# Supplementary material for: Resources and tools for rare disease variant interpretation
Source: Front Mol Biosci. 2023 May 10;10:1169109. doi: 10.3389/fmolb.2023.1169109 (PMC10206239; doi:10.3389/fmolb.2023.1169109)
Supplement: Supplementary file 1 [file Table2.xlsx]

## Sheet: Table S2
Disease and phenotype classification databases and ontologies
Name	URL	PMID	bio.tools	API	Download	Access	Update	Mature	Stars
DAR	https://dar.biocomp.unibo.it	36289281	NA					NA	★☆☆☆☆
Disease Ontology	https://disease-ontology.org/	34755882	https://bio.tools/disease-ontology						★★★☆☆
HPO	https://hpo.jax.org/app/	33264411	https://bio.tools/hpo						★★★★★
ICD	https://icd.who.int/en	34753471	https://bio.tools/icd-11						★★★★☆
MeSH	https://www.nlm.nih.gov/mesh/meshhome.html	10928714	NA					NA	★★★★☆
MONDO	https://mondo.monarchinitiative.org/	NA	NA					NA	★★★☆☆
OMIM	https://www.omim.org/	18842627	https://bio.tools/omim						★★★★☆
ORDO	https://www.orphadata.com/ordo/	NA	https://bio.tools/ordo						★★★★☆
Orphanet	https://www.orpha.net	18389888	https://bio.tools/orphanet						★★★★★
Reactome	https://reactome.org	31691815	https://bio.tools/reactome						★★★★☆
SNOMED	https://www.snomed.org/	33496673	https://bio.tools/SNOMED_CT						★★★☆☆
UMLS	https://www.nlm.nih.gov/research/umls/index.html	14681409	NA					NA	★★★★☆
Gene and protein network databases
Name	URL	PMID	bio.tools	API	Download	Access	Update	Mature	Stars
BioGRID	https://thebiogrid.org/	30476227	https://bio.tools/biogrid						★★★★☆
DIP	https://dip.doe-mbi.ucla.edu/	14681454	https://bio.tools/dip						★★☆☆☆
eDGAR	http://edgar.biocomp.unibo.it/	28812536	https://bio.tools/edgar						★☆☆☆☆
HIPPIE	http://cbdm-01.zdv.uni-mainz.de/~mschaefer/hippie/	27794551	NA					NA	★★★☆☆
IID	http://iid.ophid.utoronto.ca/	34755877	https://bio.tools/ophid						★★☆☆☆
IntAct	https://www.ebi.ac.uk/intact/	34761267	https://bio.tools/intact						★★★★☆
Kegg	http://www.kegg.jp/	36300620	https://bio.tools/kegg						★★★☆☆
MatrixDB	http://matrixdb.univ-lyon1.fr/	20852260	https://bio.tools/matrixdb						★★★☆☆
mentha	https://mentha.uniroma2.it/	23900247	https://bio.tools/mentha						★★★★★
MINT	https://mint.bio.uniroma2.it/	31945268	https://bio.tools/mint						★★★★☆
OmniPath	http://omnipathdb.org/	27898060	https://bio.tools/OmniPath						★★★★★
ProfPPIdb	https://rostlab.org/services/ppipair	30020956	NA					NA	★★☆☆☆
Signor	http://signor.uniroma2.it/	26467481	https://bio.tools/signor						★★★★★
STRING	https://string-db.org/	33237311	https://bio.tools/string						★★★★☆
WikiPathways	https://www.wikipathways.org/	29136241	https://bio.tools/wikipathways						★★★★★
Databases of variants
Name	URL	PMID	bio.tools	API	Download	Access	Update	Mature	Stars
ClinGen	https://clinicalgenome.org/	26014595	https://bio.tools/clingen-variant-curation-interface						★★★★☆
Clinvar	https://www.ncbi.nlm.nih.gov/clinvar/	26582918	https://bio.tools/clinvar						★★★★☆
dbNSFP	http://database.liulab.science/dbNSFP	33261662	https://bio.tools/dbnsfp						★★★★☆
dbSNP	https://www.ncbi.nlm.nih.gov/snp/	11125122	https://bio.tools/dbsnp						★★★★★
dbVar	https://www.ncbi.nlm.nih.gov/dbvar/	28357035	https://bio.tools/dbvar						★★☆☆☆
DisGeNET	http://www.disgenet.org/	25877637	https://bio.tools/disgenet						★★★★★
EGA	https://ega-archive.org/	26111507	https://bio.tools/ega						★★★★★
Ensembl Variation	https://www.ensembl.org/info/genome/variation	30576484	NA					NA	★★★★☆
EVA	https://www.ebi.ac.uk/eva/	34718739	https://bio.tools/eva						★★★★☆
ExAC	https://exac.broadinstitute.org/	27899611	https://bio.tools/exac						★★★☆☆
gnomAD	https://gnomad.broadinstitute.org/	32488197	https://bio.tools/gnomad						★★☆☆☆
GWAScatalog	https://www.ebi.ac.uk/gwas/	30445434	https://bio.tools/gwas_catalog						★★★★★
HGMD	http://www.hgmd.org	32596782	https://bio.tools/hgmd						★★★☆☆
IGSR	https://www.internationalgenome.org/data-portal/	31584097	https://bio.tools/1000genomes						★★★☆☆
LOVD	https://www.lovd.nl/3.0/home	34521998	https://bio.tools/lovd						★★★★☆
UK10K	https://www.uk10k.org/	26367797	NA					NA	★☆☆☆☆
UniProt/Humsavar	https://www.uniprot.org/help/humsavar_change	36408920	NA					NA	★★★☆☆
Varsome	https://varsome.com/	30376034	https://bio.tools/varsome						★★★★☆
Legend
API: Available official API
Download: Downloadable data files
Access: Unrestricted access
Update: Publication or updated version in 2020 or later
Mature: According to the bio.tools tag
