# Supplementary material for: Resources and tools for rare disease variant interpretation
Source: Front Mol Biosci. 2023 May 10;10:1169109. doi: 10.3389/fmolb.2023.1169109 (PMC10206239; doi:10.3389/fmolb.2023.1169109)
Supplement: Supplementary file 2 [file Table3.xlsx]

## Sheet: Table S3
Automatic variant calling tools and pipelines
Name	URL	PMID	bio.tools	Citations	Download	Web Server	Update	Mature	Stars
AnVIL	https://anvilproject.org	35199087	https://bio.tools/anvil						★★☆☆☆
Appreci8	https://hub.docker.com/r/wwuimi/appreci8/	29945233	NA					NA	★☆☆☆☆
CSI NGS Portal	https://csibioinfo.nus.edu.sg/csingsportal	32481589	https://bio.tools/CSI_NGS_Portal						★★☆☆☆
DeepVariant	https://github.com/google/deepvariant	33399819	https://bio.tools/deepvariant						★★★☆☆
ExScalibur	https://exscalibur.cri.uchicago.edu/	26271043	NA					NA	★☆☆☆☆
fastq2vcf	https://fastq2vcf.sourceforge.net/	25889517	NA					NA	★☆☆☆☆
Galaxy	https://usegalaxy.org/	35446428	https://bio.tools/galaxy						★★★★★
GATK	https://gatk.broadinstitute.org/	20644199	https://bio.tools/gatk						★★★★☆
GEMINI	https://gemini.readthedocs.io/	23874191	https://bio.tools/gemini						★★☆☆☆
JWES	https://github.com/drzeeshanahmed/JWES-DB	34370400	https://bio.tools/jwes						★★☆☆☆
Maser	http://cell-innovation.nig.ac.jp/maser/	29688385	NA					NA	★☆☆☆☆
NextFlow	https://nf-co.re/raredisease	32055031	https://bio.tools/nextflow						★★★★☆
OVarFlow	https://ovarflow.readthedocs.io/	34388963	NA					NA	★★☆☆☆
SeqMule	http://seqmule.openbioinformatics.org/en/latest/	26381817	https://bio.tools/seqmule						★☆☆☆☆
Seqr	https://seqr.broadinstitute.org/	35266241	https://bio.tools/seqr						★★★☆☆
VarScan	http://dkoboldt.github.io/varscan/	22300766	https://bio.tools/varscan						★★★☆☆
Variant annotation tools
Name	URL	PMID	bio.tools	Citations	Download	Web Server	Update	Mature	Stars
ANNOVAR	http://annovar.openbioinformatics.org/en/latest/	20601685	https://bio.tools/annovar						★★★★☆
Bravo	https://bravo.sph.umich.edu/	NA	NA					NA	★★☆☆☆
OpenCGA	https://github.com/opencb/opencga	NA	NA					NA	★★☆☆☆
SnpEff	https://pcingola.github.io/SnpEff/	35751823	https://bio.tools/snpeff						★★★☆☆
Variomes	https://candy.hesge.ch/Variomes/	35274687	https://bio.tools/variomes						★★★☆☆
VEP	http://www.ensembl.org/vep	27268795	https://bio.tools/vep						★★★★★
Legend
Citations: More than 50 citations
Download: Downloadable code or container
Web Server: Available web interface
Update: Publication or updated version in 2020 or later
Mature: According to the bio.tools tag
