# Supplementary material for: Resources and tools for rare disease variant interpretation
Source: Front Mol Biosci. 2023 May 10;10:1169109. doi: 10.3389/fmolb.2023.1169109 (PMC10206239; doi:10.3389/fmolb.2023.1169109)
Supplement: Supplementary file 3 [file Table6.xlsx]

## Sheet: Table S6
RD Class	Orphanet Codes	CADD*				FATHMM				PhD-SNPg				VEST4				DB
		Q2	MCC	AUC	Predicted	Q2	MCC	AUC	Predicted	Q2	MCC	AUC	Predicted	Q2	MCC	AUC	Predicted	Benign	Patogenic	Total
Genetic	ORPHA:98053	0.801	0.607	0.91	27648	0.75	0.507	0.834	27609	0.868	0.729	0.931	27648	0.887	0.772	0.962	27497	11633	16015	27648
Neurologic	ORPHA:98006	0.792	0.592	0.91	14261	0.73	0.472	0.816	14238	0.856	0.705	0.922	14261	0.883	0.763	0.961	14139	6015	8246	14261
Developmental in embryogenesis	ORPHA:93890	0.803	0.609	0.916	10895	0.75	0.507	0.84	10882	0.875	0.742	0.94	10895	0.894	0.784	0.965	10828	4508	6387	10895
Ophthalmic	ORPHA:97966	0.824	0.645	0.922	7889	0.779	0.553	0.859	7872	0.88	0.749	0.942	7889	0.906	0.806	0.97	7827	3175	4714	7889
Trasplant	ORPHA:565779	0.779	0.587	0.907	7023	0.712	0.467	0.811	7013	0.847	0.695	0.914	7023	0.873	0.753	0.96	6959	3304	3719	7023
Inborn errors of metabolism	ORPHA:68367	0.84	0.626	0.9	5673	0.799	0.526	0.828	5668	0.873	0.71	0.918	5673	0.908	0.788	0.962	5616	1861	3812	5673
Skin	ORPHA:89826	0.796	0.596	0.911	4610	0.753	0.51	0.839	4600	0.869	0.731	0.934	4610	0.89	0.778	0.967	4557	1932	2678	4610
Bone	ORPHA:93419	0.813	0.613	0.914	4274	0.77	0.526	0.854	4273	0.884	0.753	0.943	4274	0.9	0.791	0.969	4268	1660	2614	4274
Renal	ORPHA:93626	0.793	0.607	0.91	3948	0.746	0.524	0.828	3948	0.853	0.705	0.924	3948	0.878	0.761	0.961	3923	1803	2145	3948
Endocrine	ORPHA:97978	0.847	0.613	0.91	3345	0.815	0.523	0.837	3344	0.874	0.696	0.924	3345	0.908	0.774	0.958	3319	981	2364	3345
Neoplastic	ORPHA:250908	0.79	0.615	0.913	2909	0.738	0.526	0.839	2908	0.865	0.734	0.93	2909	0.853	0.719	0.95	2877	1401	1508	2909
Otorhinolaryngologic	ORPHA:98036	0.791	0.604	0.915	2187	0.74	0.516	0.832	2186	0.861	0.722	0.931	2187	0.892	0.786	0.964	2178	972	1215	2187
Cardiac	ORPHA:97929	0.767	0.53	0.889	2152	0.705	0.402	0.757	2149	0.827	0.642	0.88	2152	0.869	0.739	0.962	2108	893	1259	2152
Circulatory system	ORPHA:98028	0.856	0.612	0.92	1942	0.826	0.518	0.857	1935	0.905	0.749	0.944	1942	0.906	0.756	0.97	1896	519	1423	1942
Hematologic	ORPHA:97992	0.818	0.661	0.924	1785	0.758	0.552	0.85	1784	0.876	0.752	0.939	1785	0.902	0.806	0.971	1778	861	924	1785
Immune	ORPHA:98004	0.769	0.588	0.901	1733	0.709	0.489	0.823	1731	0.863	0.724	0.932	1733	0.889	0.787	0.964	1719	959	774	1733
Systemic or rheumatologic	ORPHA:98023	0.848	0.607	0.91	1722	0.825	0.538	0.865	1712	0.901	0.756	0.948	1722	0.919	0.797	0.968	1721	489	1233	1722
infertility	ORPHA:98047	0.803	0.599	0.909	1619	0.768	0.533	0.845	1619	0.864	0.716	0.932	1619	0.893	0.78	0.966	1598	654	965	1619
Gynecologic or obstetric	ORPHA:96344	0.823	0.659	0.919	1411	0.779	0.584	0.857	1409	0.875	0.749	0.94	1411	0.857	0.716	0.95	1411	647	764	1411
Gastroenterologic	ORPHA:97935	0.83	0.659	0.913	1334	0.77	0.534	0.843	1333	0.874	0.738	0.932	1334	0.898	0.789	0.961	1328	543	791	1334
Respiratory	ORPHA:97955	0.752	0.569	0.901	1299	0.703	0.486	0.845	1292	0.848	0.701	0.927	1299	0.883	0.775	0.964	1297	699	600	1299
Hepatic	ORPHA:57146	0.825	0.625	0.905	1248	0.782	0.519	0.819	1236	0.867	0.708	0.919	1248	0.899	0.781	0.968	1246	452	796	1248
Surgical thoracic	ORPHA:97962	0.866	0.654	0.955	1182	0.823	0.529	0.903	1182	0.925	0.807	0.969	1182	0.928	0.816	0.986	1181	321	861	1182
Abdominal surgical	ORPHA:165711	0.73	0.546	0.929	978	0.65	0.448	0.823	978	0.833	0.69	0.933	978	0.853	0.72	0.948	977	542	436	978
Odontologic	ORPHA:98026	0.772	0.582	0.923	685	0.708	0.474	0.831	682	0.854	0.71	0.939	685	0.879	0.765	0.972	684	309	376	685
Maxillo-facial surgical	ORPHA:68329	0.757	0.567	0.929	658	0.723	0.521	0.82	658	0.842	0.698	0.926	658	0.88	0.771	0.971	657	322	336	658
Urogenital	ORPHA:101433	0.828	0.588	0.9	599	0.776	0.445	0.785	598	0.871	0.697	0.919	599	0.886	0.734	0.952	594	191	408	599
Surgical cardiac	ORPHA:97965	0.787	0.5	0.904	592	0.765	0.446	0.824	592	0.875	0.712	0.934	592	0.887	0.76	0.966	549	196	396	592
Childhood systemic or rheumatological	ORPHA:280342	0.739	0.501	0.829	349	0.705	0.444	0.774	349	0.831	0.663	0.903	349	0.865	0.736	0.942	349	171	178	349
Allergic	ORPHA:98050	0.958	0.917	0.932	24	0.833	0.657	0.85	24	0.958	0.919	0.993	24	0.958	0.917	1	24	10	14	24
Infectious	ORPHA:68416	0.667	0.462	0.926	21	0.571	0.381	0.809	21	0.952	0.868	0.971	21	0.81	0.618	0.971	21	17	4	21
*Phred score threshold 20
Q2: Overall Accuracy
MCC: Matthews Correlation Coefficient
AUC: Area Under the receiver operator characteristic Curve
