# Supplementary material for: Resources and tools for rare disease variant interpretation
Source: Front Mol Biosci. 2023 May 10;10:1169109. doi: 10.3389/fmolb.2023.1169109 (PMC10206239; doi:10.3389/fmolb.2023.1169109)
Supplement: Supplementary file 4 [file Table4.xlsx]

## Sheet: Table S4
Gene prioritization tools
Name	URL	PMID	bio.tools	Citations	Download	Web Server	Update	Mature	Stars
BierApp	https://github.com/babelomics/bierapp/wiki	24803668	https://bio.tools/bierapp						★★☆☆☆
DeepPVP	https://github.com/bio-ontology-research-group/phenomenet-vp	30727941	https://bio.tools/DeepPVP						★★★☆☆
Endeavour	https://endeavour.esat.kuleuven.be/	27131783	https://bio.tools/endeavour						★★☆☆☆
eXtasy	https://extasy.esat.kuleuven.be/	24076761	https://bio.tools/extasy						★★★☆☆
GenIO	https://bioinformatics.ibioba-mpsp-conicet.gov.ar/GenIO/index.php	29374474	https://bio.tools/GenIO						★★☆☆☆
GLOWgenes	http://www.glowgenes.org	36675175	https://bio.tools/glowgenes						★★☆☆☆
MutationDistiller	https://www.mutationdistiller.org/	31106342	https://bio.tools/mutationdistiller						★★☆☆☆
OVA	http://dna2.leeds.ac.uk:8080/OVA/index.jsp	26272982	https://bio.tools/ova						★☆☆☆☆
pBRIT	http://143.169.238.105/pbrit/	29452392	https://bio.tools/pbrit						★★☆☆☆
Phen-Gen	http://phen-gen.org/	25086502	https://bio.tools/Phen-Gen						★★★★☆
Polysearch	http://polysearch.ca/	25925572	https://bio.tools/polysearch2						★★☆☆☆
PRIORI-T	https://web.rniapps.net/priori-t/PRIORI-T.tar.gz	32315351	https://bio.tools/priori-t						★★☆☆☆
ToppGene	https://toppgene.cchmc.org/	19465376	https://bio.tools/toppgene_suite						★★☆☆☆
VarElect	https://varelect.genecards.org/	27357693	https://bio.tools/tgex						★☆☆☆☆
VARPP	https://github.com/deniando/VARPP	31754101	NA					NA	★☆☆☆☆
Xrare	https://web.stanford.edu/group/wonglab/Xrare/xrare-pub.2021.html	30675030	NA					NA	★☆☆☆☆
Legend
Citations: More than 50 citations
Download: Downloadable code or container
Web Server: Available web interface
Update: Publication or updated version in 2020 or later
Mature: According to the bio.tools tag
