# Supplementary material for: Resources and tools for rare disease variant interpretation
Source: Front Mol Biosci. 2023 May 10;10:1169109. doi: 10.3389/fmolb.2023.1169109 (PMC10206239; doi:10.3389/fmolb.2023.1169109)
Supplement: Supplementary file 5 [file Table1.xlsx]

## Sheet: Table S1
RD Class	OrphaCode	Genetic	Total	%Genetic	Genes
Genetic	ORPHA:98053	5006	5006	100	3684
Developmental in embryogenesis	ORPHA:93890	2635	2968	88.7803	1588
Neurologic	ORPHA:98006	2230	2610	85.4406	1973
Transplant	ORPHA:565779	791	1202	65.807	941
Ophthalmic	ORPHA:97966	911	1018	89.4892	984
Skin	ORPHA:89826	668	881	75.8229	536
Bone	ORPHA:93419	843	874	96.4531	514
Inborn errors of metabolism	ORPHA:68367	804	807	99.6283	788
Neoplastic	ORPHA:250908	214	791	27.0544	322
Endocrine	ORPHA:97978	401	509	78.7819	452
Otorhinolaryngologic	ORPHA:98036	359	442	81.2217	379
Hematologic	ORPHA:97992	219	434	50.4608	258
Renal	ORPHA:93626	313	397	78.8413	423
Systemic or rheumatologic	ORPHA:98023	123	287	42.8571	128
Immune	ORPHA:98004	232	246	94.3089	303
Gynecologic or obstetric	ORPHA:96344	121	238	50.8403	166
Circulatory system	ORPHA:98028	108	229	47.1616	118
Respiratory	ORPHA:97955	81	221	36.6516	143
Gastroenterologic	ORPHA:97935	120	212	56.6038	102
Maxillo-facial surgical	ORPHA:68329	162	202	80.198	143
Surgical cardiac	ORPHA:97965	89	195	45.641	102
Hepatic	ORPHA:57146	122	183	66.6667	134
Cardiac	ORPHA:97929	152	181	83.9779	234
Abdominal surgical	ORPHA:165711	143	178	80.3371	162
Infectious	ORPHA:68416	1	173	0.578035	5
Urogenital	ORPHA:101433	125	168	74.4048	97
Infertility	ORPHA:98047	112	128	87.5	253
Odontologic	ORPHA:98026	114	120	95	107
Childhood systemic or rheumatological	ORPHA:280342	45	87	51.7241	51
Surgical thoracic	ORPHA:97962	51	84	60.7143	66
Toxic effects	ORPHA:108999	0	55	0	0
Teratologic	ORPHA:52662	1	33	3.0303	1
Allergic	ORPHA:98050	8	18	44.4444	6
