# Supplementary material for: Resources and tools for rare disease variant interpretation
Source: Front Mol Biosci. 2023 May 10;10:1169109. doi: 10.3389/fmolb.2023.1169109 (PMC10206239; doi:10.3389/fmolb.2023.1169109)
Supplement: Supplementary file 7 [file DataSheet1.CSV]

#chr	pos	ref	alt	effect	gene	mutation	CADD_phred	FATHMM_score	PhD-SNPg	VEST4_rankscore	orphaid/orphaclass
1	1014042	G	A	Benign	ISG15	NM_005101.4:c.62G>A_(p.Ser21Asn)	0.156	0.019	0.004	0.087	ORPHA:319563/ORPHA:280342;ORPHA:319563/ORPHA:98053;ORPHA:319563/ORPHA:98023;ORPHA:319563/ORPHA:98004
1	1014228	G	A	Benign	ISG15	NM_005101.4:c.248G>A_(p.Ser83Asn)	1.515	0.087	0.011	0.023	ORPHA:319563/ORPHA:280342;ORPHA:319563/ORPHA:98053;ORPHA:319563/ORPHA:98023;ORPHA:319563/ORPHA:98004
1	1213738	G	A	Pathogenic	TNFRSF4	NM_003327.4:c.193C>T_(p.Arg65Cys)	16.520	0.047	0.652	0.273	ORPHA:431149/ORPHA:250908;ORPHA:431149/ORPHA:98053;ORPHA:431149/ORPHA:98004;ORPHA:431149/ORPHA:565779
1	1214100	G	A	Benign	TNFRSF4	NM_003327.4:c.28C>T_(p.Arg10Cys)	15.070	0.042	0.007	0.164	ORPHA:431149/ORPHA:250908;ORPHA:431149/ORPHA:98053;ORPHA:431149/ORPHA:98004;ORPHA:431149/ORPHA:565779
1	1232279	A	G	Pathogenic	B3GALT6	NM_080605.4:c.1A>G_(p.Met1Val)	21.600	0.973	0.635	0.774	ORPHA:93359/ORPHA:93890;ORPHA:93359/ORPHA:89826;ORPHA:93359/ORPHA:98053;ORPHA:93359/ORPHA:93419;ORPHA:93359/ORPHA:97966;ORPHA:93359/ORPHA:68367
1	1232294	C	T	Pathogenic	B3GALT6	NM_080605.4:c.16C>T_(p.Arg6Trp)	23.800	0.949	0.692	0.129	ORPHA:75496/ORPHA:89826;ORPHA:75496/ORPHA:93890;ORPHA:75496/ORPHA:98053;ORPHA:75496/ORPHA:98023;ORPHA:75496/ORPHA:98006;ORPHA:75496/ORPHA:93419;ORPHA:75496/ORPHA:68367
1	1232387	G	A	Benign	B3GALT6	NM_080605.4:c.109G>A_(p.Gly37Arg)	7.577	0.673	0.008	0.153	ORPHA:93359/ORPHA:93890;ORPHA:93359/ORPHA:89826;ORPHA:75496/ORPHA:98023;ORPHA:75496/ORPHA:98006;ORPHA:75496/ORPHA:93419;ORPHA:93359/ORPHA:98053;ORPHA:93359/ORPHA:93419;ORPHA:93359/ORPHA:68367;ORPHA:75496/ORPHA:89826;ORPHA:75496/ORPHA:93890;ORPHA:75496/ORPHA:98053;ORPHA:75496/ORPHA:68367;ORPHA:93359/ORPHA:97966
1	1232471	A	G	Pathogenic	B3GALT6	NM_080605.4:c.193A>G_(p.Ser65Gly)	23.300	0.906	0.640	0.695	ORPHA:93359/ORPHA:93890;ORPHA:93359/ORPHA:89826;ORPHA:93359/ORPHA:98053;ORPHA:93359/ORPHA:93419;ORPHA:93359/ORPHA:97966;ORPHA:93359/ORPHA:68367
1	1232478	C	T	Pathogenic	B3GALT6	NM_080605.4:c.200C>T_(p.Pro67Leu)	26.500	0.979	0.799	0.678	ORPHA:93359/ORPHA:93890;ORPHA:93359/ORPHA:89826;ORPHA:93359/ORPHA:98053;ORPHA:93359/ORPHA:93419;ORPHA:93359/ORPHA:97966;ORPHA:93359/ORPHA:68367
1	1232666	G	A	Benign/Likely_benign	B3GALT6	NM_080605.4:c.388G>A_(p.Glu130Lys)	23.300	0.988	0.487	0.487	ORPHA:93359/ORPHA:93890;ORPHA:93359/ORPHA:89826;ORPHA:75496/ORPHA:98023;ORPHA:75496/ORPHA:98006;ORPHA:75496/ORPHA:93419;ORPHA:93359/ORPHA:98053;ORPHA:93359/ORPHA:93419;ORPHA:93359/ORPHA:68367;ORPHA:75496/ORPHA:89826;ORPHA:75496/ORPHA:93890;ORPHA:75496/ORPHA:98053;ORPHA:75496/ORPHA:68367;ORPHA:93359/ORPHA:97966
1	1232735	C	A	Benign	B3GALT6	NM_080605.4:c.457C>A_(p.Leu153Ile)	26.400	0.942	0.364	0.410	ORPHA:93359/ORPHA:93890;ORPHA:93359/ORPHA:89826;ORPHA:75496/ORPHA:98023;ORPHA:75496/ORPHA:98006;ORPHA:75496/ORPHA:93419;ORPHA:93359/ORPHA:98053;ORPHA:93359/ORPHA:93419;ORPHA:93359/ORPHA:68367;ORPHA:75496/ORPHA:89826;ORPHA:75496/ORPHA:93890;ORPHA:75496/ORPHA:98053;ORPHA:75496/ORPHA:68367;ORPHA:93359/ORPHA:97966
1	1232744	G	A	Pathogenic	B3GALT6	NM_080605.4:c.466G>A_(p.Asp156Asn)	32.000	0.984	0.775	0.976	ORPHA:93359/ORPHA:93890;ORPHA:93359/ORPHA:89826;ORPHA:93359/ORPHA:98053;ORPHA:93359/ORPHA:93419;ORPHA:93359/ORPHA:97966;ORPHA:93359/ORPHA:68367
1	1232754	C	A	Pathogenic	B3GALT6	NM_080605.4:c.476C>A_(p.Ser159Tyr)	27.900	0.979	0.974	0.765	ORPHA:2725/ORPHA:98053;ORPHA:2725/ORPHA:93419;ORPHA:2725/ORPHA:97966;ORPHA:2725/ORPHA:93890
1	1232800	G	C	Benign	B3GALT6	NM_080605.4:c.522G>C_(p.Glu174Asp)	9.697	0.069	0.005	0.024	ORPHA:93359/ORPHA:93890;ORPHA:93359/ORPHA:89826;ORPHA:75496/ORPHA:98023;ORPHA:75496/ORPHA:98006;ORPHA:75496/ORPHA:93419;ORPHA:93359/ORPHA:98053;ORPHA:93359/ORPHA:93419;ORPHA:93359/ORPHA:68367;ORPHA:75496/ORPHA:89826;ORPHA:75496/ORPHA:93890;ORPHA:75496/ORPHA:98053;ORPHA:75496/ORPHA:68367;ORPHA:93359/ORPHA:97966
1	1232823	A	G	Pathogenic	B3GALT6	NM_080605.4:c.545A>G_(p.Tyr182Cys)	32.000	0.926	0.729	0.718	ORPHA:75496/ORPHA:89826;ORPHA:75496/ORPHA:93890;ORPHA:75496/ORPHA:98053;ORPHA:75496/ORPHA:98023;ORPHA:75496/ORPHA:98006;ORPHA:75496/ORPHA:93419;ORPHA:75496/ORPHA:68367
1	1232834	T	C	Pathogenic	B3GALT6	NM_080605.4:c.556T>C_(p.Phe186Leu)	32.000	0.898	0.789	0.802	ORPHA:93359/ORPHA:93890;ORPHA:93359/ORPHA:89826;ORPHA:75496/ORPHA:98023;ORPHA:75496/ORPHA:98006;ORPHA:75496/ORPHA:93419;ORPHA:93359/ORPHA:98053;ORPHA:93359/ORPHA:93419;ORPHA:93359/ORPHA:68367;ORPHA:75496/ORPHA:89826;ORPHA:75496/ORPHA:93890;ORPHA:75496/ORPHA:98053;ORPHA:75496/ORPHA:68367;ORPHA:93359/ORPHA:97966
1	1232896	C	G	Pathogenic	B3GALT6	NM_080605.4:c.618C>G_(p.Cys206Trp)	25.300	0.739	0.547	0.694	ORPHA:2725/ORPHA:98053;ORPHA:2725/ORPHA:93419;ORPHA:2725/ORPHA:97966;ORPHA:2725/ORPHA:93890
1	1233044	C	T	Pathogenic	B3GALT6	NM_080605.4:c.766C>T_(p.Arg256Trp)	31.000	0.811	0.848	0.901	ORPHA:75496/ORPHA:89826;ORPHA:75496/ORPHA:93890;ORPHA:75496/ORPHA:98053;ORPHA:75496/ORPHA:98023;ORPHA:75496/ORPHA:98006;ORPHA:75496/ORPHA:93419;ORPHA:75496/ORPHA:68367
1	1233177	G	C	Pathogenic	B3GALT6	NM_080605.4:c.899G>C_(p.Cys300Ser)	29.200	0.984	0.756	0.944	ORPHA:93359/ORPHA:93890;ORPHA:93359/ORPHA:89826;ORPHA:93359/ORPHA:98053;ORPHA:93359/ORPHA:93419;ORPHA:93359/ORPHA:97966;ORPHA:93359/ORPHA:68367
1	1233203	T	A	Pathogenic	B3GALT6	NM_080605.4:c.925T>A_(p.Ser309Thr)	26.600	0.974	0.873	0.842	ORPHA:75496/ORPHA:89826;ORPHA:75496/ORPHA:93890;ORPHA:75496/ORPHA:98053;ORPHA:75496/ORPHA:98023;ORPHA:75496/ORPHA:98006;ORPHA:75496/ORPHA:93419;ORPHA:75496/ORPHA:68367
1	1525242	T	G	Pathogenic	ATAD3A	NM_001170535.3:c.1217T>G_(p.Leu406Arg)	24.700	0.983	0.883	0.931	ORPHA:2246/ORPHA:98053;ORPHA:2246/ORPHA:97966;ORPHA:2246/ORPHA:93890;ORPHA:2246/ORPHA:98006;ORPHA:1398/ORPHA:93890;ORPHA:1398/ORPHA:98006
1	1535370	G	A	Pathogenic	TMEM240	NM_001114748.2:c.511C>T_(p.Arg171Trp)	29.200	0.737	0.688	0.910	ORPHA:98773/ORPHA:98006;ORPHA:98773/ORPHA:98053
1	1535372	G	A	Pathogenic/Likely_pathogenic	TMEM240	NM_001114748.2:c.509C>T_(p.Pro170Leu)	24.300	0.831	0.611	0.899	ORPHA:98773/ORPHA:98006;ORPHA:98773/ORPHA:98053
1	1535616	G	A	Pathogenic	TMEM240	NM_001114748.2:c.346C>T_(p.Arg116Cys)	27.900	0.913	0.762	0.958	ORPHA:98773/ORPHA:98006;ORPHA:98773/ORPHA:98053
1	1535619	C	T	Benign	TMEM240	NM_001114748.2:c.343G>A_(p.Val115Met)	24.700	0.794	0.099	0.640	ORPHA:98773/ORPHA:98006;ORPHA:98773/ORPHA:98053
1	1535723	G	A	Pathogenic	TMEM240	NM_001114748.2:c.239C>T_(p.Thr80Met)	25.600	0.845	0.318	0.877	ORPHA:98773/ORPHA:98006;ORPHA:98773/ORPHA:98053
1	2228828	T	G	Pathogenic	SKI	NM_003036.4:c.62T>G_(p.Leu21Arg)	24.700	0.918	0.911	0.910	ORPHA:2462/ORPHA:98023;ORPHA:2462/ORPHA:93890;ORPHA:2462/ORPHA:98053;ORPHA:2462/ORPHA:98006;ORPHA:2462/ORPHA:93419
1	2228857	T	C	Pathogenic	SKI	NM_003036.4:c.91T>C_(p.Ser31Pro)	24.700	0.812	0.821	0.672	ORPHA:2462/ORPHA:98023;ORPHA:2462/ORPHA:93890;ORPHA:2462/ORPHA:98053;ORPHA:2462/ORPHA:98006;ORPHA:2462/ORPHA:93419
1	2228860	C	G	Pathogenic	SKI	NM_003036.4:c.94C>G_(p.Leu32Val)	22.700	0.869	0.714	0.764	ORPHA:2462/ORPHA:98023;ORPHA:2462/ORPHA:93890;ORPHA:2462/ORPHA:98053;ORPHA:2462/ORPHA:98006;ORPHA:2462/ORPHA:93419
1	2228866	G	A	Pathogenic/Likely_pathogenic	SKI	NM_003036.4:c.100G>A_(p.Gly34Ser)	27.100	0.863	0.749	0.809	ORPHA:2462/ORPHA:98023;ORPHA:2462/ORPHA:93890;ORPHA:2462/ORPHA:98053;ORPHA:2462/ORPHA:98006;ORPHA:2462/ORPHA:93419
1	2228866	G	T	Pathogenic	SKI	NM_003036.4:c.100G>T_(p.Gly34Cys)	28.400	0.903	0.956	0.901	ORPHA:2462/ORPHA:98023;ORPHA:2462/ORPHA:93890;ORPHA:2462/ORPHA:98053;ORPHA:2462/ORPHA:98006;ORPHA:2462/ORPHA:93419
1	2228867	G	A	Pathogenic	SKI	NM_003036.4:c.101G>A_(p.Gly34Asp)	27.200	0.928	0.964	0.929	ORPHA:2462/ORPHA:98023;ORPHA:2462/ORPHA:93890;ORPHA:2462/ORPHA:98053;ORPHA:2462/ORPHA:98006;ORPHA:2462/ORPHA:93419
1	2228867	G	T	Pathogenic	SKI	NM_003036.4:c.101G>T_(p.Gly34Val)	26.900	0.936	0.944	0.868	ORPHA:2462/ORPHA:98023;ORPHA:2462/ORPHA:93890;ORPHA:2462/ORPHA:98053;ORPHA:2462/ORPHA:98006;ORPHA:2462/ORPHA:93419
1	2228951	C	G	Benign	SKI	NM_003036.4:c.185C>G_(p.Ala62Gly)	23.200	0.727	0.463	0.100	ORPHA:2462/ORPHA:98023;ORPHA:2462/ORPHA:93890;ORPHA:2462/ORPHA:98053;ORPHA:2462/ORPHA:98006;ORPHA:2462/ORPHA:93419
1	2229113	G	A	Pathogenic/Likely_pathogenic	SKI	NM_003036.4:c.347G>A_(p.Gly116Glu)	28.600	0.875	0.692	0.913	ORPHA:2462/ORPHA:98023;ORPHA:2462/ORPHA:93890;ORPHA:2462/ORPHA:98053;ORPHA:2462/ORPHA:98006;ORPHA:2462/ORPHA:93419
1	2229115	G	C	Pathogenic/Likely_pathogenic	SKI	NM_003036.4:c.349G>C_(p.Gly117Arg)	31.000	0.950	0.979	0.978	ORPHA:2462/ORPHA:98023;ORPHA:2462/ORPHA:93890;ORPHA:2462/ORPHA:98053;ORPHA:2462/ORPHA:98006;ORPHA:2462/ORPHA:93419
1	2303352	C	T	Benign/Likely_benign	SKI	NM_003036.4:c.1163C>T_(p.Ala388Val)	18.110	0.716	0.360	0.350	ORPHA:2462/ORPHA:98023;ORPHA:2462/ORPHA:93890;ORPHA:2462/ORPHA:98053;ORPHA:2462/ORPHA:98006;ORPHA:2462/ORPHA:93419
1	2306585	C	G	Benign/Likely_benign	SKI	NM_003036.4:c.2007C>G_(p.Asp669Glu)	16.570	0.728	0.392	0.084	ORPHA:2462/ORPHA:98023;ORPHA:2462/ORPHA:93890;ORPHA:2462/ORPHA:98053;ORPHA:2462/ORPHA:98006;ORPHA:2462/ORPHA:93419
1	2406526	G	C	Pathogenic	PEX10	NM_002617.4:c.870C>G_(p.His290Gln)	25.000	0.933	0.821	0.984	ORPHA:44/ORPHA:97966;ORPHA:44/ORPHA:68367;ORPHA:44/ORPHA:98006;ORPHA:44/ORPHA:97978;ORPHA:44/ORPHA:57146;ORPHA:44/ORPHA:98053
1	2406576	T	C	Benign/Likely_benign	PEX10	NM_002617.4:c.820A>G_(p.Thr274Ala)	23.600	0.944	0.341	0.474	ORPHA:912/ORPHA:565779;ORPHA:912/ORPHA:93890;ORPHA:912/ORPHA:93626;ORPHA:912/ORPHA:98053;ORPHA:912/ORPHA:68367;ORPHA:912/ORPHA:97966;ORPHA:912/ORPHA:98006;ORPHA:912/ORPHA:57146
1	2406811	C	G	Benign/Likely_benign	PEX10	NM_002617.4:c.685G>C_(p.Val229Leu)	10.790	0.239	0.443	0.142	ORPHA:912/ORPHA:565779;ORPHA:912/ORPHA:93890;ORPHA:912/ORPHA:93626;ORPHA:912/ORPHA:98053;ORPHA:912/ORPHA:68367;ORPHA:912/ORPHA:97966;ORPHA:912/ORPHA:98006;ORPHA:912/ORPHA:57146
1	2408617	C	T	Benign	PEX10	NM_002617.4:c.435G>A_(p.Met145Ile)	10.250	0.416	0.010	0.140	ORPHA:912/ORPHA:565779;ORPHA:912/ORPHA:93890;ORPHA:912/ORPHA:93626;ORPHA:912/ORPHA:98053;ORPHA:912/ORPHA:68367;ORPHA:912/ORPHA:97966;ORPHA:912/ORPHA:98006;ORPHA:912/ORPHA:57146
1	2408720	A	G	Benign	PEX10	NM_002617.4:c.332T>C_(p.Leu111Pro)	21.200	0.870	0.111	0.617	ORPHA:912/ORPHA:565779;ORPHA:912/ORPHA:93890;ORPHA:912/ORPHA:93626;ORPHA:912/ORPHA:98053;ORPHA:912/ORPHA:68367;ORPHA:912/ORPHA:97966;ORPHA:912/ORPHA:98006;ORPHA:912/ORPHA:57146
1	2412501	A	G	Pathogenic	PEX10	NM_002617.4:c.2T>C_(p.Met1Thr)	24.500	0.121	0.697	0.852	ORPHA:44/ORPHA:97966;ORPHA:44/ORPHA:68367;ORPHA:912/ORPHA:93890;ORPHA:44/ORPHA:98006;ORPHA:912/ORPHA:68367;ORPHA:44/ORPHA:98053;ORPHA:912/ORPHA:97966;ORPHA:912/ORPHA:57146;ORPHA:912/ORPHA:565779;ORPHA:912/ORPHA:98006;ORPHA:912/ORPHA:93626;ORPHA:44/ORPHA:97978;ORPHA:912/ORPHA:98053;ORPHA:44/ORPHA:57146
1	2412502	T	C	Pathogenic/Likely_pathogenic	PEX10	NM_002617.4:c.1A>G_(p.Met1Val)	23.800	0.083	0.689	0.906	ORPHA:44/ORPHA:97966;ORPHA:44/ORPHA:68367;ORPHA:912/ORPHA:93890;ORPHA:44/ORPHA:98006;ORPHA:912/ORPHA:68367;ORPHA:44/ORPHA:98053;ORPHA:912/ORPHA:97966;ORPHA:912/ORPHA:57146;ORPHA:912/ORPHA:565779;ORPHA:912/ORPHA:98006;ORPHA:912/ORPHA:93626;ORPHA:44/ORPHA:97978;ORPHA:912/ORPHA:98053;ORPHA:44/ORPHA:57146
1	3186187	G	A	Benign/Likely_benign	PRDM16	NM_022114.4:c.100G>A_(p.Ala34Thr)	22.000	0.941	0.700	0.540	ORPHA:154/ORPHA:565779;ORPHA:154/ORPHA:98053;ORPHA:154/ORPHA:97929;ORPHA:54260/ORPHA:98053;ORPHA:54260/ORPHA:97929
1	3411623	C	T	Benign/Likely_benign	PRDM16	NM_022114.4:c.1426C>T_(p.Pro476Ser)	16.270	0.959	0.351	0.228	ORPHA:154/ORPHA:565779;ORPHA:154/ORPHA:98053;ORPHA:154/ORPHA:97929;ORPHA:54260/ORPHA:98053;ORPHA:54260/ORPHA:97929
1	3411763	G	T	Benign	PRDM16	NM_022114.4:c.1566G>T_(p.Leu522Phe)	24.000	0.890	0.631	0.770	ORPHA:154/ORPHA:565779;ORPHA:154/ORPHA:98053;ORPHA:154/ORPHA:97929;ORPHA:54260/ORPHA:98053;ORPHA:54260/ORPHA:97929
1	3411794	T	C	Benign	PRDM16	NM_022114.4:c.1597T>C_(p.Ser533Pro)	13.090	0.059	0.067	0.081	ORPHA:154/ORPHA:565779;ORPHA:154/ORPHA:98053;ORPHA:154/ORPHA:97929;ORPHA:54260/ORPHA:98053;ORPHA:54260/ORPHA:97929
1	3411881	G	A	Benign/Likely_benign	PRDM16	NM_022114.4:c.1684G>A_(p.Val562Ile)	13.460	0.931	0.033	0.110	ORPHA:154/ORPHA:565779;ORPHA:154/ORPHA:98053;ORPHA:154/ORPHA:97929;ORPHA:54260/ORPHA:98053;ORPHA:54260/ORPHA:97929
1	3411906	C	T	Benign/Likely_benign	PRDM16	NM_022114.4:c.1709C>T_(p.Thr570Met)	14.540	0.845	0.065	0.232	ORPHA:154/ORPHA:565779;ORPHA:154/ORPHA:98053;ORPHA:154/ORPHA:97929;ORPHA:54260/ORPHA:98053;ORPHA:54260/ORPHA:97929
1	3412095	C	T	Benign	PRDM16	NM_022114.4:c.1898C>T_(p.Pro633Leu)	22.000	0.940	0.122	0.206	ORPHA:154/ORPHA:565779;ORPHA:154/ORPHA:98053;ORPHA:154/ORPHA:97929;ORPHA:54260/ORPHA:98053;ORPHA:54260/ORPHA:97929
1	3412487	G	A	Benign/Likely_benign	PRDM16	NM_022114.4:c.2290G>A_(p.Val764Met)	19.840	0.618	0.124	0.152	ORPHA:154/ORPHA:565779;ORPHA:154/ORPHA:98053;ORPHA:154/ORPHA:97929;ORPHA:54260/ORPHA:98053;ORPHA:54260/ORPHA:97929
1	3412649	G	A	Benign/Likely_benign	PRDM16	NM_022114.4:c.2452G>A_(p.Gly818Ser)	23.100	0.811	0.012	0.224	ORPHA:154/ORPHA:565779;ORPHA:154/ORPHA:98053;ORPHA:154/ORPHA:97929;ORPHA:54260/ORPHA:98053;ORPHA:54260/ORPHA:97929
1	3412665	G	A	Benign/Likely_benign	PRDM16	NM_022114.4:c.2468G>A_(p.Arg823His)	28.500	0.961	0.576	0.648	ORPHA:154/ORPHA:565779;ORPHA:154/ORPHA:98053;ORPHA:154/ORPHA:97929;ORPHA:54260/ORPHA:98053;ORPHA:54260/ORPHA:97929
1	3412665	G	C	Benign/Likely_benign	PRDM16	NM_022114.4:c.2468G>C_(p.Arg823Pro)	29.100	0.984	0.798	0.897	ORPHA:154/ORPHA:565779;ORPHA:154/ORPHA:98053;ORPHA:154/ORPHA:97929;ORPHA:54260/ORPHA:98053;ORPHA:54260/ORPHA:97929
1	3412703	G	A	Benign/Likely_benign	PRDM16	NM_022114.4:c.2506G>A_(p.Gly836Ser)	8.752	0.025	0.024	0.159	ORPHA:154/ORPHA:565779;ORPHA:154/ORPHA:98053;ORPHA:154/ORPHA:97929;ORPHA:54260/ORPHA:98053;ORPHA:54260/ORPHA:97929
1	3412736	A	T	Benign	PRDM16	NM_022114.4:c.2539A>T_(p.Met847Leu)	8.286	0.809	0.340	0.159	ORPHA:154/ORPHA:565779;ORPHA:154/ORPHA:98053;ORPHA:154/ORPHA:97929;ORPHA:54260/ORPHA:98053;ORPHA:54260/ORPHA:97929
1	3426071	C	T	Benign	PRDM16	NM_022114.4:c.3130C>T_(p.Leu1044Phe)	18.740	0.849	0.241	0.371	ORPHA:154/ORPHA:565779;ORPHA:154/ORPHA:98053;ORPHA:154/ORPHA:97929;ORPHA:54260/ORPHA:98053;ORPHA:54260/ORPHA:97929
1	3430888	G	A	Benign	PRDM16	NM_022114.4:c.3301G>A_(p.Val1101Met)	16.700	0.437	0.019	0.197	ORPHA:154/ORPHA:565779;ORPHA:154/ORPHA:98053;ORPHA:154/ORPHA:97929;ORPHA:54260/ORPHA:98053;ORPHA:54260/ORPHA:97929
1	3823176	C	T	Benign/Likely_benign	CEP104	NM_014704.4:c.2569G>A_(p.Glu857Lys)	25.400	0.985	0.436	0.729	ORPHA:475/ORPHA:98053;ORPHA:475/ORPHA:93890;ORPHA:475/ORPHA:97966;ORPHA:475/ORPHA:98006
1	3823181	C	T	Benign	CEP104	NM_014704.4:c.2564G>A_(p.Gly855Glu)	25.400	0.994	0.957	0.764	ORPHA:475/ORPHA:98053;ORPHA:475/ORPHA:93890;ORPHA:475/ORPHA:97966;ORPHA:475/ORPHA:98006
1	3826391	G	A	Benign	CEP104	NM_014704.4:c.2234C>T_(p.Pro745Leu)	11.370	0.142	0.324	0.249	ORPHA:475/ORPHA:98053;ORPHA:475/ORPHA:93890;ORPHA:475/ORPHA:97966;ORPHA:475/ORPHA:98006
1	3829360	G	A	Benign	CEP104	NM_014704.4:c.2057C>T_(p.Ala686Val)	22.900	0.903	0.045	0.062	ORPHA:475/ORPHA:98053;ORPHA:475/ORPHA:93890;ORPHA:475/ORPHA:97966;ORPHA:475/ORPHA:98006
1	3829868	G	A	Benign/Likely_benign	CEP104	NM_014704.4:c.1966C>T_(p.Arg656Cys)	31.000	0.988	0.877	0.809	ORPHA:475/ORPHA:98053;ORPHA:475/ORPHA:93890;ORPHA:475/ORPHA:97966;ORPHA:475/ORPHA:98006
1	3835070	G	A	Benign/Likely_benign	CEP104	NM_014704.4:c.1340C>T_(p.Thr447Met)	22.500	0.893	0.012	0.173	ORPHA:475/ORPHA:98053;ORPHA:475/ORPHA:93890;ORPHA:475/ORPHA:97966;ORPHA:475/ORPHA:98006
1	3836572	A	T	Benign	CEP104	NM_014704.4:c.1240T>A_(p.Leu414Ile)	1.112	0.040	0.063	0.039	ORPHA:475/ORPHA:98053;ORPHA:475/ORPHA:93890;ORPHA:475/ORPHA:97966;ORPHA:475/ORPHA:98006
1	3844921	T	A	Benign/Likely_benign	CEP104	NM_014704.4:c.552A>T_(p.Glu184Asp)	0.532	0.105	0.005	0.117	ORPHA:475/ORPHA:98053;ORPHA:475/ORPHA:93890;ORPHA:475/ORPHA:97966;ORPHA:475/ORPHA:98006
1	3844983	C	A	Benign/Likely_benign	CEP104	NM_014704.4:c.490G>T_(p.Ala164Ser)	9.901	0.675	0.094	0.085	ORPHA:475/ORPHA:98053;ORPHA:475/ORPHA:93890;ORPHA:475/ORPHA:97966;ORPHA:475/ORPHA:98006
1	3847485	A	G	Benign/Likely_benign	CEP104	NM_014704.4:c.416T>C_(p.Ile139Thr)	17.410	0.544	0.289	0.158	ORPHA:475/ORPHA:98053;ORPHA:475/ORPHA:93890;ORPHA:475/ORPHA:97966;ORPHA:475/ORPHA:98006
1	5863309	C	T	Benign/Likely_benign	NPHP4	NM_015102.5:c.4237G>A_(p.Asp1413Asn)	26.500	0.983	0.893	0.356	ORPHA:3156/ORPHA:565779;ORPHA:3156/ORPHA:98053;ORPHA:3156/ORPHA:93626;ORPHA:3156/ORPHA:97966
1	5865244	G	A	Benign	NPHP4	NM_015102.5:c.3674C>T_(p.Thr1225Met)	18.780	0.204	0.018	0.435	ORPHA:3156/ORPHA:565779;ORPHA:3156/ORPHA:98053;ORPHA:3156/ORPHA:93626;ORPHA:3156/ORPHA:97966
1	5867109	G	A	Benign	NPHP4	NM_015102.5:c.3479C>T_(p.Pro1160Leu)	16.670	0.617	0.098	0.321	ORPHA:3156/ORPHA:565779;ORPHA:3156/ORPHA:98053;ORPHA:3156/ORPHA:93626;ORPHA:3156/ORPHA:97966
1	5867883	G	A	Benign/Likely_benign	NPHP4	NM_015102.5:c.3329C>T_(p.Ala1110Val)	0.121	0.075	0.083	0.692	ORPHA:3156/ORPHA:565779;ORPHA:3156/ORPHA:98053;ORPHA:3156/ORPHA:93626;ORPHA:3156/ORPHA:97966
1	5875004	T	C	Benign/Likely_benign	NPHP4	NM_015102.5:c.2914A>G_(p.Ser972Gly)	17.480	0.872	0.593	0.266	ORPHA:3156/ORPHA:565779;ORPHA:3156/ORPHA:98053;ORPHA:3156/ORPHA:93626;ORPHA:3156/ORPHA:97966
1	5875042	C	T	Benign/Likely_benign	NPHP4	NM_015102.5:c.2876G>A_(p.Arg959Gln)	23.200	0.992	0.786	0.517	ORPHA:3156/ORPHA:565779;ORPHA:3156/ORPHA:98053;ORPHA:3156/ORPHA:93626;ORPHA:3156/ORPHA:97966
1	5877194	G	A	Benign/Likely_benign	NPHP4	NM_015102.5:c.2716C>T_(p.Arg906Cys)	12.750	0.116	0.194	0.673	ORPHA:3156/ORPHA:565779;ORPHA:3156/ORPHA:98053;ORPHA:3156/ORPHA:93626;ORPHA:3156/ORPHA:97966
1	5877229	T	C	Benign/Likely_benign	NPHP4	NM_015102.5:c.2681A>G_(p.His894Arg)	0.274	0.008	0.043	0.082	ORPHA:3156/ORPHA:565779;ORPHA:3156/ORPHA:98053;ORPHA:3156/ORPHA:93626;ORPHA:3156/ORPHA:97966
1	5890879	C	T	Benign/Likely_benign	NPHP4	NM_015102.5:c.2293G>A_(p.Val765Ile)	11.040	0.715	0.027	0.182	ORPHA:3156/ORPHA:565779;ORPHA:3156/ORPHA:98053;ORPHA:3156/ORPHA:93626;ORPHA:3156/ORPHA:97966
1	5890915	C	T	Benign/Likely_benign	NPHP4	NM_015102.5:c.2257G>A_(p.Asp753Asn)	23.900	0.979	0.955	0.962	ORPHA:3156/ORPHA:565779;ORPHA:3156/ORPHA:98053;ORPHA:3156/ORPHA:93626;ORPHA:3156/ORPHA:97966
1	5890953	C	T	Benign	NPHP4	NM_015102.5:c.2219G>A_(p.Arg740His)	0.027	0.037	0.084	0.131	ORPHA:3156/ORPHA:565779;ORPHA:3156/ORPHA:98053;ORPHA:3156/ORPHA:93626;ORPHA:3156/ORPHA:97966
1	5904794	C	T	Benign	NPHP4	NM_015102.5:c.1966G>A_(p.Asp656Asn)	22.800	0.977	0.205	0.408	ORPHA:3156/ORPHA:565779;ORPHA:3156/ORPHA:98053;ORPHA:3156/ORPHA:93626;ORPHA:3156/ORPHA:97966
1	5905395	C	T	Benign	NPHP4	NM_015102.5:c.1852G>A_(p.Glu618Lys)	23.500	0.914	0.543	0.468	ORPHA:3156/ORPHA:565779;ORPHA:3156/ORPHA:98053;ORPHA:3156/ORPHA:93626;ORPHA:3156/ORPHA:97966
1	5905690	G	C	Benign/Likely_benign	NPHP4	NM_015102.5:c.1705C>G_(p.Gln569Glu)	23.100	0.978	0.869	0.296	ORPHA:3156/ORPHA:565779;ORPHA:3156/ORPHA:98053;ORPHA:3156/ORPHA:93626;ORPHA:3156/ORPHA:97966
1	5905764	G	C	Benign/Likely_benign	NPHP4	NM_015102.5:c.1631C>G_(p.Ala544Gly)	8.856	0.003	0.029	0.061	ORPHA:3156/ORPHA:565779;ORPHA:3156/ORPHA:98053;ORPHA:3156/ORPHA:93626;ORPHA:3156/ORPHA:97966
1	5905773	G	A	Benign/Likely_benign	NPHP4	NM_015102.5:c.1622C>T_(p.Pro541Leu)	7.961	0.369	0.082	0.682	ORPHA:3156/ORPHA:565779;ORPHA:3156/ORPHA:98053;ORPHA:3156/ORPHA:93626;ORPHA:3156/ORPHA:97966
1	5909165	G	C	Benign	NPHP4	NM_015102.5:c.1490C>G_(p.Pro497Arg)	26.000	0.764	0.267	0.424	ORPHA:3156/ORPHA:565779;ORPHA:3156/ORPHA:98053;ORPHA:3156/ORPHA:93626;ORPHA:3156/ORPHA:97966
1	5986204	G	A	Benign	NPHP4	NM_015102.5:c.86C>T_(p.Thr29Met)	17.310	0.056	0.012	0.209	ORPHA:3156/ORPHA:565779;ORPHA:3156/ORPHA:98053;ORPHA:3156/ORPHA:93626;ORPHA:3156/ORPHA:97966
1	6468009	C	G	Benign	PLEKHG5	NM_020631.6:c.2827G>C_(p.Gly943Arg)	9.424	0.082	0.038	0.060	ORPHA:369867/ORPHA:98006;ORPHA:206580/ORPHA:98006;ORPHA:206580/ORPHA:98053;ORPHA:369867/ORPHA:98053
1	6468242	T	C	Benign	PLEKHG5	NM_020631.6:c.2594A>G_(p.Gln865Arg)	23.200	0.535	0.269	0.269	ORPHA:369867/ORPHA:98006;ORPHA:206580/ORPHA:98006;ORPHA:206580/ORPHA:98053;ORPHA:369867/ORPHA:98053
1	6468255	G	A	Benign/Likely_benign	PLEKHG5	NM_020631.6:c.2581C>T_(p.Arg861Cys)	26.400	0.782	0.098	0.248	ORPHA:369867/ORPHA:98006;ORPHA:206580/ORPHA:98006;ORPHA:206580/ORPHA:98053;ORPHA:369867/ORPHA:98053
1	6468260	C	T	Benign	PLEKHG5	NM_020631.6:c.2576G>A_(p.Arg859His)	21.500	0.864	0.114	0.216	ORPHA:369867/ORPHA:98006;ORPHA:206580/ORPHA:98006;ORPHA:206580/ORPHA:98053;ORPHA:369867/ORPHA:98053
1	6468378	C	G	Pathogenic	PLEKHG5	NM_020631.6:c.2458G>C_(p.Gly820Arg)	27.400	0.977	0.962	0.900	ORPHA:369867/ORPHA:98006;ORPHA:369867/ORPHA:98053
1	6468408	C	T	Benign	PLEKHG5	NM_020631.6:c.2428G>A_(p.Gly810Ser)	17.600	0.475	0.057	0.058	ORPHA:369867/ORPHA:98006;ORPHA:206580/ORPHA:98006;ORPHA:206580/ORPHA:98053;ORPHA:369867/ORPHA:98053
1	6471064	T	C	Benign	PLEKHG5	NM_020631.6:c.1318A>G_(p.Met440Val)	24.500	0.876	0.215	0.247	ORPHA:369867/ORPHA:98006;ORPHA:206580/ORPHA:98006;ORPHA:206580/ORPHA:98053;ORPHA:369867/ORPHA:98053
1	6471529	C	T	Benign	PLEKHG5	NM_020631.6:c.1240G>A_(p.Ala414Thr)	18.480	0.733	0.031	0.210	ORPHA:369867/ORPHA:98006;ORPHA:206580/ORPHA:98006;ORPHA:206580/ORPHA:98053;ORPHA:369867/ORPHA:98053
1	6473333	G	C	Benign	PLEKHG5	NM_020631.6:c.713C>G_(p.Thr238Ser)	4.561	0.001	0.006	0.045	ORPHA:369867/ORPHA:98006;ORPHA:206580/ORPHA:98006;ORPHA:206580/ORPHA:98053;ORPHA:369867/ORPHA:98053
1	6473355	C	T	Benign	PLEKHG5	NM_020631.6:c.691G>A_(p.Gly231Ser)	2.220	0.039	0.026	0.143	ORPHA:369867/ORPHA:98006;ORPHA:206580/ORPHA:98006;ORPHA:206580/ORPHA:98053;ORPHA:369867/ORPHA:98053
1	6475089	A	G	Benign	PLEKHG5	NM_020631.6:c.260T>C_(p.Ile87Thr)	21.900	0.795	0.183	0.576	ORPHA:369867/ORPHA:98006;ORPHA:206580/ORPHA:98006;ORPHA:206580/ORPHA:98053;ORPHA:369867/ORPHA:98053
1	7249592	A	G	Pathogenic	CAMTA1	NM_015215.4:c.404A>G_(p.Glu135Gly)	31.000	0.982	0.982	0.915	ORPHA:314647/ORPHA:98053;ORPHA:314647/ORPHA:98006
1	7738307	C	T	Benign/Likely_benign	CAMTA1	NM_015215.4:c.4007C>T_(p.Thr1336Ile)	20.400	0.975	0.052	0.499	ORPHA:314647/ORPHA:98053;ORPHA:314647/ORPHA:98006
1	7809893	C	G	Pathogenic	PER3	NM_001377275.1:c.1243C>G_(p.Pro415Ala)	24.100	0.982	0.970	0.804	ORPHA:164736/ORPHA:98053;ORPHA:164736/ORPHA:98006
1	7809900	A	G	Pathogenic	PER3	NM_001377275.1:c.1250A>G_(p.His417Arg)	14.400	0.826	0.357	0.230	ORPHA:164736/ORPHA:98053;ORPHA:164736/ORPHA:98006
1	7962863	G	A	Pathogenic	PARK7	NM_007262.5:c.78G>A_(p.Met26Ile)	25.100	0.955	0.964	0.910	ORPHA:2828/ORPHA:98006;ORPHA:2828/ORPHA:98053
1	7965425	G	C	Pathogenic	PARK7	NM_007262.5:c.192G>C_(p.Glu64Asp)	34.000	0.997	0.977	0.372	ORPHA:2828/ORPHA:98006;ORPHA:2828/ORPHA:98053
1	7970934	G	A	Benign/Likely_benign	PARK7	NM_007262.5:c.293G>A_(p.Arg98Gln)	20.900	0.940	0.444	0.400	ORPHA:93111/ORPHA:98053;ORPHA:93111/ORPHA:565779;ORPHA:2828/ORPHA:98006;ORPHA:93111/ORPHA:97978;ORPHA:93111/ORPHA:93890;ORPHA:2828/ORPHA:98053;ORPHA:93111/ORPHA:93626
1	7970963	G	A	Pathogenic	PARK7	NM_007262.5:c.322G>A_(p.Gly108Ser)	35.000	0.995	0.951	0.930	ORPHA:2828/ORPHA:98006;ORPHA:2828/ORPHA:98053
1	7984930	A	C	Pathogenic	PARK7	NM_007262.5:c.446A>C_(p.Asp149Ala)	29.300	0.960	0.942	0.985	ORPHA:2828/ORPHA:98006;ORPHA:2828/ORPHA:98053
1	7984981	T	C	Pathogenic	PARK7	NM_007262.5:c.497T>C_(p.Leu166Pro)	25.700	0.929	0.968	0.987	ORPHA:2828/ORPHA:98006;ORPHA:2828/ORPHA:98053
1	8358216	T	C	Pathogenic	RERE	NM_001042681.2:c.4319A>G_(p.Gln1440Arg)	27.300	0.955	0.983	0.764	ORPHA:494344/ORPHA:98006;ORPHA:494344/ORPHA:98053;ORPHA:494344/ORPHA:93890
1	8358231	T	C	Pathogenic/Likely_pathogenic	RERE	NM_001042681.2:c.4304A>G_(p.His1435Arg)	26.800	0.951	0.972	0.913	ORPHA:494344/ORPHA:98006;ORPHA:494344/ORPHA:98053;ORPHA:494344/ORPHA:93890
1	8358232	G	A	Pathogenic	RERE	NM_001042681.2:c.4303C>T_(p.His1435Tyr)	27.300	0.970	0.992	0.902	ORPHA:494344/ORPHA:98006;ORPHA:494344/ORPHA:98053;ORPHA:494344/ORPHA:93890
1	8358235	A	G	Pathogenic	RERE	NM_001042681.2:c.4300T>C_(p.Ser1434Pro)	29.800	0.965	0.988	0.882	ORPHA:494344/ORPHA:98006;ORPHA:494344/ORPHA:98053;ORPHA:494344/ORPHA:93890
1	8358242	G	T	Pathogenic/Likely_pathogenic	RERE	NM_001042681.2:c.4293C>A_(p.His1431Gln)	24.900	0.903	0.787	0.861	ORPHA:494344/ORPHA:98006;ORPHA:494344/ORPHA:98053;ORPHA:494344/ORPHA:93890
1	8359916	C	T	Pathogenic	RERE	NM_001042681.2:c.3466G>A_(p.Gly1156Arg)	28.900	0.905	0.842	0.591	ORPHA:494344/ORPHA:98006;ORPHA:494344/ORPHA:98053;ORPHA:494344/ORPHA:93890
1	8360361	G	A	Pathogenic/Likely_pathogenic	RERE	NM_001042681.2:c.3146C>T_(p.Pro1049Leu)	23.700	0.923	0.536	0.513	ORPHA:494344/ORPHA:98006;ORPHA:494344/ORPHA:98053;ORPHA:494344/ORPHA:93890
1	8360646	G	A	Benign	RERE	NM_001042681.2:c.2861C>T_(p.Pro954Leu)	23.500	0.938	0.668	0.661	ORPHA:494344/ORPHA:98006;ORPHA:494344/ORPHA:98053;ORPHA:494344/ORPHA:93890
1	9263569	G	A	Pathogenic	H6PD	NM_004285.4:c.1076G>A_(p.Gly359Asp)	28.000	0.991	0.975	0.939	ORPHA:168588/ORPHA:96344;ORPHA:168588/ORPHA:98053;ORPHA:168588/ORPHA:97978
1	9263851	G	A	Benign	H6PD	NM_004285.4:c.1358G>A_(p.Arg453Gln)	4.715	0.050	0.020	0.049	ORPHA:168588/ORPHA:96344;ORPHA:168588/ORPHA:98053;ORPHA:168588/ORPHA:97978
1	9715914	T	A	Benign/Likely_benign	PIK3CD	NM_005026.5:c.436T>A_(p.Phe146Ile)	22.800	0.941	0.639	0.794	ORPHA:397596/ORPHA:98004;ORPHA:397596/ORPHA:98053
1	9717064	G	A	Benign	PIK3CD	NM_005026.5:c.886G>A_(p.Val296Ile)	16.220	0.935	0.038	0.092	ORPHA:397596/ORPHA:98004;ORPHA:397596/ORPHA:98053
1	9717541	C	G	Benign	PIK3CD	NM_005026.5:c.935C>G_(p.Ser312Cys)	22.200	0.999	0.066	0.393	ORPHA:397596/ORPHA:98004;ORPHA:397596/ORPHA:98053
1	9717608	C	A	Pathogenic	PIK3CD	NM_005026.5:c.1002C>A_(p.Asn334Lys)	17.210	0.980	0.277	0.869	ORPHA:397596/ORPHA:98004;ORPHA:397596/ORPHA:98053
1	9719924	T	C	Pathogenic	PIK3CD	NM_005026.5:c.1246T>C_(p.Cys416Arg)	24.900	0.947	0.933	0.610	ORPHA:397596/ORPHA:98004;ORPHA:397596/ORPHA:98053
1	9720138	A	G	Benign	PIK3CD	NM_005026.5:c.1366A>G_(p.Thr456Ala)	2.770	0.732	0.082	0.262	ORPHA:397596/ORPHA:98004;ORPHA:397596/ORPHA:98053
1	9720166	C	T	Benign	PIK3CD	NM_005026.5:c.1394C>T_(p.Thr465Met)	21.600	0.813	0.201	0.330	ORPHA:397596/ORPHA:98004;ORPHA:397596/ORPHA:98053
1	9726972	G	A	Pathogenic	PIK3CD	NM_005026.5:c.3061G>A_(p.Glu1021Lys)	31.000	0.974	0.946	0.873	ORPHA:397596/ORPHA:98004;ORPHA:397596/ORPHA:98053
1	9972074	A	G	Pathogenic	NMNAT1	NM_022787.4:c.1A>G_(p.Met1Val)	23.000	0.992	0.913	0.897	ORPHA:65/ORPHA:97966;ORPHA:65/ORPHA:98006;ORPHA:65/ORPHA:98053
1	9972096	A	C	Benign	NMNAT1	NM_022787.4:c.23A>C_(p.Glu8Ala)	22.700	0.990	0.258	0.466	ORPHA:65/ORPHA:97966;ORPHA:65/ORPHA:98006;ORPHA:65/ORPHA:98053
1	9972098	G	A	Pathogenic	NMNAT1	NM_022787.4:c.25G>A_(p.Val9Met)	24.400	0.974	0.451	0.838	ORPHA:65/ORPHA:97966;ORPHA:65/ORPHA:98006;ORPHA:65/ORPHA:98053
1	9972126	A	G	Pathogenic/Likely_pathogenic	NMNAT1	NM_022787.4:c.53A>G_(p.Asn18Ser)	23.800	0.988	0.835	0.961	ORPHA:65/ORPHA:97966;ORPHA:65/ORPHA:98006;ORPHA:65/ORPHA:98053
1	9975672	C	T	Pathogenic	NMNAT1	NM_022787.4:c.196C>T_(p.Arg66Trp)	28.500	0.980	0.979	0.994	ORPHA:65/ORPHA:97966;ORPHA:65/ORPHA:98006;ORPHA:65/ORPHA:98053
1	9975681	A	G	Pathogenic	NMNAT1	NM_022787.4:c.205A>G_(p.Met69Val)	25.300	0.991	0.987	0.977	ORPHA:65/ORPHA:97966;ORPHA:65/ORPHA:98006;ORPHA:65/ORPHA:98053
1	9975721	T	C	Pathogenic	NMNAT1	NM_022787.4:c.245T>C_(p.Val82Ala)	26.500	0.971	0.939	0.680	ORPHA:65/ORPHA:97966;ORPHA:65/ORPHA:98006;ORPHA:65/ORPHA:98053
1	9975747	G	A	Pathogenic/Likely_pathogenic	NMNAT1	NM_022787.4:c.271G>A_(p.Glu91Lys)	22.900	0.972	0.621	0.420	ORPHA:1871/ORPHA:98053;ORPHA:65/ORPHA:97966;ORPHA:65/ORPHA:98006;ORPHA:1871/ORPHA:97966;ORPHA:65/ORPHA:98053
1	9975769	T	G	Pathogenic/Likely_pathogenic	NMNAT1	NM_022787.4:c.293T>G_(p.Val98Gly)	27.100	0.991	0.963	0.585	ORPHA:65/ORPHA:97966;ORPHA:65/ORPHA:98006;ORPHA:65/ORPHA:98053
1	9982312	G	T	Pathogenic	NMNAT1	NM_022787.4:c.451G>T_(p.Val151Phe)	23.300	0.906	0.718	0.801	ORPHA:65/ORPHA:97966;ORPHA:65/ORPHA:98006;ORPHA:65/ORPHA:98053
1	9982318	C	G	Pathogenic	NMNAT1	NM_022787.4:c.457C>G_(p.Leu153Val)	19.440	0.806	0.201	0.542	ORPHA:65/ORPHA:97966;ORPHA:65/ORPHA:98006;ORPHA:65/ORPHA:98053
1	9982361	A	G	Pathogenic	NMNAT1	NM_022787.4:c.500A>G_(p.Asn167Ser)	18.570	0.967	0.317	0.679	ORPHA:65/ORPHA:97966;ORPHA:65/ORPHA:98006;ORPHA:65/ORPHA:98053
1	9982480	C	T	Pathogenic	NMNAT1	NM_022787.4:c.619C>T_(p.Arg207Trp)	23.100	0.951	0.806	0.175	ORPHA:65/ORPHA:97966;ORPHA:65/ORPHA:98006;ORPHA:65/ORPHA:98053
1	9982490	T	C	Pathogenic	NMNAT1	NM_022787.4:c.629T>C_(p.Ile210Thr)	27.300	0.990	0.802	0.897	ORPHA:65/ORPHA:97966;ORPHA:65/ORPHA:98006;ORPHA:65/ORPHA:98053
1	9982541	G	A	Pathogenic/Likely_pathogenic	NMNAT1	NM_022787.4:c.680G>A_(p.Arg227Gln)	30.000	0.973	0.773	0.641	ORPHA:1872/ORPHA:97966;ORPHA:1872/ORPHA:98053
1	9982570	C	T	Pathogenic	NMNAT1	NM_022787.4:c.709C>T_(p.Arg237Cys)	27.400	0.974	0.750	0.882	ORPHA:65/ORPHA:97966;ORPHA:65/ORPHA:98006;ORPHA:65/ORPHA:98053
1	9982571	G	T	Pathogenic	NMNAT1	NM_022787.4:c.710G>T_(p.Arg237Leu)	26.700	0.992	0.667	0.774	ORPHA:65/ORPHA:97966;ORPHA:65/ORPHA:98006;ORPHA:65/ORPHA:98053
1	9982577	T	C	Pathogenic	NMNAT1	NM_022787.4:c.716T>C_(p.Leu239Ser)	29.100	0.996	0.912	0.982	ORPHA:65/ORPHA:97966;ORPHA:65/ORPHA:98006;ORPHA:65/ORPHA:98053
1	9982625	G	A	Benign/Likely_benign	NMNAT1	NM_022787.4:c.764G>A_(p.Ser255Asn)	11.160	0.324	0.074	0.069	ORPHA:65/ORPHA:97966;ORPHA:65/ORPHA:98006;ORPHA:65/ORPHA:98053
1	9982630	G	A	Pathogenic	NMNAT1	NM_022787.4:c.769G>A_(p.Glu257Lys)	22.400	0.965	0.821	0.371	ORPHA:65/ORPHA:97966;ORPHA:65/ORPHA:98006;ORPHA:65/ORPHA:98053
1	9982678	A	G	Pathogenic	NMNAT1	NM_022787.4:c.817A>G_(p.Asn273Asp)	22.800	0.867	0.444	0.710	ORPHA:65/ORPHA:97966;ORPHA:65/ORPHA:98006;ORPHA:65/ORPHA:98053
1	10258602	A	T	Pathogenic	KIF1B	NM_001365951.3:c.293A>T_(p.Gln98Leu)	27.100	0.988	0.984	0.958	ORPHA:99946/ORPHA:98006;ORPHA:99946/ORPHA:98053
1	10337509	A	G	Benign	KIF1B	NM_001365951.3:c.3398A>G_(p.Tyr1133Cys)	29.200	0.992	0.559	0.790	ORPHA:99946/ORPHA:98006;ORPHA:635/ORPHA:250908;ORPHA:99946/ORPHA:98053;ORPHA:635/ORPHA:98006
1	10599276	T	G	Benign	PEX14	NM_004565.3:c.208T>G_(p.Ser70Ala)	24.300	0.964	0.845	0.694	ORPHA:912/ORPHA:565779;ORPHA:912/ORPHA:93890;ORPHA:912/ORPHA:93626;ORPHA:912/ORPHA:98053;ORPHA:912/ORPHA:68367;ORPHA:912/ORPHA:97966;ORPHA:912/ORPHA:98006;ORPHA:912/ORPHA:57146
1	10618382	G	T	Benign/Likely_benign	PEX14	NM_004565.3:c.349G>T_(p.Ala117Ser)	22.400	0.984	0.938	0.563	ORPHA:912/ORPHA:565779;ORPHA:912/ORPHA:93890;ORPHA:912/ORPHA:93626;ORPHA:912/ORPHA:98053;ORPHA:912/ORPHA:68367;ORPHA:912/ORPHA:97966;ORPHA:912/ORPHA:98006;ORPHA:912/ORPHA:57146
1	10623034	C	G	Benign/Likely_benign	PEX14	NM_004565.3:c.400C>G_(p.Leu134Val)	23.200	0.982	0.693	0.693	ORPHA:912/ORPHA:565779;ORPHA:912/ORPHA:93890;ORPHA:912/ORPHA:93626;ORPHA:912/ORPHA:98053;ORPHA:912/ORPHA:68367;ORPHA:912/ORPHA:97966;ORPHA:912/ORPHA:98006;ORPHA:912/ORPHA:57146
1	10623109	G	A	Benign	PEX14	NM_004565.3:c.475G>A_(p.Val159Met)	22.400	0.914	0.071	0.221	ORPHA:912/ORPHA:565779;ORPHA:912/ORPHA:93890;ORPHA:912/ORPHA:93626;ORPHA:912/ORPHA:98053;ORPHA:912/ORPHA:68367;ORPHA:912/ORPHA:97966;ORPHA:912/ORPHA:98006;ORPHA:912/ORPHA:57146
1	10629812	G	A	Benign	PEX14	NM_004565.3:c.959G>A_(p.Arg320Lys)	19.440	0.869	0.140	0.083	ORPHA:912/ORPHA:565779;ORPHA:912/ORPHA:93890;ORPHA:912/ORPHA:93626;ORPHA:912/ORPHA:98053;ORPHA:912/ORPHA:68367;ORPHA:912/ORPHA:97966;ORPHA:912/ORPHA:98006;ORPHA:912/ORPHA:57146
1	11022209	A	G	Pathogenic	TARDBP	NM_007375.4:c.800A>G_(p.Asn267Ser)	19.360	0.803	0.283	0.700	ORPHA:275872/ORPHA:98006;ORPHA:803/ORPHA:98006;ORPHA:275872/ORPHA:98053
1	11022290	G	C	Pathogenic	TARDBP	NM_007375.4:c.881G>C_(p.Gly294Ala)	21.900	0.900	0.602	0.360	ORPHA:275872/ORPHA:98006;ORPHA:803/ORPHA:98006;ORPHA:275872/ORPHA:98053
1	11022290	G	T	Pathogenic	TARDBP	NM_007375.4:c.881G>T_(p.Gly294Val)	22.500	0.920	0.672	0.858	ORPHA:275872/ORPHA:98006;ORPHA:803/ORPHA:98006;ORPHA:275872/ORPHA:98053
1	11022292	G	A	Pathogenic	TARDBP	NM_007375.4:c.883G>A_(p.Gly295Ser)	22.700	0.962	0.660	0.848	ORPHA:275872/ORPHA:98006;ORPHA:803/ORPHA:98006;ORPHA:275872/ORPHA:98053
1	11022301	G	A	Pathogenic	TARDBP	NM_007375.4:c.892G>A_(p.Gly298Ser)	22.900	0.961	0.682	0.903	ORPHA:275872/ORPHA:98006;ORPHA:803/ORPHA:98006;ORPHA:275872/ORPHA:98053
1	11022352	G	A	Pathogenic	TARDBP	NM_007375.4:c.943G>A_(p.Ala315Thr)	22.600	0.974	0.851	NA	ORPHA:275872/ORPHA:98006;ORPHA:803/ORPHA:98006;ORPHA:275872/ORPHA:98053
1	11022400	C	A	Pathogenic	TARDBP	NM_007375.4:c.991C>A_(p.Gln331Lys)	23.000	0.976	0.980	0.800	ORPHA:275872/ORPHA:98006;ORPHA:803/ORPHA:98006;ORPHA:275872/ORPHA:98053
1	11022418	A	G	Pathogenic	TARDBP	NM_007375.4:c.1009A>G_(p.Met337Val)	22.000	0.978	0.897	0.888	ORPHA:275872/ORPHA:98006;ORPHA:803/ORPHA:98006;ORPHA:275872/ORPHA:98053
1	11022437	A	G	Pathogenic	TARDBP	NM_007375.4:c.1028A>G_(p.Gln343Arg)	25.900	0.992	0.964	0.675	ORPHA:275872/ORPHA:98006;ORPHA:803/ORPHA:98006;ORPHA:275872/ORPHA:98053
1	11022444	C	A	Pathogenic	TARDBP	NM_007375.4:c.1035C>A_(p.Asn345Lys)	16.470	0.938	0.264	0.610	ORPHA:275872/ORPHA:98006;ORPHA:803/ORPHA:98006;ORPHA:275872/ORPHA:98053
1	11022451	G	T	Pathogenic/Likely_pathogenic	TARDBP	NM_007375.4:c.1042G>T_(p.Gly348Cys)	24.700	0.938	0.616	0.799	ORPHA:275872/ORPHA:98006;ORPHA:803/ORPHA:98006;ORPHA:275872/ORPHA:98053
1	11022464	A	G	Pathogenic	TARDBP	NM_007375.4:c.1055A>G_(p.Asn352Ser)	18.270	0.907	0.453	0.532	ORPHA:275872/ORPHA:98006;ORPHA:803/ORPHA:98006;ORPHA:275872/ORPHA:98053
1	11022556	A	G	Pathogenic/Likely_pathogenic	TARDBP	NM_007375.4:c.1147A>G_(p.Ile383Val)	16.460	0.842	0.082	0.722	ORPHA:275872/ORPHA:98006;ORPHA:803/ORPHA:98006;ORPHA:275872/ORPHA:98053
1	11022562	T	G	Pathogenic	TARDBP	NM_007375.4:c.1153T>G_(p.Trp385Gly)	25.800	0.975	0.979	0.888	ORPHA:275872/ORPHA:98006;ORPHA:803/ORPHA:98006;ORPHA:275872/ORPHA:98053
1	11027215	T	G	Benign/Likely_benign	MASP2	NM_006610.4:c.1731A>C_(p.Gln577His)	15.320	0.512	0.072	0.162	ORPHA:331187/ORPHA:98004;ORPHA:331187/ORPHA:98053
1	11027630	C	T	Benign/Likely_benign	MASP2	NM_006610.4:c.1316G>A_(p.Arg439His)	15.310	0.173	0.035	0.145	ORPHA:331187/ORPHA:98004;ORPHA:331187/ORPHA:98053
1	11030840	A	G	Benign	MASP2	NM_006610.4:c.1130T>C_(p.Val377Ala)	10.810	0.249	0.079	0.044	ORPHA:331187/ORPHA:98004;ORPHA:331187/ORPHA:98053
1	11030859	C	A	Benign	MASP2	NM_006610.4:c.1111G>T_(p.Asp371Tyr)	22.700	0.454	0.217	0.109	ORPHA:331187/ORPHA:98004;ORPHA:331187/ORPHA:98053
1	11042883	G	A	Benign	MASP2	NM_006610.4:c.881C>T_(p.Thr294Met)	12.840	0.158	0.102	0.170	ORPHA:331187/ORPHA:98004;ORPHA:331187/ORPHA:98053
1	11045482	T	C	Benign	MASP2	NM_006610.4:c.470A>G_(p.His157Arg)	25.700	0.980	0.958	0.749	ORPHA:331187/ORPHA:98004;ORPHA:331187/ORPHA:98053
1	11045485	C	T	Benign/Likely_benign	MASP2	NM_006610.4:c.467G>A_(p.Cys156Tyr)	25.700	0.981	0.992	0.939	ORPHA:331187/ORPHA:98004;ORPHA:331187/ORPHA:98053
1	11045488	T	C	Benign	MASP2	NM_006610.4:c.464A>G_(p.His155Arg)	23.000	0.900	0.362	0.363	ORPHA:331187/ORPHA:98004;ORPHA:331187/ORPHA:98053
1	11046591	G	A	Benign	MASP2	NM_006610.4:c.377C>T_(p.Pro126Leu)	16.570	0.366	0.023	0.201	ORPHA:331187/ORPHA:98004;ORPHA:331187/ORPHA:98053
1	11046672	C	T	Benign	MASP2	NM_006610.4:c.296G>A_(p.Arg99Gln)	1.832	0.093	0.026	0.174	ORPHA:331187/ORPHA:98004;ORPHA:331187/ORPHA:98053
1	11117039	C	T	Pathogenic	MTOR	NM_004958.4:c.6981G>A_(p.Met2327Ile)	26.800	0.987	0.953	0.939	ORPHA:457485/ORPHA:98006;ORPHA:457485/ORPHA:98053;ORPHA:457485/ORPHA:93890
1	11124516	G	A	Pathogenic	MTOR	NM_004958.4:c.6644C>T_(p.Ser2215Phe)	31.000	0.996	0.959	0.898	ORPHA:47044/ORPHA:98053;ORPHA:47044/ORPHA:93626;ORPHA:47044/ORPHA:250908
1	11124516	G	T	Pathogenic	MTOR	NM_004958.4:c.6644C>A_(p.Ser2215Tyr)	29.600	0.996	0.982	0.921	ORPHA:47044/ORPHA:98053;ORPHA:47044/ORPHA:93626;ORPHA:47044/ORPHA:250908
1	11129789	A	C	Pathogenic/Likely_pathogenic	MTOR	NM_004958.4:c.5663T>G_(p.Phe1888Cys)	31.000	0.996	0.967	0.967	ORPHA:457485/ORPHA:98006;ORPHA:457485/ORPHA:98053;ORPHA:457485/ORPHA:93890
1	11130747	C	T	Pathogenic	MTOR	NM_004958.4:c.5395G>A_(p.Glu1799Lys)	25.000	0.988	0.885	0.835	ORPHA:457485/ORPHA:98006;ORPHA:457485/ORPHA:98053;ORPHA:457485/ORPHA:93890
1	11144735	C	T	Pathogenic	MTOR	NM_004958.4:c.4785G>A_(p.Met1595Ile)	26.000	0.986	0.922	0.941	ORPHA:457485/ORPHA:98006;ORPHA:457485/ORPHA:98053;ORPHA:457485/ORPHA:93890
1	11157173	C	A	Pathogenic	MTOR	NM_004958.4:c.4448G>T_(p.Cys1483Phe)	26.300	0.988	0.940	0.933	ORPHA:47044/ORPHA:98053;ORPHA:47044/ORPHA:93626;ORPHA:47044/ORPHA:250908;ORPHA:457485/ORPHA:93890;ORPHA:457485/ORPHA:98006;ORPHA:457485/ORPHA:98053
1	11157173	C	T	Pathogenic	MTOR	NM_004958.4:c.4448G>A_(p.Cys1483Tyr)	26.300	0.984	0.988	0.937	ORPHA:47044/ORPHA:98053;ORPHA:47044/ORPHA:93626;ORPHA:47044/ORPHA:250908
1	11157174	A	G	Pathogenic	MTOR	NM_004958.4:c.4447T>C_(p.Cys1483Arg)	28.400	0.990	0.955	0.939	ORPHA:99802/ORPHA:93890;ORPHA:47044/ORPHA:98053;ORPHA:47044/ORPHA:93626;ORPHA:47044/ORPHA:250908;ORPHA:99802/ORPHA:98006;ORPHA:99802/ORPHA:98053
1	11228672	C	T	Pathogenic	MTOR	NM_004958.4:c.3026G>A_(p.Arg1009Gln)	24.600	0.984	0.922	0.776	ORPHA:47044/ORPHA:98053;ORPHA:47044/ORPHA:93626;ORPHA:47044/ORPHA:250908
1	11259298	C	T	Benign	MTOR	NM_004958.4:c.112G>A_(p.Ala38Thr)	22.000	0.982	0.405	0.647	ORPHA:457485/ORPHA:98006;ORPHA:457485/ORPHA:98053;ORPHA:457485/ORPHA:93890
1	11273755	C	T	Benign	UBIAD1	NM_013319.3:c.224C>T_(p.Ser75Phe)	18.280	0.378	0.134	0.281	ORPHA:98967/ORPHA:98053;ORPHA:98967/ORPHA:97966
1	11273829	T	G	Benign	UBIAD1	NM_013319.3:c.298T>G_(p.Leu100Val)	20.200	0.662	0.085	0.733	ORPHA:98967/ORPHA:98053;ORPHA:98967/ORPHA:97966
1	11273836	A	G	Pathogenic	UBIAD1	NM_013319.3:c.305A>G_(p.Asn102Ser)	26.800	0.916	0.900	0.993	ORPHA:98967/ORPHA:98053;ORPHA:98967/ORPHA:97966
1	11273866	A	G	Pathogenic	UBIAD1	NM_013319.3:c.335A>G_(p.Asp112Gly)	31.000	0.715	0.757	0.988	ORPHA:98967/ORPHA:98053;ORPHA:98967/ORPHA:97966
1	11273886	A	G	Pathogenic	UBIAD1	NM_013319.3:c.355A>G_(p.Arg119Gly)	24.500	0.521	0.173	0.942	ORPHA:98967/ORPHA:98053;ORPHA:98967/ORPHA:97966
1	11273983	A	G	Benign	UBIAD1	NM_013319.3:c.452A>G_(p.Tyr151Cys)	0.154	0.072	0.006	0.212	ORPHA:98967/ORPHA:98053;ORPHA:98967/ORPHA:97966
1	11274042	T	C	Pathogenic	UBIAD1	NM_013319.3:c.511T>C_(p.Ser171Pro)	33.000	0.946	0.903	0.970	ORPHA:98967/ORPHA:98053;ORPHA:98967/ORPHA:97966
1	11274055	C	T	Pathogenic	UBIAD1	NM_013319.3:c.524C>T_(p.Thr175Ile)	29.000	0.963	0.960	0.998	ORPHA:98967/ORPHA:98053;ORPHA:98967/ORPHA:97966
1	11274060	G	C	Pathogenic	UBIAD1	NM_013319.3:c.529G>C_(p.Gly177Arg)	35.000	0.976	0.991	0.783	ORPHA:98967/ORPHA:98053;ORPHA:98967/ORPHA:97966
1	11285644	G	A	Pathogenic	UBIAD1	NM_013319.3:c.530G>A_(p.Gly177Glu)	33.000	0.992	0.973	0.900	ORPHA:98967/ORPHA:98053;ORPHA:98967/ORPHA:97966
1	11285670	G	A	Pathogenic	UBIAD1	NM_013319.3:c.556G>A_(p.Gly186Arg)	29.800	0.992	0.981	0.994	ORPHA:98967/ORPHA:98053;ORPHA:98967/ORPHA:97966
1	11285809	A	G	Pathogenic	UBIAD1	NM_013319.3:c.695A>G_(p.Asn232Ser)	26.300	0.962	0.947	0.969	ORPHA:98967/ORPHA:98053;ORPHA:98967/ORPHA:97966
1	11285822	C	G	Pathogenic	UBIAD1	NM_013319.3:c.708C>G_(p.Asp236Glu)	24.700	0.909	0.633	0.918	ORPHA:98967/ORPHA:98053;ORPHA:98967/ORPHA:97966
1	11790693	G	A	Benign	MTHFR	NM_005957.5:c.1958C>T_(p.Thr653Met)	0.848	0.033	0.014	0.050	ORPHA:395/ORPHA:68367;ORPHA:395/ORPHA:98006;ORPHA:395/ORPHA:98053
1	11790719	G	T	Benign	MTHFR	NM_005957.5:c.1932C>A_(p.Asn644Lys)	13.380	0.828	0.104	0.139	ORPHA:395/ORPHA:68367;ORPHA:395/ORPHA:98006;ORPHA:395/ORPHA:98053
1	11790768	A	G	Pathogenic	MTHFR	NM_005957.5:c.1883T>C_(p.Leu628Pro)	22.700	0.941	0.788	0.560	ORPHA:395/ORPHA:68367;ORPHA:395/ORPHA:98006;ORPHA:395/ORPHA:98053
1	11790843	G	C	Pathogenic	MTHFR	NM_005957.5:c.1808C>G_(p.Ser603Cys)	25.300	0.807	0.950	0.653	ORPHA:395/ORPHA:68367;ORPHA:395/ORPHA:98006;ORPHA:395/ORPHA:98053
1	11790858	A	G	Pathogenic	MTHFR	NM_005957.5:c.1793T>C_(p.Leu598Pro)	25.900	0.753	0.978	0.981	ORPHA:395/ORPHA:68367;ORPHA:395/ORPHA:98006;ORPHA:395/ORPHA:98053
1	11791216	C	T	Pathogenic	MTHFR	NM_005957.5:c.1743G>A_(p.Met581Ile)	22.400	0.291	0.538	0.818	ORPHA:395/ORPHA:68367;ORPHA:395/ORPHA:98006;ORPHA:395/ORPHA:98053
1	11791235	A	C	Pathogenic	MTHFR	NM_005957.5:c.1724T>G_(p.Val575Gly)	31.000	0.930	0.958	0.910	ORPHA:395/ORPHA:68367;ORPHA:395/ORPHA:98006;ORPHA:395/ORPHA:98053
1	11792304	C	A	Pathogenic	MTHFR	NM_005957.5:c.1606G>T_(p.Val536Phe)	26.400	0.974	0.956	0.966	ORPHA:395/ORPHA:68367;ORPHA:395/ORPHA:98006;ORPHA:395/ORPHA:98053
1	11792355	G	A	Benign	MTHFR	NM_005957.5:c.1555C>T_(p.Arg519Cys)	28.300	0.929	0.174	0.579	ORPHA:395/ORPHA:68367;ORPHA:395/ORPHA:98006;ORPHA:395/ORPHA:98053
1	11793921	A	C	Pathogenic	MTHFR	NM_005957.5:c.1516T>G_(p.Tyr506Asp)	31.000	0.957	0.960	0.906	ORPHA:395/ORPHA:68367;ORPHA:395/ORPHA:98006;ORPHA:395/ORPHA:98053
1	11794441	C	T	Benign	MTHFR	NM_005957.5:c.1264G>A_(p.Gly422Arg)	26.500	0.966	0.737	0.740	ORPHA:395/ORPHA:68367;ORPHA:395/ORPHA:98006;ORPHA:395/ORPHA:98053
1	11794781	T	C	Pathogenic	MTHFR	NM_005957.5:c.1114A>G_(p.Lys372Glu)	25.700	0.945	0.893	0.912	ORPHA:395/ORPHA:68367;ORPHA:395/ORPHA:98006;ORPHA:395/ORPHA:98053
1	11794807	C	T	Pathogenic	MTHFR	NM_005957.5:c.1088G>A_(p.Arg363His)	29.900	0.947	0.887	0.941	ORPHA:395/ORPHA:68367;ORPHA:395/ORPHA:98006;ORPHA:395/ORPHA:98053
1	11794825	C	T	Pathogenic/Likely_pathogenic	MTHFR	NM_005957.5:c.1070G>A_(p.Arg357His)	28.400	0.947	0.785	0.927	ORPHA:395/ORPHA:68367;ORPHA:395/ORPHA:98006;ORPHA:395/ORPHA:98053
1	11794835	G	A	Pathogenic	MTHFR	NM_005957.5:c.1060C>T_(p.His354Tyr)	23.200	0.926	0.786	0.850	ORPHA:395/ORPHA:68367;ORPHA:395/ORPHA:98006;ORPHA:395/ORPHA:98053
1	11794853	G	A	Pathogenic	MTHFR	NM_005957.5:c.1042C>T_(p.Pro348Ser)	28.500	0.967	0.966	0.743	ORPHA:395/ORPHA:68367;ORPHA:395/ORPHA:98006;ORPHA:395/ORPHA:98053
1	11794862	G	A	Pathogenic/Likely_pathogenic	MTHFR	NM_005957.5:c.1033C>T_(p.Arg345Cys)	33.000	0.967	0.963	0.969	ORPHA:395/ORPHA:68367;ORPHA:395/ORPHA:98006;ORPHA:395/ORPHA:98053
1	11795116	A	G	Pathogenic	MTHFR	NM_005957.5:c.1013T>C_(p.Met338Thr)	24.100	0.973	0.887	0.767	ORPHA:395/ORPHA:68367;ORPHA:395/ORPHA:98006;ORPHA:395/ORPHA:98053
1	11795125	C	T	Pathogenic	MTHFR	NM_005957.5:c.1004G>A_(p.Arg335His)	24.100	0.814	0.362	0.278	ORPHA:395/ORPHA:68367;ORPHA:395/ORPHA:98006;ORPHA:395/ORPHA:98053
1	11796217	A	C	Pathogenic	MTHFR	NM_005957.5:c.769T>G_(p.Phe257Val)	27.000	0.969	0.965	0.957	ORPHA:395/ORPHA:68367;ORPHA:395/ORPHA:98006;ORPHA:395/ORPHA:98053
1	11796222	C	A	Pathogenic	MTHFR	NM_005957.5:c.764G>T_(p.Gly255Val)	24.600	0.963	0.900	0.993	ORPHA:395/ORPHA:68367;ORPHA:395/ORPHA:98006;ORPHA:395/ORPHA:98053
1	11796226	G	A	Pathogenic	MTHFR	NM_005957.5:c.760C>T_(p.Pro254Ser)	24.900	0.971	0.942	0.955	ORPHA:395/ORPHA:68367;ORPHA:395/ORPHA:98006;ORPHA:395/ORPHA:98053
1	11796306	G	A	Pathogenic	MTHFR	NM_005957.5:c.680C>T_(p.Thr227Met)	24.200	0.936	0.804	0.884	ORPHA:395/ORPHA:68367;ORPHA:395/ORPHA:98006;ORPHA:395/ORPHA:98053
1	11796313	T	G	Pathogenic	MTHFR	NM_005957.5:c.673A>C_(p.Ile225Leu)	23.200	0.859	0.542	0.492	ORPHA:395/ORPHA:68367;ORPHA:395/ORPHA:98006;ORPHA:395/ORPHA:98053
1	11796382	G	T	Pathogenic	MTHFR	NM_005957.5:c.604C>A_(p.Pro202Thr)	26.500	0.978	0.930	0.954	ORPHA:395/ORPHA:68367;ORPHA:395/ORPHA:98006;ORPHA:395/ORPHA:98053
1	11796399	C	T	Pathogenic	MTHFR	NM_005957.5:c.587G>A_(p.Gly196Asp)	33.000	0.964	0.967	0.969	ORPHA:395/ORPHA:68367;ORPHA:395/ORPHA:98006;ORPHA:395/ORPHA:98053
1	11801166	C	T	Pathogenic	MTHFR	NM_005957.5:c.470G>A_(p.Arg157Gln)	27.000	0.951	0.803	0.969	ORPHA:395/ORPHA:68367;ORPHA:395/ORPHA:98006;ORPHA:395/ORPHA:98053
1	11801177	G	C	Pathogenic	MTHFR	NM_005957.5:c.459C>G_(p.Ile153Met)	25.400	0.938	0.872	0.975	ORPHA:395/ORPHA:68367;ORPHA:395/ORPHA:98006;ORPHA:395/ORPHA:98053
1	11801196	T	G	Pathogenic	MTHFR	NM_005957.5:c.440A>C_(p.Gln147Pro)	15.710	0.760	0.342	0.504	ORPHA:395/ORPHA:68367;ORPHA:395/ORPHA:98006;ORPHA:395/ORPHA:98053
1	11801220	G	A	Pathogenic	MTHFR	NM_005957.5:c.416C>T_(p.Thr139Met)	24.500	0.965	0.800	0.870	ORPHA:395/ORPHA:68367;ORPHA:395/ORPHA:98006;ORPHA:395/ORPHA:98053
1	11801248	A	G	Pathogenic	MTHFR	NM_005957.5:c.388T>C_(p.Cys130Arg)	29.200	0.971	0.969	0.989	ORPHA:395/ORPHA:68367;ORPHA:395/ORPHA:98006;ORPHA:395/ORPHA:98053
1	11801392	G	A	Pathogenic	MTHFR	NM_005957.5:c.244C>T_(p.Arg82Trp)	32.000	0.968	0.845	0.757	ORPHA:395/ORPHA:68367;ORPHA:395/ORPHA:98006;ORPHA:395/ORPHA:98053
1	11802915	G	C	Pathogenic/Likely_pathogenic	MTHFR	NM_005957.5:c.202C>G_(p.Arg68Gly)	27.400	0.882	0.971	0.963	ORPHA:395/ORPHA:68367;ORPHA:395/ORPHA:98006;ORPHA:395/ORPHA:98053
1	11802941	C	G	Pathogenic	MTHFR	NM_005957.5:c.176G>C_(p.Trp59Ser)	32.000	0.914	0.951	0.973	ORPHA:395/ORPHA:68367;ORPHA:395/ORPHA:98006;ORPHA:395/ORPHA:98053
1	11802962	C	T	Pathogenic	MTHFR	NM_005957.5:c.155G>A_(p.Arg52Gln)	23.300	0.892	0.714	0.695	ORPHA:395/ORPHA:68367;ORPHA:395/ORPHA:98006;ORPHA:395/ORPHA:98053
1	11802980	C	T	Pathogenic	MTHFR	NM_005957.5:c.137G>A_(p.Arg46Gln)	18.290	0.603	0.520	0.692	ORPHA:395/ORPHA:68367;ORPHA:395/ORPHA:98006;ORPHA:395/ORPHA:98053
1	11949854	G	A	Benign	PLOD1	NM_000302.4:c.250G>A_(p.Ala84Thr)	24.400	0.977	0.097	0.195	ORPHA:1900/ORPHA:98053;ORPHA:1900/ORPHA:89826;ORPHA:1900/ORPHA:97966;ORPHA:1900/ORPHA:98023;ORPHA:1900/ORPHA:93890
1	11949899	G	A	Benign	PLOD1	NM_000302.4:c.295G>A_(p.Ala99Thr)	15.530	0.031	0.040	0.091	ORPHA:1900/ORPHA:98053;ORPHA:1900/ORPHA:89826;ORPHA:1900/ORPHA:97966;ORPHA:1900/ORPHA:98023;ORPHA:1900/ORPHA:93890
1	11950412	G	T	Benign	PLOD1	NM_000302.4:c.358G>T_(p.Ala120Ser)	21.200	0.850	0.157	0.083	ORPHA:1900/ORPHA:98053;ORPHA:1900/ORPHA:89826;ORPHA:1900/ORPHA:97966;ORPHA:1900/ORPHA:98023;ORPHA:1900/ORPHA:93890
1	11952665	A	T	Benign	PLOD1	NM_000302.4:c.509A>T_(p.Glu170Val)	23.300	0.878	0.134	0.522	ORPHA:1900/ORPHA:98053;ORPHA:1900/ORPHA:89826;ORPHA:1900/ORPHA:97966;ORPHA:1900/ORPHA:98023;ORPHA:1900/ORPHA:93890
1	11952711	G	T	Benign/Likely_benign	PLOD1	NM_000302.4:c.555G>T_(p.Lys185Asn)	22.800	0.783	0.319	0.307	ORPHA:1900/ORPHA:98053;ORPHA:1900/ORPHA:89826;ORPHA:1900/ORPHA:97966;ORPHA:1900/ORPHA:98023;ORPHA:1900/ORPHA:93890
1	11952720	G	C	Benign/Likely_benign	PLOD1	NM_000302.4:c.564G>C_(p.Leu188Phe)	22.900	0.733	0.204	0.551	ORPHA:1900/ORPHA:98053;ORPHA:1900/ORPHA:89826;ORPHA:1900/ORPHA:97966;ORPHA:1900/ORPHA:98023;ORPHA:1900/ORPHA:93890
1	11957902	A	G	Benign	PLOD1	NM_000302.4:c.802A>G_(p.Thr268Ala)	6.478	0.093	0.090	0.125	ORPHA:1900/ORPHA:98053;ORPHA:1900/ORPHA:89826;ORPHA:1900/ORPHA:97966;ORPHA:1900/ORPHA:98023;ORPHA:1900/ORPHA:93890
1	11963575	G	A	Benign/Likely_benign	PLOD1	NM_000302.4:c.1141G>A_(p.Val381Met)	12.900	0.152	0.009	0.445	ORPHA:1900/ORPHA:98053;ORPHA:1900/ORPHA:89826;ORPHA:1900/ORPHA:97966;ORPHA:1900/ORPHA:98023;ORPHA:1900/ORPHA:93890
1	11965504	C	T	Benign/Likely_benign	PLOD1	NM_000302.4:c.1495C>T_(p.Arg499Trp)	29.200	0.890	0.406	0.709	ORPHA:1900/ORPHA:98053;ORPHA:1900/ORPHA:89826;ORPHA:1900/ORPHA:97966;ORPHA:1900/ORPHA:98023;ORPHA:1900/ORPHA:93890
1	11970750	G	C	Pathogenic	PLOD1	NM_000302.4:c.1836G>C_(p.Trp612Cys)	32.000	0.995	0.990	0.982	ORPHA:1900/ORPHA:98053;ORPHA:1900/ORPHA:89826;ORPHA:1900/ORPHA:97966;ORPHA:1900/ORPHA:98023;ORPHA:1900/ORPHA:93890
1	11992584	G	T	Pathogenic	MFN2	NM_014874.4:c.205G>T_(p.Val69Phe)	23.700	0.987	0.860	0.869	ORPHA:99947/ORPHA:98006;ORPHA:99947/ORPHA:98053
1	11992606	T	C	Pathogenic	MFN2	NM_014874.4:c.227T>C_(p.Leu76Pro)	22.800	0.886	0.692	0.909	ORPHA:99947/ORPHA:98006;ORPHA:99947/ORPHA:98053
1	11992659	C	T	Pathogenic	MFN2	NM_014874.4:c.280C>T_(p.Arg94Trp)	26.900	0.968	0.911	0.870	ORPHA:99947/ORPHA:98006;ORPHA:99947/ORPHA:98053;ORPHA:90120/ORPHA:98053;ORPHA:90120/ORPHA:98006
1	11992660	G	A	Pathogenic	MFN2	NM_014874.4:c.281G>A_(p.Arg94Gln)	32.000	0.996	0.826	0.923	ORPHA:99947/ORPHA:98006;ORPHA:99947/ORPHA:98053
1	11992689	C	T	Pathogenic	MFN2	NM_014874.4:c.310C>T_(p.Arg104Trp)	27.800	0.949	0.806	0.961	ORPHA:99947/ORPHA:98006;ORPHA:99947/ORPHA:98053;ORPHA:90120/ORPHA:98053;ORPHA:90120/ORPHA:98006
1	11996158	C	T	Pathogenic/Likely_pathogenic	MFN2	NM_014874.4:c.314C>T_(p.Thr105Met)	27.300	0.948	0.922	0.851	ORPHA:99947/ORPHA:98006;ORPHA:99947/ORPHA:98053
1	11996280	C	T	Pathogenic/Likely_pathogenic	MFN2	NM_014874.4:c.436C>T_(p.Leu146Phe)	25.300	0.901	0.502	0.795	ORPHA:99947/ORPHA:98006;ORPHA:99947/ORPHA:98053
1	11997315	C	G	Pathogenic	MFN2	NM_014874.4:c.493C>G_(p.His165Asp)	25.900	0.966	0.935	0.855	ORPHA:99947/ORPHA:98006;ORPHA:99947/ORPHA:98053
1	11997316	A	G	Pathogenic	MFN2	NM_014874.4:c.494A>G_(p.His165Arg)	26.000	0.968	0.970	0.913	ORPHA:99947/ORPHA:98006;ORPHA:99947/ORPHA:98053
1	11997319	C	T	Pathogenic/Likely_pathogenic	MFN2	NM_014874.4:c.497C>T_(p.Ala166Val)	25.900	0.957	0.684	0.940	ORPHA:99947/ORPHA:98006;ORPHA:99947/ORPHA:98053
1	11998787	C	T	Pathogenic	MFN2	NM_014874.4:c.617C>T_(p.Thr206Ile)	25.900	0.988	0.923	0.830	ORPHA:90120/ORPHA:98006;ORPHA:90120/ORPHA:98053
1	11999009	G	A	Pathogenic	MFN2	NM_014874.4:c.730G>A_(p.Val244Met)	28.300	0.976	0.936	0.863	ORPHA:99947/ORPHA:98006;ORPHA:99947/ORPHA:98053
1	11999009	G	T	Pathogenic	MFN2	NM_014874.4:c.730G>T_(p.Val244Leu)	27.000	0.978	0.984	0.970	ORPHA:99947/ORPHA:98006;ORPHA:99947/ORPHA:98053
1	11999025	C	T	Pathogenic/Likely_pathogenic	MFN2	NM_014874.4:c.746C>T_(p.Ser249Phe)	26.400	0.962	0.856	0.892	ORPHA:99947/ORPHA:98006;ORPHA:99947/ORPHA:98053
1	11999030	C	G	Pathogenic	MFN2	NM_014874.4:c.751C>G_(p.Pro251Ala)	25.000	0.970	0.935	0.877	ORPHA:99947/ORPHA:98006;ORPHA:99947/ORPHA:98053
1	11999054	C	T	Pathogenic/Likely_pathogenic	MFN2	NM_014874.4:c.775C>T_(p.Arg259Cys)	31.000	0.962	0.974	0.982	ORPHA:99947/ORPHA:98006;ORPHA:99947/ORPHA:98053
1	12001423	G	A	Pathogenic	MFN2	NM_014874.4:c.839G>A_(p.Arg280His)	32.000	0.983	0.953	0.952	ORPHA:99947/ORPHA:98006;ORPHA:99947/ORPHA:98053
1	12001476	G	A	Benign/Likely_benign	MFN2	NM_014874.4:c.892G>A_(p.Gly298Arg)	22.300	0.829	0.167	0.423	ORPHA:99947/ORPHA:98006;ORPHA:99947/ORPHA:98053;ORPHA:90120/ORPHA:98053;ORPHA:90120/ORPHA:98006
1	12002028	C	T	Pathogenic/Likely_pathogenic	MFN2	NM_014874.4:c.1085C>T_(p.Thr362Met)	26.100	0.959	0.870	0.947	ORPHA:99947/ORPHA:98006;ORPHA:99947/ORPHA:98053;ORPHA:90120/ORPHA:98053;ORPHA:90120/ORPHA:98006
1	12002033	C	T	Pathogenic	MFN2	NM_014874.4:c.1090C>T_(p.Arg364Trp)	31.000	0.890	0.957	0.982	ORPHA:99947/ORPHA:98006;ORPHA:99947/ORPHA:98053;ORPHA:90120/ORPHA:98053;ORPHA:90120/ORPHA:98006
1	12002034	G	C	Pathogenic	MFN2	NM_014874.4:c.1091G>C_(p.Arg364Pro)	32.000	0.981	0.951	0.993	ORPHA:99947/ORPHA:98006;ORPHA:99947/ORPHA:98053
1	12002069	A	G	Pathogenic/Likely_pathogenic	MFN2	NM_014874.4:c.1126A>G_(p.Met376Val)	23.200	0.990	0.868	0.966	ORPHA:90120/ORPHA:98006;ORPHA:90120/ORPHA:98053
1	12009635	G	A	Benign/Likely_benign	MFN2	NM_014874.4:c.2113G>A_(p.Val705Ile)	15.060	0.789	0.031	0.205	ORPHA:90120/ORPHA:98006;ORPHA:90120/ORPHA:98053
1	12009641	C	T	Pathogenic/Likely_pathogenic	MFN2	NM_014874.4:c.2119C>T_(p.Arg707Trp)	27.500	0.899	0.610	0.943	ORPHA:99947/ORPHA:98006;ORPHA:99947/ORPHA:98053;ORPHA:90120/ORPHA:98053;ORPHA:90120/ORPHA:98006
1	12011504	C	T	Pathogenic	MFN2	NM_014874.4:c.2213C>T_(p.Ala738Val)	26.700	0.958	0.541	0.549	ORPHA:99947/ORPHA:98006;ORPHA:99947/ORPHA:98053
1	12011510	G	C	Pathogenic	MFN2	NM_014874.4:c.2219G>C_(p.Trp740Ser)	24.600	0.985	0.987	0.909	ORPHA:99947/ORPHA:98006;ORPHA:99947/ORPHA:98053;ORPHA:90120/ORPHA:98053;ORPHA:90120/ORPHA:98006
1	12368581	A	G	Pathogenic	VPS13D	NM_015378.4:c.10562A>G_(p.Asn3521Ser)	26.700	0.987	0.912	0.921	ORPHA:95434/ORPHA:98053;ORPHA:95434/ORPHA:98006
1	12460363	C	T	Pathogenic	VPS13D	NM_015378.4:c.12629C>T_(p.Ala4210Val)	26.500	0.984	0.905	0.890	ORPHA:95434/ORPHA:98053;ORPHA:95434/ORPHA:98006
1	12497520	G	A	Pathogenic	VPS13D	NM_015378.4:c.12683G>A_(p.Arg4228Gln)	31.000	0.989	0.955	0.961	ORPHA:95434/ORPHA:98053;ORPHA:95434/ORPHA:98006
1	15440327	C	T	Benign	CTRC	NM_007272.3:c.68C>T_(p.Pro23Leu)	0.001	0.128	0.010	0.220	ORPHA:676/ORPHA:98053;ORPHA:676/ORPHA:97935;ORPHA:676/ORPHA:97978
1	15440369	G	A	Benign/Likely_benign	CTRC	NM_007272.3:c.110G>A_(p.Arg37Gln)	0.373	0.124	0.076	0.208	ORPHA:676/ORPHA:98053;ORPHA:676/ORPHA:97935;ORPHA:676/ORPHA:97978
1	15444626	A	G	Benign	CTRC	NM_007272.3:c.514A>G_(p.Lys172Glu)	14.460	0.030	0.374	0.120	ORPHA:676/ORPHA:98053;ORPHA:676/ORPHA:97935;ORPHA:676/ORPHA:97978
1	15462758	C	A	Pathogenic	CELA2A	NM_033440.3:c.253C>A_(p.Leu85Met)	19.640	0.443	0.477	0.291	ORPHA:435660/ORPHA:98053;ORPHA:435660/ORPHA:89826;ORPHA:435660/ORPHA:97978
1	15463390	G	A	Pathogenic	CELA2A	NM_033440.3:c.361G>A_(p.Asp121Asn)	26.600	0.950	0.931	0.928	ORPHA:435660/ORPHA:98053;ORPHA:435660/ORPHA:89826;ORPHA:435660/ORPHA:97978
1	16033225	G	T	Pathogenic/Likely_pathogenic	CLCNKA	NM_004070.4:c.1985G>T_(p.Gly662Val)	26.300	0.958	0.687	0.789	ORPHA:90636/ORPHA:98036;ORPHA:90636/ORPHA:98053;ORPHA:90635/ORPHA:98053;ORPHA:90635/ORPHA:98036
1	16044572	G	T	Benign	CLCNKB	NM_000085.5:c.80G>T_(p.Arg27Leu)	18.630	0.137	0.205	0.212	ORPHA:93605/ORPHA:98053;ORPHA:93605/ORPHA:565779;ORPHA:93605/ORPHA:93626
1	16046579	C	T	Pathogenic	CLCNKB	NM_000085.5:c.274C>T_(p.Arg92Trp)	25.800	0.924	0.400	0.823	ORPHA:93605/ORPHA:98053;ORPHA:93605/ORPHA:565779;ORPHA:93605/ORPHA:93626
1	16047917	C	T	Pathogenic	CLCNKB	NM_000085.5:c.371C>T_(p.Pro124Leu)	24.300	0.986	0.917	0.958	ORPHA:93605/ORPHA:98053;ORPHA:93605/ORPHA:565779;ORPHA:93605/ORPHA:93626
1	16048537	G	A	Pathogenic/Likely_pathogenic	CLCNKB	NM_000085.5:c.610G>A_(p.Ala204Thr)	24.500	0.894	0.427	0.885	ORPHA:93605/ORPHA:98053;ORPHA:93605/ORPHA:565779;ORPHA:93605/ORPHA:93626
1	16048568	C	G	Benign	CLCNKB	NM_000085.5:c.641C>G_(p.Ala214Gly)	5.967	0.058	0.022	0.359	ORPHA:93605/ORPHA:98053;ORPHA:93605/ORPHA:565779;ORPHA:93605/ORPHA:93626
1	16049696	C	T	Benign	CLCNKB	NM_000085.5:c.860C>T_(p.Ala287Val)	0.083	0.020	0.011	0.056	ORPHA:93605/ORPHA:98053;ORPHA:93605/ORPHA:565779;ORPHA:93605/ORPHA:93626
1	16050593	C	A	Pathogenic	CLCNKB	NM_000085.5:c.1046C>A_(p.Ala349Asp)	23.700	0.978	0.536	0.958	ORPHA:93605/ORPHA:98053;ORPHA:93605/ORPHA:565779;ORPHA:93605/ORPHA:93626
1	16051544	T	C	Pathogenic	CLCNKB	NM_000085.5:c.1294T>C_(p.Tyr432His)	17.340	0.073	0.839	0.771	ORPHA:93605/ORPHA:98053;ORPHA:93605/ORPHA:565779;ORPHA:93605/ORPHA:93626
1	16051721	G	A	Pathogenic	CLCNKB	NM_000085.5:c.1309G>A_(p.Gly437Arg)	25.800	0.968	0.583	0.925	ORPHA:93605/ORPHA:98053;ORPHA:93605/ORPHA:565779;ORPHA:93605/ORPHA:93626
1	16051737	A	G	Pathogenic/Likely_pathogenic	CLCNKB	NM_000085.5:c.1325A>G_(p.Glu442Gly)	31.000	0.942	0.537	0.833	ORPHA:93605/ORPHA:98053;ORPHA:93605/ORPHA:565779;ORPHA:93605/ORPHA:93626
1	16053701	T	C	Benign	CLCNKB	NM_000085.5:c.1685T>C_(p.Met562Thr)	0.027	0.002	0.011	0.016	ORPHA:93605/ORPHA:98053;ORPHA:93605/ORPHA:565779;ORPHA:93605/ORPHA:93626
1	16053745	G	A	Benign	CLCNKB	NM_000085.5:c.1729G>A_(p.Ala577Thr)	3.870	0.031	0.054	0.073	ORPHA:93605/ORPHA:98053;ORPHA:93605/ORPHA:565779;ORPHA:93605/ORPHA:93626
1	16053748	A	G	Benign	CLCNKB	NM_000085.5:c.1732A>G_(p.Lys578Glu)	7.038	0.007	0.015	0.048	ORPHA:93605/ORPHA:98053;ORPHA:93605/ORPHA:565779;ORPHA:93605/ORPHA:93626
1	16986334	C	T	Benign/Likely_benign	ATP13A2	NM_022089.4:c.3430G>A_(p.Ala1144Thr)	5.945	0.054	0.024	0.067	ORPHA:306674/ORPHA:98053;ORPHA:314632/ORPHA:98053;ORPHA:513436/ORPHA:98006;ORPHA:513436/ORPHA:98053;ORPHA:306674/ORPHA:97966;ORPHA:306674/ORPHA:98006;ORPHA:314632/ORPHA:68367;ORPHA:314632/ORPHA:98006
1	16988455	C	T	Pathogenic	ATP13A2	NM_022089.4:c.2629G>A_(p.Gly877Arg)	29.500	0.993	0.944	0.971	ORPHA:306674/ORPHA:98053;ORPHA:314632/ORPHA:98053;ORPHA:314632/ORPHA:68367;ORPHA:306674/ORPHA:98006;ORPHA:306674/ORPHA:97966;ORPHA:314632/ORPHA:98006
1	16989739	A	C	Pathogenic	ATP13A2	NM_022089.4:c.2561T>G_(p.Met854Arg)	32.000	0.997	0.977	0.913	ORPHA:306674/ORPHA:98053;ORPHA:314632/ORPHA:98053;ORPHA:314632/ORPHA:68367;ORPHA:306674/ORPHA:98006;ORPHA:306674/ORPHA:97966;ORPHA:314632/ORPHA:98006
1	16990191	C	T	Benign/Likely_benign	ATP13A2	NM_022089.4:c.2348G>A_(p.Arg783Gln)	0.241	0.008	0.008	0.256	ORPHA:306674/ORPHA:98053;ORPHA:314632/ORPHA:98053;ORPHA:513436/ORPHA:98006;ORPHA:513436/ORPHA:98053;ORPHA:306674/ORPHA:97966;ORPHA:306674/ORPHA:98006;ORPHA:314632/ORPHA:68367;ORPHA:314632/ORPHA:98006
1	16992042	A	G	Benign/Likely_benign	ATP13A2	NM_022089.4:c.2093T>C_(p.Val698Ala)	5.104	0.011	0.018	0.068	ORPHA:306674/ORPHA:98053;ORPHA:314632/ORPHA:98053;ORPHA:513436/ORPHA:98006;ORPHA:513436/ORPHA:98053;ORPHA:306674/ORPHA:97966;ORPHA:306674/ORPHA:98006;ORPHA:314632/ORPHA:68367;ORPHA:314632/ORPHA:98006
1	16993828	G	A	Pathogenic	ATP13A2	NM_022089.4:c.1550C>T_(p.Thr517Ile)	28.000	0.996	0.821	0.986	ORPHA:513436/ORPHA:98053;ORPHA:513436/ORPHA:98006
1	16996008	C	G	Pathogenic	ATP13A2	NM_022089.4:c.1510G>C_(p.Gly504Arg)	23.600	0.928	0.851	0.536	ORPHA:306674/ORPHA:98053;ORPHA:314632/ORPHA:98053;ORPHA:314632/ORPHA:68367;ORPHA:306674/ORPHA:98006;ORPHA:306674/ORPHA:97966;ORPHA:314632/ORPHA:98006
1	17000272	C	T	Benign/Likely_benign	ATP13A2	NM_022089.4:c.881G>A_(p.Arg294Gln)	8.972	0.064	0.033	0.328	ORPHA:306674/ORPHA:98053;ORPHA:314632/ORPHA:98053;ORPHA:513436/ORPHA:98006;ORPHA:513436/ORPHA:98053;ORPHA:306674/ORPHA:97966;ORPHA:306674/ORPHA:98006;ORPHA:314632/ORPHA:68367;ORPHA:314632/ORPHA:98006
1	17004399	G	A	Pathogenic	ATP13A2	NM_022089.4:c.490C>T_(p.Arg164Trp)	32.000	0.956	0.964	0.920	ORPHA:306674/ORPHA:98053;ORPHA:314632/ORPHA:98053;ORPHA:314632/ORPHA:68367;ORPHA:306674/ORPHA:98006;ORPHA:306674/ORPHA:97966;ORPHA:314632/ORPHA:98006
1	17005517	C	T	Benign/Likely_benign	ATP13A2	NM_022089.4:c.145G>A_(p.Gly49Ser)	24.600	0.753	0.496	0.473	ORPHA:306674/ORPHA:98053;ORPHA:314632/ORPHA:98053;ORPHA:513436/ORPHA:98006;ORPHA:513436/ORPHA:98053;ORPHA:306674/ORPHA:97966;ORPHA:306674/ORPHA:98006;ORPHA:314632/ORPHA:68367;ORPHA:314632/ORPHA:98006
1	17022637	T	A	Pathogenic	SDHB	NM_003000.3:c.736A>T_(p.Ile246Phe)	28.700	0.995	0.853	0.962	ORPHA:29072/ORPHA:97978;ORPHA:29072/ORPHA:98053;ORPHA:29072/ORPHA:250908
1	17022648	C	T	Pathogenic/Likely_pathogenic	SDHB	NM_003000.3:c.725G>A_(p.Arg242His)	29.800	0.996	0.902	0.932	ORPHA:29072/ORPHA:98053;ORPHA:29072/ORPHA:250908;ORPHA:44890/ORPHA:250908;ORPHA:44890/ORPHA:98053;ORPHA:29072/ORPHA:97978;ORPHA:44890/ORPHA:565779;ORPHA:44890/ORPHA:97935
1	17022649	G	A	Pathogenic	SDHB	NM_003000.3:c.724C>T_(p.Arg242Cys)	32.000	0.997	0.923	0.954	ORPHA:29072/ORPHA:98053;ORPHA:29072/ORPHA:250908;ORPHA:44890/ORPHA:250908;ORPHA:44890/ORPHA:98053;ORPHA:29072/ORPHA:97978;ORPHA:44890/ORPHA:565779;ORPHA:44890/ORPHA:97935
1	17022649	G	T	Pathogenic	SDHB	NM_003000.3:c.724C>A_(p.Arg242Ser)	31.000	0.998	0.889	0.875	ORPHA:29072/ORPHA:98053;ORPHA:29072/ORPHA:250908;ORPHA:44890/ORPHA:250908;ORPHA:44890/ORPHA:98053;ORPHA:29072/ORPHA:97978;ORPHA:44890/ORPHA:565779;ORPHA:44890/ORPHA:97935
1	17022684	C	A	Pathogenic	SDHB	NM_003000.3:c.689G>T_(p.Arg230Leu)	27.200	0.995	0.652	0.957	ORPHA:29072/ORPHA:98053;ORPHA:29072/ORPHA:250908;ORPHA:44890/ORPHA:250908;ORPHA:44890/ORPHA:98053;ORPHA:29072/ORPHA:97978;ORPHA:44890/ORPHA:565779;ORPHA:44890/ORPHA:97935
1	17022684	C	T	Pathogenic/Likely_pathogenic	SDHB	NM_003000.3:c.689G>A_(p.Arg230His)	27.100	0.994	0.557	0.589	ORPHA:29072/ORPHA:250908;ORPHA:44890/ORPHA:97935;ORPHA:44890/ORPHA:98053;ORPHA:97286/ORPHA:98053;ORPHA:44890/ORPHA:565779;ORPHA:29072/ORPHA:98053;ORPHA:97286/ORPHA:97978;ORPHA:44890/ORPHA:250908;ORPHA:29072/ORPHA:97978;ORPHA:97286/ORPHA:250908
1	17022685	G	A	Pathogenic	SDHB	NM_003000.3:c.688C>T_(p.Arg230Cys)	33.000	0.995	0.628	0.865	ORPHA:29072/ORPHA:98053;ORPHA:29072/ORPHA:250908;ORPHA:44890/ORPHA:250908;ORPHA:44890/ORPHA:98053;ORPHA:29072/ORPHA:97978;ORPHA:44890/ORPHA:565779;ORPHA:44890/ORPHA:97935
1	17022724	G	A	Pathogenic/Likely_pathogenic	SDHB	NM_003000.3:c.649C>T_(p.Arg217Cys)	33.000	0.997	0.965	0.982	ORPHA:29072/ORPHA:98053;ORPHA:29072/ORPHA:250908;ORPHA:44890/ORPHA:250908;ORPHA:44890/ORPHA:98053;ORPHA:29072/ORPHA:97978;ORPHA:44890/ORPHA:565779;ORPHA:44890/ORPHA:97935
1	17024015	C	A	Pathogenic	SDHB	NM_003000.3:c.600G>T_(p.Trp200Cys)	32.000	0.990	0.984	0.985	ORPHA:29072/ORPHA:98053;ORPHA:29072/ORPHA:250908;ORPHA:44890/ORPHA:250908;ORPHA:44890/ORPHA:98053;ORPHA:29072/ORPHA:97978;ORPHA:44890/ORPHA:565779;ORPHA:44890/ORPHA:97935
1	17024025	G	C	Pathogenic/Likely_pathogenic	SDHB	NM_003000.3:c.590C>G_(p.Pro197Arg)	29.600	0.994	0.968	0.988	ORPHA:29072/ORPHA:98053;ORPHA:29072/ORPHA:250908;ORPHA:44890/ORPHA:250908;ORPHA:44890/ORPHA:98053;ORPHA:29072/ORPHA:97978;ORPHA:44890/ORPHA:565779;ORPHA:44890/ORPHA:97935
1	17024028	C	T	Pathogenic	SDHB	NM_003000.3:c.587G>A_(p.Cys196Tyr)	28.200	0.988	0.992	0.992	ORPHA:29072/ORPHA:98053;ORPHA:29072/ORPHA:250908;ORPHA:44890/ORPHA:250908;ORPHA:44890/ORPHA:98053;ORPHA:29072/ORPHA:97978;ORPHA:44890/ORPHA:565779;ORPHA:44890/ORPHA:97935
1	17024040	C	T	Pathogenic	SDHB	NM_003000.3:c.575G>A_(p.Cys192Tyr)	28.800	0.988	0.986	0.975	ORPHA:29072/ORPHA:97978;ORPHA:29072/ORPHA:98053;ORPHA:29072/ORPHA:250908
1	17024041	A	G	Pathogenic	SDHB	NM_003000.3:c.574T>C_(p.Cys192Arg)	32.000	0.992	0.951	0.993	ORPHA:29072/ORPHA:98053;ORPHA:29072/ORPHA:250908;ORPHA:44890/ORPHA:250908;ORPHA:44890/ORPHA:98053;ORPHA:29072/ORPHA:97978;ORPHA:44890/ORPHA:565779;ORPHA:44890/ORPHA:97935
1	17024043	C	T	Pathogenic/Likely_pathogenic	SDHB	NM_003000.3:c.572G>A_(p.Cys191Tyr)	28.900	0.992	0.981	0.969	ORPHA:29072/ORPHA:98053;ORPHA:29072/ORPHA:250908;ORPHA:44890/ORPHA:250908;ORPHA:44890/ORPHA:98053;ORPHA:29072/ORPHA:97978;ORPHA:44890/ORPHA:565779;ORPHA:44890/ORPHA:97935
1	17028605	C	A	Pathogenic/Likely_pathogenic	SDHB	NM_003000.3:c.418G>T_(p.Val140Phe)	25.400	0.979	0.763	0.918	ORPHA:29072/ORPHA:98053;ORPHA:29072/ORPHA:250908;ORPHA:44890/ORPHA:250908;ORPHA:44890/ORPHA:98053;ORPHA:29072/ORPHA:97978;ORPHA:44890/ORPHA:565779;ORPHA:44890/ORPHA:97935
1	17028643	A	C	Pathogenic/Likely_pathogenic	SDHB	NM_003000.3:c.380T>G_(p.Ile127Ser)	29.800	0.992	0.871	0.989	ORPHA:29072/ORPHA:250908;ORPHA:139411/ORPHA:98053;ORPHA:44890/ORPHA:98053;ORPHA:44890/ORPHA:565779;ORPHA:139411/ORPHA:250908;ORPHA:29072/ORPHA:98053;ORPHA:44890/ORPHA:250908;ORPHA:29072/ORPHA:97978;ORPHA:44890/ORPHA:97935;ORPHA:139411/ORPHA:97978
1	17028685	C	T	Pathogenic	SDHB	NM_003000.3:c.338G>A_(p.Cys113Tyr)	27.500	0.986	0.991	0.984	ORPHA:29072/ORPHA:98053;ORPHA:29072/ORPHA:250908;ORPHA:44890/ORPHA:250908;ORPHA:44890/ORPHA:98053;ORPHA:29072/ORPHA:97978;ORPHA:44890/ORPHA:565779;ORPHA:44890/ORPHA:97935
1	17028721	C	T	Pathogenic	SDHB	NM_003000.3:c.302G>A_(p.Cys101Tyr)	27.900	0.954	0.992	0.987	ORPHA:29072/ORPHA:97978;ORPHA:29072/ORPHA:98053;ORPHA:29072/ORPHA:250908
1	17033060	C	T	Pathogenic/Likely_pathogenic	SDHB	NM_003000.3:c.286G>A_(p.Gly96Ser)	35.000	0.991	0.819	0.838	ORPHA:29072/ORPHA:98053;ORPHA:29072/ORPHA:250908;ORPHA:44890/ORPHA:250908;ORPHA:44890/ORPHA:98053;ORPHA:29072/ORPHA:97978;ORPHA:44890/ORPHA:565779;ORPHA:44890/ORPHA:97935
1	17033072	A	G	Pathogenic	SDHB	NM_003000.3:c.274T>C_(p.Ser92Pro)	30.000	0.997	0.764	0.961	ORPHA:29072/ORPHA:97978;ORPHA:29072/ORPHA:98053;ORPHA:29072/ORPHA:250908
1	17033086	A	G	Pathogenic/Likely_pathogenic	SDHB	NM_003000.3:c.260T>C_(p.Leu87Ser)	28.600	0.997	0.830	0.982	ORPHA:29072/ORPHA:98053;ORPHA:29072/ORPHA:250908;ORPHA:44890/ORPHA:250908;ORPHA:44890/ORPHA:98053;ORPHA:29072/ORPHA:97978;ORPHA:44890/ORPHA:565779;ORPHA:44890/ORPHA:97935
1	17044791	T	C	Benign/Likely_benign	SDHB	NM_003000.3:c.170A>G_(p.His57Arg)	0.290	0.027	0.167	0.213	ORPHA:29072/ORPHA:250908;ORPHA:44890/ORPHA:97935;ORPHA:97286/ORPHA:98053;ORPHA:201/ORPHA:89826;ORPHA:201/ORPHA:565779;ORPHA:201/ORPHA:97935;ORPHA:44890/ORPHA:565779;ORPHA:201/ORPHA:250908;ORPHA:201/ORPHA:93890;ORPHA:29072/ORPHA:98053;ORPHA:97286/ORPHA:97978;ORPHA:44890/ORPHA:250908;ORPHA:201/ORPHA:98053;ORPHA:44890/ORPHA:98053;ORPHA:97286/ORPHA:250908;ORPHA:29072/ORPHA:97978
1	17044803	C	T	Benign/Likely_benign	SDHB	NM_003000.3:c.158G>A_(p.Gly53Glu)	22.400	0.964	0.878	0.513	ORPHA:29072/ORPHA:250908;ORPHA:44890/ORPHA:97935;ORPHA:44890/ORPHA:98053;ORPHA:97286/ORPHA:98053;ORPHA:44890/ORPHA:565779;ORPHA:29072/ORPHA:98053;ORPHA:97286/ORPHA:97978;ORPHA:44890/ORPHA:250908;ORPHA:29072/ORPHA:97978;ORPHA:97286/ORPHA:250908
1	17044824	C	T	Pathogenic/Likely_pathogenic	SDHB	NM_003000.3:c.137G>A_(p.Arg46Gln)	29.500	0.977	0.935	0.973	ORPHA:29072/ORPHA:250908;ORPHA:44890/ORPHA:97935;ORPHA:44890/ORPHA:98053;ORPHA:97286/ORPHA:98053;ORPHA:44890/ORPHA:565779;ORPHA:29072/ORPHA:98053;ORPHA:97286/ORPHA:97978;ORPHA:44890/ORPHA:250908;ORPHA:29072/ORPHA:97978;ORPHA:97286/ORPHA:250908
1	17044825	G	C	Pathogenic	SDHB	NM_003000.3:c.136C>G_(p.Arg46Gly)	25.500	0.862	0.835	0.988	ORPHA:29072/ORPHA:98053;ORPHA:29072/ORPHA:250908;ORPHA:44890/ORPHA:250908;ORPHA:44890/ORPHA:98053;ORPHA:29072/ORPHA:97978;ORPHA:44890/ORPHA:565779;ORPHA:44890/ORPHA:97935
1	17053988	C	T	Benign/Likely_benign	SDHB	NM_003000.3:c.32G>A_(p.Arg11His)	14.640	0.218	0.275	0.290	ORPHA:47044/ORPHA:98053;ORPHA:29072/ORPHA:250908;ORPHA:47044/ORPHA:250908;ORPHA:44890/ORPHA:565779;ORPHA:29072/ORPHA:98053;ORPHA:44890/ORPHA:250908;ORPHA:47044/ORPHA:93626;ORPHA:44890/ORPHA:98053;ORPHA:29072/ORPHA:97978;ORPHA:44890/ORPHA:97935
1	17054012	G	C	Benign/Likely_benign	SDHB	NM_003000.3:c.8C>G_(p.Ala3Gly)	25.100	0.744	0.460	0.503	ORPHA:29072/ORPHA:250908;ORPHA:44890/ORPHA:97935;ORPHA:97286/ORPHA:98053;ORPHA:201/ORPHA:89826;ORPHA:201/ORPHA:565779;ORPHA:201/ORPHA:97935;ORPHA:44890/ORPHA:565779;ORPHA:201/ORPHA:250908;ORPHA:201/ORPHA:93890;ORPHA:29072/ORPHA:98053;ORPHA:97286/ORPHA:97978;ORPHA:44890/ORPHA:250908;ORPHA:201/ORPHA:98053;ORPHA:44890/ORPHA:98053;ORPHA:97286/ORPHA:250908;ORPHA:29072/ORPHA:97978
1	17054017	C	T	Pathogenic/Likely_pathogenic	SDHB	NM_003000.3:c.3G>A_(p.Met1Ile)	23.300	0.713	0.875	0.966	ORPHA:29072/ORPHA:98053;ORPHA:29072/ORPHA:250908;ORPHA:44890/ORPHA:250908;ORPHA:44890/ORPHA:98053;ORPHA:29072/ORPHA:97978;ORPHA:44890/ORPHA:565779;ORPHA:44890/ORPHA:97935
1	17054019	T	A	Pathogenic/Likely_pathogenic	SDHB	NM_003000.3:c.1A>T_(p.Met1Leu)	23.100	0.725	0.807	0.934	ORPHA:29072/ORPHA:98053;ORPHA:29072/ORPHA:250908;ORPHA:44890/ORPHA:250908;ORPHA:44890/ORPHA:98053;ORPHA:29072/ORPHA:97978;ORPHA:44890/ORPHA:565779;ORPHA:44890/ORPHA:97935
1	17262194	T	A	Pathogenic	PADI3	NM_016233.2:c.335T>A_(p.Leu112His)	27.200	0.963	0.935	0.955	ORPHA:1410/ORPHA:89826;ORPHA:1410/ORPHA:98053
1	17270928	C	T	Pathogenic	PADI3	NM_016233.2:c.881C>T_(p.Ala294Val)	26.900	0.988	0.941	0.985	ORPHA:1410/ORPHA:89826;ORPHA:1410/ORPHA:98053
1	17282897	C	A	Pathogenic/Likely_pathogenic	PADI3	NM_016233.2:c.1813C>A_(p.Pro605Thr)	24.500	0.991	0.970	0.958	ORPHA:1410/ORPHA:89826;ORPHA:1410/ORPHA:98053
1	18872906	G	A	Benign/Likely_benign	ALDH4A1	NM_003748.4:c.1631C>T_(p.Pro544Leu)	29.100	0.967	0.964	0.845	ORPHA:79101/ORPHA:98006;ORPHA:79101/ORPHA:98053;ORPHA:79101/ORPHA:68367
1	18875425	T	C	Benign	ALDH4A1	NM_003748.4:c.1417A>G_(p.Thr473Ala)	23.700	0.599	0.381	0.409	ORPHA:79101/ORPHA:98006;ORPHA:79101/ORPHA:98053;ORPHA:79101/ORPHA:68367
1	18875434	C	T	Benign	ALDH4A1	NM_003748.4:c.1408G>A_(p.Val470Ile)	17.960	0.226	0.065	0.129	ORPHA:79101/ORPHA:98006;ORPHA:79101/ORPHA:98053;ORPHA:79101/ORPHA:68367
1	18877231	A	G	Benign/Likely_benign	ALDH4A1	NM_003748.4:c.1162T>C_(p.Phe388Leu)	22.400	0.927	0.044	0.368	ORPHA:79101/ORPHA:98006;ORPHA:79101/ORPHA:98053;ORPHA:79101/ORPHA:68367
1	18877498	G	A	Pathogenic	ALDH4A1	NM_003748.4:c.1055C>T_(p.Ser352Leu)	29.000	0.982	0.956	0.973	ORPHA:79101/ORPHA:98006;ORPHA:79101/ORPHA:98053;ORPHA:79101/ORPHA:68367
1	18883298	G	A	Benign/Likely_benign	ALDH4A1	NM_003748.4:c.584C>T_(p.Thr195Met)	6.005	0.119	0.107	0.257	ORPHA:79101/ORPHA:98006;ORPHA:79101/ORPHA:98053;ORPHA:79101/ORPHA:68367
1	18885493	C	T	Benign/Likely_benign	ALDH4A1	NM_003748.4:c.433G>A_(p.Ala145Thr)	25.300	0.986	0.958	0.960	ORPHA:79101/ORPHA:98006;ORPHA:79101/ORPHA:98053;ORPHA:79101/ORPHA:68367
1	18902477	G	A	Benign/Likely_benign	ALDH4A1	NM_003748.4:c.47C>T_(p.Pro16Leu)	18.010	0.925	0.077	0.236	ORPHA:79101/ORPHA:98006;ORPHA:79101/ORPHA:98053;ORPHA:79101/ORPHA:68367
1	20633892	A	T	Benign	PINK1	NM_032409.3:c.344A>T_(p.Gln115Leu)	22.000	0.645	0.059	0.098	ORPHA:2828/ORPHA:98006;ORPHA:2828/ORPHA:98053
1	20638012	G	C	Benign	PINK1	NM_032409.3:c.558G>C_(p.Lys186Asn)	14.840	0.236	0.067	0.184	ORPHA:2828/ORPHA:98006;ORPHA:2828/ORPHA:98053
1	20638104	C	A	Pathogenic	PINK1	NM_032409.3:c.650C>A_(p.Ala217Asp)	27.400	0.992	0.829	0.990	ORPHA:2828/ORPHA:98006;ORPHA:2828/ORPHA:98053
1	20644526	C	A	Pathogenic	PINK1	NM_032409.3:c.813C>A_(p.His271Gln)	24.200	0.972	0.634	0.947	ORPHA:2828/ORPHA:98006;ORPHA:2828/ORPHA:98053
1	20644549	G	A	Pathogenic	PINK1	NM_032409.3:c.836G>A_(p.Arg279His)	25.300	0.997	0.953	0.910	ORPHA:2828/ORPHA:98006;ORPHA:2828/ORPHA:98053
1	20644639	G	A	Pathogenic	PINK1	NM_032409.3:c.926G>A_(p.Gly309Asp)	28.700	0.988	0.931	0.912	ORPHA:2828/ORPHA:98006;ORPHA:2828/ORPHA:98053
1	20644651	C	T	Pathogenic	PINK1	NM_032409.3:c.938C>T_(p.Thr313Met)	26.200	0.981	0.766	0.930	ORPHA:2828/ORPHA:98006;ORPHA:2828/ORPHA:98053
1	20645618	G	A	Benign	PINK1	NM_032409.3:c.1018G>A_(p.Ala340Thr)	11.750	0.215	0.040	0.054	ORPHA:2828/ORPHA:98006;ORPHA:2828/ORPHA:98053
1	20645640	T	C	Pathogenic	PINK1	NM_032409.3:c.1040T>C_(p.Leu347Pro)	26.500	0.970	0.939	0.981	ORPHA:2828/ORPHA:98006;ORPHA:2828/ORPHA:98053
1	20649169	G	A	Benign	PINK1	NM_032409.3:c.1426G>A_(p.Glu476Lys)	4.910	0.190	0.031	0.193	ORPHA:2828/ORPHA:98006;ORPHA:2828/ORPHA:98053
1	20650447	G	A	Benign/Likely_benign	PINK1	NM_032409.3:c.1502G>A_(p.Arg501Gln)	32.000	0.988	0.832	0.580	ORPHA:2828/ORPHA:98006;ORPHA:2828/ORPHA:98053
1	20653676	C	T	Benign	DDOST	NM_005216.5:c.893G>A_(p.Arg298Gln)	31.000	0.928	0.990	0.524	ORPHA:300536/ORPHA:98006;ORPHA:300536/ORPHA:57146;ORPHA:300536/ORPHA:68367;ORPHA:300536/ORPHA:98053
1	20654241	G	A	Benign/Likely_benign	DDOST	NM_005216.5:c.776C>T_(p.Ala259Val)	23.300	0.958	0.609	0.557	ORPHA:300536/ORPHA:98006;ORPHA:300536/ORPHA:57146;ORPHA:300536/ORPHA:68367;ORPHA:300536/ORPHA:98053
1	20654660	C	T	Pathogenic	DDOST	NM_005216.5:c.599G>A_(p.Gly200Asp)	27.200	0.974	0.982	0.998	ORPHA:300536/ORPHA:98006;ORPHA:300536/ORPHA:57146;ORPHA:300536/ORPHA:68367;ORPHA:300536/ORPHA:98053
1	21561130	T	C	Pathogenic/Likely_pathogenic	ALPL	NM_000478.6:c.215T>C_(p.Ile72Thr)	27.300	0.984	0.849	0.966	ORPHA:247651/ORPHA:93419;ORPHA:247651/ORPHA:98026;ORPHA:247651/ORPHA:98053;ORPHA:247651/ORPHA:93890
1	21563135	C	T	Pathogenic	ALPL	NM_000478.6:c.323C>T_(p.Pro108Leu)	27.300	0.997	0.933	0.959	ORPHA:247685/ORPHA:98026;ORPHA:247685/ORPHA:93419;ORPHA:247685/ORPHA:98053;ORPHA:247685/ORPHA:93890
1	21563158	G	A	Pathogenic/Likely_pathogenic	ALPL	NM_000478.6:c.346G>A_(p.Ala116Thr)	28.700	0.997	0.980	0.988	ORPHA:247651/ORPHA:98053;ORPHA:247685/ORPHA:98053;ORPHA:247676/ORPHA:93419;ORPHA:247685/ORPHA:98026;ORPHA:247667/ORPHA:93890;ORPHA:247685/ORPHA:93419;ORPHA:247667/ORPHA:98026;ORPHA:247651/ORPHA:93890;ORPHA:247676/ORPHA:98026;ORPHA:247676/ORPHA:93890;ORPHA:247667/ORPHA:98053;ORPHA:247685/ORPHA:93890;ORPHA:247651/ORPHA:93419;ORPHA:247651/ORPHA:98026;ORPHA:247676/ORPHA:98053;ORPHA:247667/ORPHA:93419
1	21563219	G	A	Pathogenic	ALPL	NM_000478.6:c.407G>A_(p.Arg136His)	23.200	0.969	0.659	0.589	ORPHA:247676/ORPHA:93419;ORPHA:247676/ORPHA:93890;ORPHA:247667/ORPHA:93890;ORPHA:247651/ORPHA:98053;ORPHA:247667/ORPHA:98026;ORPHA:247651/ORPHA:93890;ORPHA:247676/ORPHA:98026;ORPHA:247667/ORPHA:98053;ORPHA:247651/ORPHA:93419;ORPHA:247651/ORPHA:98026;ORPHA:247676/ORPHA:98053;ORPHA:247667/ORPHA:93419
1	21563267	G	A	Benign/Likely_benign	ALPL	NM_000478.6:c.455G>A_(p.Arg152His)	15.930	0.297	0.021	0.074	ORPHA:247676/ORPHA:93419;ORPHA:247676/ORPHA:93890;ORPHA:247667/ORPHA:93890;ORPHA:247651/ORPHA:98053;ORPHA:247667/ORPHA:98026;ORPHA:247651/ORPHA:93890;ORPHA:247676/ORPHA:98026;ORPHA:247667/ORPHA:98053;ORPHA:247651/ORPHA:93419;ORPHA:247651/ORPHA:98026;ORPHA:247676/ORPHA:98053;ORPHA:247667/ORPHA:93419
1	21564068	C	T	Pathogenic	ALPL	NM_000478.6:c.500C>T_(p.Thr167Met)	26.500	0.991	0.901	0.876	ORPHA:247676/ORPHA:93890;ORPHA:247676/ORPHA:98026;ORPHA:247676/ORPHA:93419;ORPHA:247676/ORPHA:98053
1	21564094	G	A	Pathogenic/Likely_pathogenic	ALPL	NM_000478.6:c.526G>A_(p.Ala176Thr)	25.200	0.994	0.835	0.936	ORPHA:247676/ORPHA:93419;ORPHA:247676/ORPHA:93890;ORPHA:247667/ORPHA:93890;ORPHA:247651/ORPHA:98053;ORPHA:247667/ORPHA:98026;ORPHA:247651/ORPHA:93890;ORPHA:247676/ORPHA:98026;ORPHA:247667/ORPHA:98053;ORPHA:247651/ORPHA:93419;ORPHA:247651/ORPHA:98026;ORPHA:247676/ORPHA:98053;ORPHA:247667/ORPHA:93419
1	21564103	G	A	Pathogenic/Likely_pathogenic	ALPL	NM_000478.6:c.535G>A_(p.Ala179Thr)	23.700	0.994	0.354	0.993	ORPHA:247651/ORPHA:93419;ORPHA:247651/ORPHA:98026;ORPHA:247651/ORPHA:98053;ORPHA:247651/ORPHA:93890
1	21564110	C	T	Pathogenic/Likely_pathogenic	ALPL	NM_000478.6:c.542C>T_(p.Ser181Leu)	23.100	0.859	0.083	0.688	ORPHA:247651/ORPHA:93419;ORPHA:247651/ORPHA:98053;ORPHA:247676/ORPHA:93419;ORPHA:247676/ORPHA:93890;ORPHA:247676/ORPHA:98026;ORPHA:247651/ORPHA:98026;ORPHA:247651/ORPHA:93890;ORPHA:247676/ORPHA:98053
1	21564139	G	A	Pathogenic/Likely_pathogenic	ALPL	NM_000478.6:c.571G>A_(p.Glu191Lys)	24.600	0.979	0.523	0.910	ORPHA:247651/ORPHA:98053;ORPHA:247685/ORPHA:98053;ORPHA:247676/ORPHA:93419;ORPHA:247685/ORPHA:98026;ORPHA:247667/ORPHA:93890;ORPHA:247685/ORPHA:93419;ORPHA:247667/ORPHA:98026;ORPHA:247651/ORPHA:93890;ORPHA:247676/ORPHA:98026;ORPHA:247676/ORPHA:93890;ORPHA:247667/ORPHA:98053;ORPHA:247685/ORPHA:93890;ORPHA:247651/ORPHA:93419;ORPHA:247651/ORPHA:98026;ORPHA:247676/ORPHA:98053;ORPHA:247667/ORPHA:93419
1	21564188	A	C	Pathogenic	ALPL	NM_000478.6:c.620A>C_(p.Gln207Pro)	24.500	0.992	0.983	0.940	ORPHA:247651/ORPHA:93419;ORPHA:247651/ORPHA:98026;ORPHA:247651/ORPHA:98053;ORPHA:247651/ORPHA:93890
1	21568122	C	T	Pathogenic/Likely_pathogenic	ALPL	NM_000478.6:c.667C>T_(p.Arg223Trp)	32.000	0.929	0.910	0.985	ORPHA:247651/ORPHA:93419;ORPHA:247651/ORPHA:98026;ORPHA:247651/ORPHA:98053;ORPHA:247651/ORPHA:93890
1	21568123	G	A	Pathogenic	ALPL	NM_000478.6:c.668G>A_(p.Arg223Gln)	32.000	0.991	0.901	0.888	ORPHA:247651/ORPHA:93419;ORPHA:247651/ORPHA:98026;ORPHA:247651/ORPHA:98053;ORPHA:247651/ORPHA:93890
1	21568242	T	C	Benign	ALPL	NM_000478.6:c.787T>C_(p.Tyr263His)	12.080	0.016	0.034	0.057	ORPHA:247676/ORPHA:93419;ORPHA:247676/ORPHA:93890;ORPHA:247667/ORPHA:93890;ORPHA:247651/ORPHA:98053;ORPHA:247667/ORPHA:98026;ORPHA:247651/ORPHA:93890;ORPHA:247676/ORPHA:98026;ORPHA:247667/ORPHA:98053;ORPHA:247651/ORPHA:93419;ORPHA:247651/ORPHA:98026;ORPHA:247676/ORPHA:98053;ORPHA:247667/ORPHA:93419
1	21570326	C	T	Pathogenic	ALPL	NM_000478.6:c.814C>T_(p.Arg272Cys)	28.000	0.854	0.726	0.891	ORPHA:247651/ORPHA:93419;ORPHA:247651/ORPHA:98026;ORPHA:247667/ORPHA:98053;ORPHA:247667/ORPHA:93890;ORPHA:247651/ORPHA:98053;ORPHA:247667/ORPHA:98026;ORPHA:247651/ORPHA:93890;ORPHA:247667/ORPHA:93419
1	21570327	G	A	Pathogenic/Likely_pathogenic	ALPL	NM_000478.6:c.815G>A_(p.Arg272His)	24.500	0.697	0.803	0.792	ORPHA:247651/ORPHA:93419;ORPHA:247651/ORPHA:98026;ORPHA:247651/ORPHA:98053;ORPHA:247651/ORPHA:93890
1	21573683	A	C	Pathogenic	ALPL	NM_000478.6:c.881A>C_(p.Asp294Ala)	28.900	0.989	0.879	0.965	ORPHA:247676/ORPHA:93419;ORPHA:247676/ORPHA:93890;ORPHA:247667/ORPHA:93890;ORPHA:247651/ORPHA:98053;ORPHA:247667/ORPHA:98026;ORPHA:247651/ORPHA:93890;ORPHA:247676/ORPHA:98026;ORPHA:247667/ORPHA:98053;ORPHA:247651/ORPHA:93419;ORPHA:247651/ORPHA:98026;ORPHA:247676/ORPHA:98053;ORPHA:247667/ORPHA:93419
1	21573694	G	A	Pathogenic	ALPL	NM_000478.6:c.892G>A_(p.Glu298Lys)	28.100	0.961	0.763	0.926	ORPHA:247651/ORPHA:93419;ORPHA:247651/ORPHA:98026;ORPHA:247651/ORPHA:98053;ORPHA:247651/ORPHA:93890
1	21573781	T	C	Pathogenic/Likely_pathogenic	ALPL	NM_000478.6:c.979T>C_(p.Phe327Leu)	32.000	0.994	0.814	0.985	ORPHA:247651/ORPHA:93419;ORPHA:247651/ORPHA:98053;ORPHA:247676/ORPHA:93419;ORPHA:247676/ORPHA:93890;ORPHA:247676/ORPHA:98026;ORPHA:247651/ORPHA:98026;ORPHA:247651/ORPHA:93890;ORPHA:247676/ORPHA:98053
1	21575736	G	A	Pathogenic/Likely_pathogenic	ALPL	NM_000478.6:c.1001G>A_(p.Gly334Asp)	27.600	0.996	0.595	0.993	ORPHA:247676/ORPHA:93419;ORPHA:247676/ORPHA:93890;ORPHA:247667/ORPHA:93890;ORPHA:247651/ORPHA:98053;ORPHA:247667/ORPHA:98026;ORPHA:247651/ORPHA:93890;ORPHA:247676/ORPHA:98026;ORPHA:247667/ORPHA:98053;ORPHA:247651/ORPHA:93419;ORPHA:247651/ORPHA:98026;ORPHA:247676/ORPHA:98053;ORPHA:247667/ORPHA:93419
1	21575868	A	T	Pathogenic	ALPL	NM_000478.6:c.1133A>T_(p.Asp378Val)	28.000	0.991	0.977	0.997	ORPHA:247676/ORPHA:93419;ORPHA:247676/ORPHA:93890;ORPHA:247667/ORPHA:93890;ORPHA:247651/ORPHA:98053;ORPHA:247667/ORPHA:98026;ORPHA:247651/ORPHA:93890;ORPHA:247676/ORPHA:98026;ORPHA:247667/ORPHA:98053;ORPHA:247651/ORPHA:93419;ORPHA:247651/ORPHA:98026;ORPHA:247676/ORPHA:98053;ORPHA:247667/ORPHA:93419
1	21575906	C	T	Pathogenic/Likely_pathogenic	ALPL	NM_000478.6:c.1171C>T_(p.Arg391Cys)	29.700	0.903	0.910	0.979	ORPHA:247676/ORPHA:93419;ORPHA:247676/ORPHA:93890;ORPHA:247667/ORPHA:93890;ORPHA:247651/ORPHA:98053;ORPHA:247667/ORPHA:98026;ORPHA:247651/ORPHA:93890;ORPHA:247676/ORPHA:98026;ORPHA:247667/ORPHA:98053;ORPHA:247651/ORPHA:93419;ORPHA:247651/ORPHA:98026;ORPHA:247676/ORPHA:98053;ORPHA:247667/ORPHA:93419
1	21576582	A	G	Pathogenic/Likely_pathogenic	ALPL	NM_000478.6:c.1250A>G_(p.Asn417Ser)	25.700	0.995	0.727	0.929	ORPHA:247676/ORPHA:93419;ORPHA:247676/ORPHA:93890;ORPHA:247651/ORPHA:98053;ORPHA:247651/ORPHA:93890;ORPHA:247676/ORPHA:98026;ORPHA:247623/ORPHA:98053;ORPHA:247623/ORPHA:93890;ORPHA:247623/ORPHA:93419;ORPHA:247651/ORPHA:93419;ORPHA:247651/ORPHA:98026;ORPHA:247676/ORPHA:98053
1	21576615	G	C	Pathogenic	ALPL	NM_000478.6:c.1283G>C_(p.Arg428Pro)	29.100	0.979	0.806	0.953	ORPHA:247676/ORPHA:93890;ORPHA:247676/ORPHA:98026;ORPHA:247676/ORPHA:93419;ORPHA:247676/ORPHA:98053
1	21576638	T	C	Pathogenic	ALPL	NM_000478.6:c.1306T>C_(p.Tyr436His)	24.800	0.979	0.746	0.787	ORPHA:247651/ORPHA:93419;ORPHA:247651/ORPHA:98026;ORPHA:247651/ORPHA:98053;ORPHA:247651/ORPHA:93890
1	21577401	C	T	Pathogenic/Likely_pathogenic	ALPL	NM_000478.6:c.1328C>T_(p.Ala443Val)	24.500	0.967	0.164	0.839	ORPHA:247667/ORPHA:98053;ORPHA:247667/ORPHA:93890;ORPHA:247667/ORPHA:98026;ORPHA:247667/ORPHA:93419
1	21577439	G	A	Pathogenic	ALPL	NM_000478.6:c.1366G>A_(p.Gly456Arg)	31.000	0.996	0.985	0.956	ORPHA:247651/ORPHA:93419;ORPHA:247651/ORPHA:98026;ORPHA:247651/ORPHA:98053;ORPHA:247651/ORPHA:93890
1	21577544	G	A	Pathogenic/Likely_pathogenic	ALPL	NM_000478.6:c.1471G>A_(p.Gly491Arg)	25.900	0.984	0.490	0.803	ORPHA:247676/ORPHA:93419;ORPHA:247676/ORPHA:93890;ORPHA:247667/ORPHA:93890;ORPHA:247651/ORPHA:98053;ORPHA:247667/ORPHA:98026;ORPHA:247651/ORPHA:93890;ORPHA:247676/ORPHA:98026;ORPHA:247667/ORPHA:98053;ORPHA:247651/ORPHA:93419;ORPHA:247651/ORPHA:98026;ORPHA:247676/ORPHA:98053;ORPHA:247667/ORPHA:93419
1	21577552	C	A	Pathogenic	ALPL	NM_000478.6:c.1479C>A_(p.Asn493Lys)	19.050	0.979	0.197	0.553	ORPHA:247667/ORPHA:98053;ORPHA:247667/ORPHA:93890;ORPHA:247667/ORPHA:98026;ORPHA:247667/ORPHA:93419
1	21577638	T	C	Benign	ALPL	NM_000478.6:c.1565T>C_(p.Val522Ala)	11.330	0.075	0.030	0.064	ORPHA:247676/ORPHA:93419;ORPHA:247676/ORPHA:93890;ORPHA:247667/ORPHA:93890;ORPHA:247651/ORPHA:98053;ORPHA:247667/ORPHA:98026;ORPHA:247651/ORPHA:93890;ORPHA:247676/ORPHA:98026;ORPHA:247667/ORPHA:98053;ORPHA:247651/ORPHA:93419;ORPHA:247651/ORPHA:98026;ORPHA:247676/ORPHA:98053;ORPHA:247667/ORPHA:93419
1	21823625	C	T	Benign	HSPG2	NM_005529.7:c.12994G>A_(p.Val4332Ile)	0.001	0.028	0.003	0.020	ORPHA:1865/ORPHA:98053;ORPHA:800/ORPHA:98006;ORPHA:800/ORPHA:97966;ORPHA:800/ORPHA:93890;ORPHA:800/ORPHA:93419;ORPHA:800/ORPHA:98053;ORPHA:1865/ORPHA:97966;ORPHA:1865/ORPHA:93890;ORPHA:1865/ORPHA:93419
1	21823627	C	T	Benign	HSPG2	NM_005529.7:c.12992G>A_(p.Ser4331Asn)	9.470	0.213	0.032	0.102	ORPHA:1865/ORPHA:98053;ORPHA:800/ORPHA:98006;ORPHA:800/ORPHA:97966;ORPHA:800/ORPHA:93890;ORPHA:800/ORPHA:93419;ORPHA:800/ORPHA:98053;ORPHA:1865/ORPHA:97966;ORPHA:1865/ORPHA:93890;ORPHA:1865/ORPHA:93419
1	21823637	C	T	Benign/Likely_benign	HSPG2	NM_005529.7:c.12982G>A_(p.Ala4328Thr)	18.110	0.139	0.047	0.100	ORPHA:1865/ORPHA:98053;ORPHA:800/ORPHA:98006;ORPHA:800/ORPHA:97966;ORPHA:800/ORPHA:93890;ORPHA:800/ORPHA:93419;ORPHA:800/ORPHA:98053;ORPHA:1865/ORPHA:97966;ORPHA:1865/ORPHA:93890;ORPHA:1865/ORPHA:93419
1	21828852	G	A	Benign	HSPG2	NM_005529.7:c.12220C>T_(p.Arg4074Cys)	26.100	0.783	0.175	0.480	ORPHA:1865/ORPHA:98053;ORPHA:800/ORPHA:98006;ORPHA:800/ORPHA:97966;ORPHA:800/ORPHA:93890;ORPHA:800/ORPHA:93419;ORPHA:800/ORPHA:98053;ORPHA:1865/ORPHA:97966;ORPHA:1865/ORPHA:93890;ORPHA:1865/ORPHA:93419
1	21828860	G	A	Benign	HSPG2	NM_005529.7:c.12212C>T_(p.Ala4071Val)	22.500	0.611	0.023	0.097	ORPHA:1865/ORPHA:98053;ORPHA:800/ORPHA:98006;ORPHA:800/ORPHA:97966;ORPHA:800/ORPHA:93890;ORPHA:800/ORPHA:93419;ORPHA:800/ORPHA:98053;ORPHA:1865/ORPHA:97966;ORPHA:1865/ORPHA:93890;ORPHA:1865/ORPHA:93419
1	21829068	G	C	Benign/Likely_benign	HSPG2	NM_005529.7:c.12004C>G_(p.Leu4002Val)	24.900	0.938	0.788	0.495	ORPHA:1865/ORPHA:98053;ORPHA:800/ORPHA:98006;ORPHA:800/ORPHA:97966;ORPHA:800/ORPHA:93890;ORPHA:800/ORPHA:93419;ORPHA:800/ORPHA:98053;ORPHA:1865/ORPHA:97966;ORPHA:1865/ORPHA:93890;ORPHA:1865/ORPHA:93419
1	21831710	C	T	Benign/Likely_benign	HSPG2	NM_005529.7:c.11294G>A_(p.Ser3765Asn)	18.340	0.644	0.186	0.106	ORPHA:1865/ORPHA:98053;ORPHA:800/ORPHA:98006;ORPHA:800/ORPHA:97966;ORPHA:800/ORPHA:93890;ORPHA:800/ORPHA:93419;ORPHA:800/ORPHA:98053;ORPHA:1865/ORPHA:97966;ORPHA:1865/ORPHA:93890;ORPHA:1865/ORPHA:93419
1	21833508	C	T	Benign/Likely_benign	HSPG2	NM_005529.7:c.10937G>A_(p.Arg3646His)	23.900	0.583	0.168	0.188	ORPHA:1865/ORPHA:98053;ORPHA:800/ORPHA:98006;ORPHA:800/ORPHA:97966;ORPHA:800/ORPHA:93890;ORPHA:800/ORPHA:93419;ORPHA:800/ORPHA:98053;ORPHA:1865/ORPHA:97966;ORPHA:1865/ORPHA:93890;ORPHA:1865/ORPHA:93419
1	21833527	C	T	Benign	HSPG2	NM_005529.7:c.10918G>A_(p.Val3640Ile)	16.520	0.872	0.013	0.037	ORPHA:1865/ORPHA:98053;ORPHA:800/ORPHA:98006;ORPHA:800/ORPHA:97966;ORPHA:800/ORPHA:93890;ORPHA:800/ORPHA:93419;ORPHA:800/ORPHA:98053;ORPHA:1865/ORPHA:97966;ORPHA:1865/ORPHA:93890;ORPHA:1865/ORPHA:93419
1	21833550	C	T	Benign	HSPG2	NM_005529.7:c.10895G>A_(p.Arg3632Gln)	11.560	0.191	0.023	0.051	ORPHA:1865/ORPHA:98053;ORPHA:800/ORPHA:98006;ORPHA:800/ORPHA:97966;ORPHA:800/ORPHA:93890;ORPHA:800/ORPHA:93419;ORPHA:800/ORPHA:98053;ORPHA:1865/ORPHA:97966;ORPHA:1865/ORPHA:93890;ORPHA:1865/ORPHA:93419
1	21834697	C	T	Benign/Likely_benign	HSPG2	NM_005529.7:c.10702G>A_(p.Val3568Ile)	22.500	0.969	0.256	0.310	ORPHA:1865/ORPHA:98053;ORPHA:800/ORPHA:98006;ORPHA:800/ORPHA:97966;ORPHA:800/ORPHA:93890;ORPHA:800/ORPHA:93419;ORPHA:800/ORPHA:98053;ORPHA:1865/ORPHA:97966;ORPHA:1865/ORPHA:93890;ORPHA:1865/ORPHA:93419
1	21834811	G	A	Benign/Likely_benign	HSPG2	NM_005529.7:c.10588C>T_(p.Arg3530Trp)	31.000	0.958	0.844	0.571	ORPHA:1865/ORPHA:98053;ORPHA:800/ORPHA:98006;ORPHA:800/ORPHA:97966;ORPHA:800/ORPHA:93890;ORPHA:800/ORPHA:93419;ORPHA:800/ORPHA:98053;ORPHA:1865/ORPHA:97966;ORPHA:1865/ORPHA:93890;ORPHA:1865/ORPHA:93419
1	21834901	C	T	Benign/Likely_benign	HSPG2	NM_005529.7:c.10498G>A_(p.Val3500Met)	24.600	0.977	0.913	0.620	ORPHA:1865/ORPHA:98053;ORPHA:800/ORPHA:98006;ORPHA:800/ORPHA:97966;ORPHA:800/ORPHA:93890;ORPHA:800/ORPHA:93419;ORPHA:800/ORPHA:98053;ORPHA:1865/ORPHA:97966;ORPHA:1865/ORPHA:93890;ORPHA:1865/ORPHA:93419
1	21838930	G	C	Benign/Likely_benign	HSPG2	NM_005529.7:c.10045C>G_(p.Leu3349Val)	3.542	0.144	0.093	0.243	ORPHA:1865/ORPHA:98053;ORPHA:800/ORPHA:98006;ORPHA:800/ORPHA:97966;ORPHA:800/ORPHA:93890;ORPHA:800/ORPHA:93419;ORPHA:800/ORPHA:98053;ORPHA:1865/ORPHA:97966;ORPHA:1865/ORPHA:93890;ORPHA:1865/ORPHA:93419
1	21839470	T	C	Benign	HSPG2	NM_005529.7:c.9790A>G_(p.Ile3264Val)	9.190	0.438	0.021	0.030	ORPHA:1865/ORPHA:98053;ORPHA:800/ORPHA:98006;ORPHA:800/ORPHA:97966;ORPHA:800/ORPHA:93890;ORPHA:800/ORPHA:93419;ORPHA:800/ORPHA:98053;ORPHA:1865/ORPHA:97966;ORPHA:1865/ORPHA:93890;ORPHA:1865/ORPHA:93419
1	21839494	G	A	Benign	HSPG2	NM_005529.7:c.9766C>T_(p.His3256Tyr)	22.500	0.918	0.507	0.167	ORPHA:1865/ORPHA:98053;ORPHA:800/ORPHA:98006;ORPHA:800/ORPHA:97966;ORPHA:800/ORPHA:93890;ORPHA:800/ORPHA:93419;ORPHA:800/ORPHA:98053;ORPHA:1865/ORPHA:97966;ORPHA:1865/ORPHA:93890;ORPHA:1865/ORPHA:93419
1	21839541	G	A	Benign/Likely_benign	HSPG2	NM_005529.7:c.9719C>T_(p.Ala3240Val)	1.013	0.185	0.007	0.050	ORPHA:1865/ORPHA:98053;ORPHA:800/ORPHA:98006;ORPHA:800/ORPHA:97966;ORPHA:800/ORPHA:93890;ORPHA:800/ORPHA:93419;ORPHA:800/ORPHA:98053;ORPHA:1865/ORPHA:97966;ORPHA:1865/ORPHA:93890;ORPHA:1865/ORPHA:93419
1	21841112	C	T	Benign	HSPG2	NM_005529.7:c.9502G>A_(p.Ala3168Thr)	9.064	0.306	0.031	0.043	ORPHA:1865/ORPHA:98053;ORPHA:800/ORPHA:98006;ORPHA:800/ORPHA:97966;ORPHA:800/ORPHA:93890;ORPHA:800/ORPHA:93419;ORPHA:800/ORPHA:98053;ORPHA:1865/ORPHA:97966;ORPHA:1865/ORPHA:93890;ORPHA:1865/ORPHA:93419
1	21842308	T	C	Benign	HSPG2	NM_005529.7:c.8983A>G_(p.Ser2995Gly)	3.308	0.011	0.011	0.046	ORPHA:1865/ORPHA:98053;ORPHA:800/ORPHA:98006;ORPHA:800/ORPHA:97966;ORPHA:800/ORPHA:93890;ORPHA:800/ORPHA:93419;ORPHA:800/ORPHA:98053;ORPHA:1865/ORPHA:97966;ORPHA:1865/ORPHA:93890;ORPHA:1865/ORPHA:93419
1	21842352	A	T	Benign	HSPG2	NM_005529.7:c.8939T>A_(p.Leu2980His)	18.200	0.180	0.111	0.036	ORPHA:1865/ORPHA:98053;ORPHA:800/ORPHA:98006;ORPHA:800/ORPHA:97966;ORPHA:800/ORPHA:93890;ORPHA:800/ORPHA:93419;ORPHA:800/ORPHA:98053;ORPHA:1865/ORPHA:97966;ORPHA:1865/ORPHA:93890;ORPHA:1865/ORPHA:93419
1	21842362	G	A	Benign/Likely_benign	HSPG2	NM_005529.7:c.8929C>T_(p.Arg2977Trp)	29.500	0.885	0.389	0.786	ORPHA:1865/ORPHA:98053;ORPHA:800/ORPHA:98006;ORPHA:800/ORPHA:97966;ORPHA:800/ORPHA:93890;ORPHA:800/ORPHA:93419;ORPHA:800/ORPHA:98053;ORPHA:1865/ORPHA:97966;ORPHA:1865/ORPHA:93890;ORPHA:1865/ORPHA:93419
1	21842832	C	T	Benign	HSPG2	NM_005529.7:c.8848G>A_(p.Gly2950Arg)	22.700	0.582	0.189	0.223	ORPHA:1865/ORPHA:98053;ORPHA:800/ORPHA:98006;ORPHA:800/ORPHA:97966;ORPHA:800/ORPHA:93890;ORPHA:800/ORPHA:93419;ORPHA:800/ORPHA:98053;ORPHA:1865/ORPHA:97966;ORPHA:1865/ORPHA:93890;ORPHA:1865/ORPHA:93419
1	21844219	C	A	Benign/Likely_benign	HSPG2	NM_005529.7:c.8545G>T_(p.Val2849Leu)	3.859	0.205	0.148	0.240	ORPHA:1865/ORPHA:98053;ORPHA:800/ORPHA:98006;ORPHA:800/ORPHA:97966;ORPHA:800/ORPHA:93890;ORPHA:800/ORPHA:93419;ORPHA:800/ORPHA:98053;ORPHA:1865/ORPHA:97966;ORPHA:1865/ORPHA:93890;ORPHA:1865/ORPHA:93419
1	21846242	C	T	Benign	HSPG2	NM_005529.7:c.8330G>A_(p.Arg2777Gln)	13.550	0.114	0.071	0.178	ORPHA:1865/ORPHA:98053;ORPHA:800/ORPHA:98006;ORPHA:800/ORPHA:97966;ORPHA:800/ORPHA:93890;ORPHA:800/ORPHA:93419;ORPHA:800/ORPHA:98053;ORPHA:1865/ORPHA:97966;ORPHA:1865/ORPHA:93890;ORPHA:1865/ORPHA:93419
1	21847474	G	A	Benign/Likely_benign	HSPG2	NM_005529.7:c.8044C>T_(p.Arg2682Trp)	29.400	0.874	0.873	0.834	ORPHA:1865/ORPHA:98053;ORPHA:800/ORPHA:98006;ORPHA:800/ORPHA:97966;ORPHA:800/ORPHA:93890;ORPHA:800/ORPHA:93419;ORPHA:800/ORPHA:98053;ORPHA:1865/ORPHA:97966;ORPHA:1865/ORPHA:93890;ORPHA:1865/ORPHA:93419
1	21848946	G	A	Benign/Likely_benign	HSPG2	NM_005529.7:c.7532C>T_(p.Thr2511Ile)	21.200	0.847	0.027	0.359	ORPHA:1865/ORPHA:98053;ORPHA:800/ORPHA:98006;ORPHA:800/ORPHA:97966;ORPHA:800/ORPHA:93890;ORPHA:800/ORPHA:93419;ORPHA:800/ORPHA:98053;ORPHA:1865/ORPHA:97966;ORPHA:1865/ORPHA:93890;ORPHA:1865/ORPHA:93419
1	21848967	C	T	Benign/Likely_benign	HSPG2	NM_005529.7:c.7511G>A_(p.Arg2504His)	21.800	0.818	0.213	0.395	ORPHA:1865/ORPHA:98053;ORPHA:800/ORPHA:98006;ORPHA:800/ORPHA:97966;ORPHA:800/ORPHA:93890;ORPHA:800/ORPHA:93419;ORPHA:800/ORPHA:98053;ORPHA:1865/ORPHA:97966;ORPHA:1865/ORPHA:93890;ORPHA:1865/ORPHA:93419
1	21852751	C	T	Benign	HSPG2	NM_005529.7:c.6673G>A_(p.Gly2225Ser)	11.190	0.132	0.015	0.117	ORPHA:1865/ORPHA:98053;ORPHA:800/ORPHA:98006;ORPHA:800/ORPHA:97966;ORPHA:800/ORPHA:93890;ORPHA:800/ORPHA:93419;ORPHA:800/ORPHA:98053;ORPHA:1865/ORPHA:97966;ORPHA:1865/ORPHA:93890;ORPHA:1865/ORPHA:93419
1	21854867	G	C	Benign	HSPG2	NM_005529.7:c.6114C>G_(p.Ile2038Met)	17.960	0.844	0.030	0.152	ORPHA:1865/ORPHA:98053;ORPHA:800/ORPHA:98006;ORPHA:800/ORPHA:97966;ORPHA:800/ORPHA:93890;ORPHA:800/ORPHA:93419;ORPHA:800/ORPHA:98053;ORPHA:1865/ORPHA:97966;ORPHA:1865/ORPHA:93890;ORPHA:1865/ORPHA:93419
1	21855402	C	T	Benign	HSPG2	NM_005529.7:c.5899G>A_(p.Val1967Ile)	22.500	0.814	0.061	0.273	ORPHA:1865/ORPHA:98053;ORPHA:800/ORPHA:98006;ORPHA:800/ORPHA:97966;ORPHA:800/ORPHA:93890;ORPHA:800/ORPHA:93419;ORPHA:800/ORPHA:98053;ORPHA:1865/ORPHA:97966;ORPHA:1865/ORPHA:93890;ORPHA:1865/ORPHA:93419
1	21855621	C	T	Benign/Likely_benign	HSPG2	NM_005529.7:c.5756G>A_(p.Arg1919His)	23.000	0.876	0.159	0.378	ORPHA:1865/ORPHA:98053;ORPHA:800/ORPHA:98006;ORPHA:800/ORPHA:97966;ORPHA:800/ORPHA:93890;ORPHA:800/ORPHA:93419;ORPHA:800/ORPHA:98053;ORPHA:1865/ORPHA:97966;ORPHA:1865/ORPHA:93890;ORPHA:1865/ORPHA:93419
1	21855622	G	A	Benign	HSPG2	NM_005529.7:c.5755C>T_(p.Arg1919Cys)	24.900	0.867	0.297	0.699	ORPHA:1865/ORPHA:98053;ORPHA:800/ORPHA:98006;ORPHA:800/ORPHA:97966;ORPHA:800/ORPHA:93890;ORPHA:800/ORPHA:93419;ORPHA:800/ORPHA:98053;ORPHA:1865/ORPHA:97966;ORPHA:1865/ORPHA:93890;ORPHA:1865/ORPHA:93419
1	21861835	C	T	Benign/Likely_benign	HSPG2	NM_005529.7:c.4877G>A_(p.Arg1626His)	24.700	0.825	0.488	0.417	ORPHA:1865/ORPHA:98053;ORPHA:800/ORPHA:98006;ORPHA:800/ORPHA:97966;ORPHA:800/ORPHA:93890;ORPHA:800/ORPHA:93419;ORPHA:800/ORPHA:98053;ORPHA:1865/ORPHA:97966;ORPHA:1865/ORPHA:93890;ORPHA:1865/ORPHA:93419
1	21864961	G	A	Benign	HSPG2	NM_005529.7:c.4508C>T_(p.Ala1503Val)	22.800	0.459	0.149	0.111	ORPHA:1865/ORPHA:98053;ORPHA:800/ORPHA:98006;ORPHA:800/ORPHA:97966;ORPHA:800/ORPHA:93890;ORPHA:800/ORPHA:93419;ORPHA:800/ORPHA:98053;ORPHA:1865/ORPHA:97966;ORPHA:1865/ORPHA:93890;ORPHA:1865/ORPHA:93419
1	21872275	C	T	Benign/Likely_benign	HSPG2	NM_005529.7:c.4132G>A_(p.Glu1378Lys)	22.600	0.898	0.320	0.316	ORPHA:1865/ORPHA:98053;ORPHA:800/ORPHA:98006;ORPHA:800/ORPHA:97966;ORPHA:800/ORPHA:93890;ORPHA:800/ORPHA:93419;ORPHA:800/ORPHA:98053;ORPHA:1865/ORPHA:97966;ORPHA:1865/ORPHA:93890;ORPHA:1865/ORPHA:93419
1	21873980	C	T	Benign	HSPG2	NM_005529.7:c.3688G>A_(p.Gly1230Ser)	23.500	0.619	0.085	0.078	ORPHA:1865/ORPHA:98053;ORPHA:800/ORPHA:98006;ORPHA:800/ORPHA:97966;ORPHA:800/ORPHA:93890;ORPHA:800/ORPHA:93419;ORPHA:800/ORPHA:98053;ORPHA:1865/ORPHA:97966;ORPHA:1865/ORPHA:93890;ORPHA:1865/ORPHA:93419
1	21874505	C	T	Benign	HSPG2	NM_005529.7:c.3557G>A_(p.Arg1186Gln)	12.780	0.167	0.333	0.036	ORPHA:1865/ORPHA:98053;ORPHA:800/ORPHA:98006;ORPHA:800/ORPHA:97966;ORPHA:800/ORPHA:93890;ORPHA:800/ORPHA:93419;ORPHA:800/ORPHA:98053;ORPHA:1865/ORPHA:97966;ORPHA:1865/ORPHA:93890;ORPHA:1865/ORPHA:93419
1	21875639	C	T	Benign/Likely_benign	HSPG2	NM_005529.7:c.3292G>A_(p.Ala1098Thr)	0.851	0.421	0.020	0.120	ORPHA:1865/ORPHA:98053;ORPHA:800/ORPHA:98006;ORPHA:800/ORPHA:97966;ORPHA:800/ORPHA:93890;ORPHA:800/ORPHA:93419;ORPHA:800/ORPHA:98053;ORPHA:1865/ORPHA:97966;ORPHA:1865/ORPHA:93890;ORPHA:1865/ORPHA:93419
1	21875662	C	T	Benign/Likely_benign	HSPG2	NM_005529.7:c.3269G>A_(p.Arg1090Gln)	10.030	0.697	0.157	0.081	ORPHA:1865/ORPHA:98053;ORPHA:800/ORPHA:98006;ORPHA:800/ORPHA:97966;ORPHA:800/ORPHA:93890;ORPHA:800/ORPHA:93419;ORPHA:800/ORPHA:98053;ORPHA:1865/ORPHA:97966;ORPHA:1865/ORPHA:93890;ORPHA:1865/ORPHA:93419
1	21875990	G	A	Benign/Likely_benign	HSPG2	NM_005529.7:c.3056C>T_(p.Pro1019Leu)	21.800	0.245	0.073	0.796	ORPHA:800/ORPHA:98053;ORPHA:800/ORPHA:93890;ORPHA:800/ORPHA:98006;ORPHA:800/ORPHA:97966;ORPHA:800/ORPHA:93419
1	21876363	T	G	Benign	HSPG2	NM_005529.7:c.2869A>C_(p.Asn957His)	23.000	0.881	0.220	0.355	ORPHA:1865/ORPHA:98053;ORPHA:800/ORPHA:98006;ORPHA:800/ORPHA:97966;ORPHA:800/ORPHA:93890;ORPHA:800/ORPHA:93419;ORPHA:800/ORPHA:98053;ORPHA:1865/ORPHA:97966;ORPHA:1865/ORPHA:93890;ORPHA:1865/ORPHA:93419
1	21878454	C	T	Benign	HSPG2	NM_005529.7:c.2596G>A_(p.Gly866Ser)	9.601	0.091	0.014	0.209	ORPHA:1865/ORPHA:98053;ORPHA:800/ORPHA:98006;ORPHA:800/ORPHA:97966;ORPHA:800/ORPHA:93890;ORPHA:800/ORPHA:93419;ORPHA:800/ORPHA:98053;ORPHA:1865/ORPHA:97966;ORPHA:1865/ORPHA:93890;ORPHA:1865/ORPHA:93419
1	21880156	T	C	Benign	HSPG2	NM_005529.7:c.2294A>G_(p.Asn765Ser)	15.510	0.821	0.087	0.049	ORPHA:1865/ORPHA:98053;ORPHA:800/ORPHA:98006;ORPHA:800/ORPHA:97966;ORPHA:800/ORPHA:93890;ORPHA:800/ORPHA:93419;ORPHA:800/ORPHA:98053;ORPHA:1865/ORPHA:97966;ORPHA:1865/ORPHA:93890;ORPHA:1865/ORPHA:93419
1	21880524	C	A	Benign/Likely_benign	HSPG2	NM_005529.7:c.2034G>T_(p.Gln678His)	23.200	0.715	0.191	0.383	ORPHA:1865/ORPHA:98053;ORPHA:800/ORPHA:98006;ORPHA:800/ORPHA:97966;ORPHA:800/ORPHA:93890;ORPHA:800/ORPHA:93419;ORPHA:800/ORPHA:98053;ORPHA:1865/ORPHA:97966;ORPHA:1865/ORPHA:93890;ORPHA:1865/ORPHA:93419
1	21880742	T	C	Benign	HSPG2	NM_005529.7:c.1912A>G_(p.Met638Val)	7.394	0.174	0.028	0.040	ORPHA:1865/ORPHA:98053;ORPHA:800/ORPHA:98006;ORPHA:800/ORPHA:97966;ORPHA:800/ORPHA:93890;ORPHA:800/ORPHA:93419;ORPHA:800/ORPHA:98053;ORPHA:1865/ORPHA:97966;ORPHA:1865/ORPHA:93890;ORPHA:1865/ORPHA:93419
1	21885130	C	T	Benign/Likely_benign	HSPG2	NM_005529.7:c.1238G>A_(p.Arg413Gln)	16.260	0.173	0.161	0.127	ORPHA:1865/ORPHA:98053;ORPHA:800/ORPHA:98006;ORPHA:800/ORPHA:97966;ORPHA:800/ORPHA:93890;ORPHA:800/ORPHA:93419;ORPHA:800/ORPHA:98053;ORPHA:1865/ORPHA:97966;ORPHA:1865/ORPHA:93890;ORPHA:1865/ORPHA:93419
1	21885448	G	T	Benign/Likely_benign	HSPG2	NM_005529.7:c.1082C>A_(p.Thr361Asn)	20.400	0.956	0.214	0.180	ORPHA:1865/ORPHA:98053;ORPHA:800/ORPHA:98006;ORPHA:800/ORPHA:97966;ORPHA:800/ORPHA:93890;ORPHA:800/ORPHA:93419;ORPHA:800/ORPHA:98053;ORPHA:1865/ORPHA:97966;ORPHA:1865/ORPHA:93890;ORPHA:1865/ORPHA:93419
1	21895962	G	T	Benign/Likely_benign	HSPG2	NM_005529.7:c.204C>A_(p.Asp68Glu)	1.052	0.253	0.068	0.083	ORPHA:1865/ORPHA:98053;ORPHA:800/ORPHA:98006;ORPHA:800/ORPHA:97966;ORPHA:800/ORPHA:93890;ORPHA:800/ORPHA:93419;ORPHA:800/ORPHA:98053;ORPHA:1865/ORPHA:97966;ORPHA:1865/ORPHA:93890;ORPHA:1865/ORPHA:93419
1	22086451	A	G	Pathogenic/Likely_pathogenic	CDC42	NM_001791.4:c.191A>G_(p.Tyr64Cys)	31.000	0.984	0.976	0.932	ORPHA:487796/ORPHA:98006;ORPHA:487796/ORPHA:89826;ORPHA:487796/ORPHA:97992;ORPHA:487796/ORPHA:98053;ORPHA:487796/ORPHA:93890;ORPHA:487796/ORPHA:98028
1	22086456	A	G	Pathogenic	CDC42	NM_001791.4:c.196A>G_(p.Arg66Gly)	29.900	0.958	0.910	0.867	ORPHA:487796/ORPHA:98006;ORPHA:487796/ORPHA:89826;ORPHA:487796/ORPHA:97992;ORPHA:487796/ORPHA:98053;ORPHA:487796/ORPHA:93890;ORPHA:487796/ORPHA:98028
1	22086463	G	A	Pathogenic/Likely_pathogenic	CDC42	NM_001791.4:c.203G>A_(p.Arg68Gln)	25.700	0.990	0.893	0.772	ORPHA:487796/ORPHA:98006;ORPHA:487796/ORPHA:89826;ORPHA:487796/ORPHA:97992;ORPHA:487796/ORPHA:98053;ORPHA:487796/ORPHA:93890;ORPHA:487796/ORPHA:98028
1	22086507	T	C	Pathogenic	CDC42	NM_001791.4:c.247T>C_(p.Ser83Pro)	29.700	0.981	0.918	0.878	ORPHA:487796/ORPHA:98006;ORPHA:487796/ORPHA:89826;ORPHA:487796/ORPHA:97992;ORPHA:487796/ORPHA:98053;ORPHA:487796/ORPHA:93890;ORPHA:487796/ORPHA:98028
1	22091452	G	A	Pathogenic	CDC42	NM_001791.4:c.511G>A_(p.Glu171Lys)	31.000	0.998	0.935	0.760	ORPHA:487796/ORPHA:98006;ORPHA:487796/ORPHA:89826;ORPHA:487796/ORPHA:97992;ORPHA:487796/ORPHA:98053;ORPHA:487796/ORPHA:93890;ORPHA:487796/ORPHA:98028
1	22120459	T	C	Pathogenic	WNT4	NM_030761.5:c.647A>G_(p.Glu216Gly)	31.000	0.980	0.938	0.922	ORPHA:247768/ORPHA:565779;ORPHA:247768/ORPHA:97978;ORPHA:247768/ORPHA:98053;ORPHA:247768/ORPHA:96344;ORPHA:247768/ORPHA:93890;ORPHA:247768/ORPHA:101433
1	22121549	G	A	Pathogenic	WNT4	NM_030761.5:c.341C>T_(p.Ala114Val)	29.500	0.977	0.977	0.984	ORPHA:139466/ORPHA:101433;ORPHA:139466/ORPHA:98053;ORPHA:139466/ORPHA:93890;ORPHA:139466/ORPHA:97978
1	22129682	G	A	Pathogenic	WNT4	NM_030761.5:c.247C>T_(p.Arg83Trp)	32.000	0.965	0.883	0.862	ORPHA:247768/ORPHA:565779;ORPHA:247768/ORPHA:97978;ORPHA:247768/ORPHA:98053;ORPHA:247768/ORPHA:96344;ORPHA:247768/ORPHA:93890;ORPHA:247768/ORPHA:101433
1	22142888	A	G	Pathogenic	WNT4	NM_030761.5:c.35T>C_(p.Leu12Pro)	22.900	0.211	0.483	0.446	ORPHA:247768/ORPHA:565779;ORPHA:247768/ORPHA:97978;ORPHA:247768/ORPHA:98053;ORPHA:247768/ORPHA:96344;ORPHA:247768/ORPHA:93890;ORPHA:247768/ORPHA:101433
1	22863060	G	T	Benign	EPHB2	NM_017449.5:c.835G>T_(p.Ala279Ser)	16.360	0.793	0.260	0.161	ORPHA:1331/ORPHA:101433;ORPHA:1331/ORPHA:250908;ORPHA:1331/ORPHA:98053
1	23068566	G	A	Pathogenic	KDM1A	NM_001009999.3:c.1207G>A_(p.Glu403Lys)	29.800	0.992	0.978	0.912	ORPHA:477993/ORPHA:98036;ORPHA:477993/ORPHA:93890;ORPHA:477993/ORPHA:68329;ORPHA:477993/ORPHA:98006;ORPHA:477993/ORPHA:98053
1	23077232	A	G	Pathogenic	KDM1A	NM_001009999.3:c.1739A>G_(p.Asp580Gly)	31.000	0.991	0.981	0.907	ORPHA:477993/ORPHA:98036;ORPHA:477993/ORPHA:93890;ORPHA:477993/ORPHA:68329;ORPHA:477993/ORPHA:98006;ORPHA:477993/ORPHA:98053
1	23082274	T	C	Pathogenic	KDM1A	NM_001009999.3:c.2353T>C_(p.Tyr785His)	28.200	0.989	0.990	0.929	ORPHA:477993/ORPHA:98036;ORPHA:477993/ORPHA:93890;ORPHA:477993/ORPHA:68329;ORPHA:477993/ORPHA:98006;ORPHA:477993/ORPHA:98053
1	23804441	C	T	Pathogenic	HMGCL	NM_000191.3:c.835G>A_(p.Glu279Lys)	26.400	0.966	0.977	0.988	ORPHA:20/ORPHA:98053;ORPHA:20/ORPHA:68367
1	23808187	T	C	Pathogenic/Likely_pathogenic	HMGCL	NM_000191.3:c.698A>G_(p.His233Arg)	26.600	0.982	0.988	0.994	ORPHA:20/ORPHA:98053;ORPHA:20/ORPHA:68367;ORPHA:5/ORPHA:97978;ORPHA:5/ORPHA:98006;ORPHA:5/ORPHA:97929;ORPHA:5/ORPHA:97966;ORPHA:5/ORPHA:565779;ORPHA:5/ORPHA:68367;ORPHA:5/ORPHA:98053
1	23808283	G	T	Pathogenic	HMGCL	NM_000191.3:c.602C>A_(p.Ser201Tyr)	27.900	0.998	0.996	0.965	ORPHA:20/ORPHA:98053;ORPHA:20/ORPHA:68367
1	23810798	A	T	Pathogenic	HMGCL	NM_000191.3:c.499T>A_(p.Tyr167Asn)	32.000	0.952	0.952	0.982	ORPHA:20/ORPHA:98053;ORPHA:20/ORPHA:68367
1	23814244	T	C	Benign/Likely_benign	HMGCL	NM_000191.3:c.443A>G_(p.Gln148Arg)	15.470	0.914	0.488	0.295	ORPHA:20/ORPHA:98053;ORPHA:20/ORPHA:68367
1	23820532	C	T	Pathogenic	HMGCL	NM_000191.3:c.122G>A_(p.Arg41Gln)	27.500	0.977	0.907	0.964	ORPHA:20/ORPHA:98053;ORPHA:20/ORPHA:68367;ORPHA:5/ORPHA:97978;ORPHA:5/ORPHA:98006;ORPHA:5/ORPHA:97929;ORPHA:5/ORPHA:97966;ORPHA:5/ORPHA:565779;ORPHA:5/ORPHA:68367;ORPHA:5/ORPHA:98053
1	23846105	A	C	Pathogenic	FUCA1	NM_000147.5:c.1229T>G_(p.Leu410Arg)	25.600	0.995	0.957	0.901	ORPHA:349/ORPHA:97929;ORPHA:349/ORPHA:98006;ORPHA:349/ORPHA:93419;ORPHA:349/ORPHA:565779;ORPHA:349/ORPHA:68367;ORPHA:349/ORPHA:98053
1	23848661	G	A	Benign/Likely_benign	FUCA1	NM_000147.5:c.1148C>T_(p.Thr383Ile)	2.972	0.404	0.264	0.218	ORPHA:349/ORPHA:97929;ORPHA:349/ORPHA:98006;ORPHA:349/ORPHA:93419;ORPHA:349/ORPHA:565779;ORPHA:349/ORPHA:68367;ORPHA:349/ORPHA:98053
1	23848682	C	T	Benign	FUCA1	NM_000147.5:c.1127G>A_(p.Arg376Gln)	21.500	0.971	0.500	0.769	ORPHA:349/ORPHA:97929;ORPHA:349/ORPHA:98006;ORPHA:349/ORPHA:93419;ORPHA:349/ORPHA:565779;ORPHA:349/ORPHA:68367;ORPHA:349/ORPHA:98053
1	23848814	C	T	Pathogenic	FUCA1	NM_000147.5:c.995G>A_(p.Gly332Glu)	26.300	0.980	0.944	0.972	ORPHA:349/ORPHA:97929;ORPHA:349/ORPHA:98006;ORPHA:349/ORPHA:93419;ORPHA:349/ORPHA:565779;ORPHA:349/ORPHA:68367;ORPHA:349/ORPHA:98053
1	23854472	T	C	Benign	FUCA1	NM_000147.5:c.857A>G_(p.Gln286Arg)	17.840	0.092	0.240	0.014	ORPHA:349/ORPHA:97929;ORPHA:349/ORPHA:98006;ORPHA:349/ORPHA:93419;ORPHA:349/ORPHA:565779;ORPHA:349/ORPHA:68367;ORPHA:349/ORPHA:98053
1	23865551	G	A	Pathogenic	FUCA1	NM_000147.5:c.464C>T_(p.Ser155Phe)	29.700	0.992	0.594	0.952	ORPHA:349/ORPHA:97929;ORPHA:349/ORPHA:98006;ORPHA:349/ORPHA:93419;ORPHA:349/ORPHA:565779;ORPHA:349/ORPHA:68367;ORPHA:349/ORPHA:98053
1	23865578	G	A	Benign/Likely_benign	FUCA1	NM_000147.5:c.437C>T_(p.Pro146Leu)	26.100	0.944	0.386	0.611	ORPHA:349/ORPHA:97929;ORPHA:349/ORPHA:98006;ORPHA:349/ORPHA:93419;ORPHA:349/ORPHA:565779;ORPHA:349/ORPHA:68367;ORPHA:349/ORPHA:98053
1	23865613	C	G	Benign/Likely_benign	FUCA1	NM_000147.5:c.402G>C_(p.Leu134Phe)	17.080	0.921	0.141	0.438	ORPHA:349/ORPHA:97929;ORPHA:349/ORPHA:98006;ORPHA:349/ORPHA:93419;ORPHA:349/ORPHA:565779;ORPHA:349/ORPHA:68367;ORPHA:349/ORPHA:98053
1	23868258	G	C	Benign	FUCA1	NM_000147.5:c.29C>G_(p.Pro10Arg)	11.560	0.065	0.078	0.079	ORPHA:349/ORPHA:97929;ORPHA:349/ORPHA:98006;ORPHA:349/ORPHA:93419;ORPHA:349/ORPHA:565779;ORPHA:349/ORPHA:68367;ORPHA:349/ORPHA:98053
1	23868280	C	G	Benign/Likely_benign	FUCA1	NM_000147.5:c.7G>C_(p.Ala3Pro)	6.235	0.037	0.012	0.174	ORPHA:349/ORPHA:97929;ORPHA:349/ORPHA:98006;ORPHA:349/ORPHA:93419;ORPHA:349/ORPHA:565779;ORPHA:349/ORPHA:68367;ORPHA:349/ORPHA:98053
1	23868283	G	A	Benign	FUCA1	NM_000147.5:c.4C>T_(p.Arg2Trp)	16.290	0.018	0.017	0.036	ORPHA:349/ORPHA:97929;ORPHA:349/ORPHA:98006;ORPHA:349/ORPHA:93419;ORPHA:349/ORPHA:565779;ORPHA:349/ORPHA:68367;ORPHA:349/ORPHA:98053
1	24331573	C	G	Benign	GRHL3	NM_198173.3:c.165C>G_(p.Asp55Glu)	16.150	0.923	0.135	0.127	ORPHA:888/ORPHA:98053;ORPHA:888/ORPHA:98036;ORPHA:888/ORPHA:93890;ORPHA:888/ORPHA:68329
1	24336694	T	C	Benign	GRHL3	NM_198173.3:c.479T>C_(p.Val160Ala)	15.730	0.625	0.029	0.206	ORPHA:888/ORPHA:98053;ORPHA:888/ORPHA:98036;ORPHA:888/ORPHA:93890;ORPHA:888/ORPHA:68329
1	24337730	G	A	Benign	GRHL3	NM_198173.3:c.781G>A_(p.Val261Ile)	13.700	0.412	0.020	0.230	ORPHA:888/ORPHA:98053;ORPHA:888/ORPHA:98036;ORPHA:888/ORPHA:93890;ORPHA:888/ORPHA:68329
1	24337749	C	G	Benign	GRHL3	NM_198173.3:c.800C>G_(p.Ala267Gly)	16.210	0.326	0.143	0.121	ORPHA:888/ORPHA:98053;ORPHA:888/ORPHA:98036;ORPHA:888/ORPHA:93890;ORPHA:888/ORPHA:68329
1	24338044	G	A	Pathogenic	GRHL3	NM_198173.3:c.893G>A_(p.Arg298His)	28.900	0.900	0.606	0.757	ORPHA:888/ORPHA:98053;ORPHA:888/ORPHA:98036;ORPHA:888/ORPHA:93890;ORPHA:888/ORPHA:68329
1	24342238	C	T	Pathogenic	GRHL3	NM_198173.3:c.1171C>T_(p.Arg391Cys)	27.800	0.986	0.959	0.979	ORPHA:888/ORPHA:98053;ORPHA:888/ORPHA:98036;ORPHA:888/ORPHA:93890;ORPHA:888/ORPHA:68329
1	24342967	C	T	Benign	GRHL3	NM_198173.3:c.1361C>T_(p.Thr454Met)	24.200	0.945	0.179	0.341	ORPHA:888/ORPHA:98053;ORPHA:888/ORPHA:98036;ORPHA:888/ORPHA:93890;ORPHA:888/ORPHA:68329
1	24342969	C	G	Benign	GRHL3	NM_198173.3:c.1363C>G_(p.Pro455Ala)	16.150	0.989	0.164	0.258	ORPHA:888/ORPHA:98053;ORPHA:888/ORPHA:98036;ORPHA:888/ORPHA:93890;ORPHA:888/ORPHA:68329
1	24344916	C	A	Benign	GRHL3	NM_198173.3:c.1439C>A_(p.Pro480His)	6.674	0.047	0.028	0.108	ORPHA:888/ORPHA:98053;ORPHA:888/ORPHA:98036;ORPHA:888/ORPHA:93890;ORPHA:888/ORPHA:68329
1	24344928	A	G	Benign	GRHL3	NM_198173.3:c.1451A>G_(p.Asn484Ser)	7.451	0.562	0.029	0.233	ORPHA:888/ORPHA:98053;ORPHA:888/ORPHA:98036;ORPHA:888/ORPHA:93890;ORPHA:888/ORPHA:68329
1	24346567	G	A	Benign	GRHL3	NM_198173.3:c.1469G>A_(p.Arg490His)	29.400	0.985	0.810	0.813	ORPHA:888/ORPHA:98053;ORPHA:888/ORPHA:98036;ORPHA:888/ORPHA:93890;ORPHA:888/ORPHA:68329
1	25563141	T	C	Benign	LDLRAP1	NM_015627.3:c.604T>C_(p.Ser202Pro)	1.096	0.021	0.002	0.069	ORPHA:391665/ORPHA:97978;ORPHA:391665/ORPHA:98053;ORPHA:391665/ORPHA:68367
1	25566928	C	T	Pathogenic	LDLRAP1	NM_015627.3:c.863C>T_(p.Ser288Leu)	27.100	0.944	0.379	0.134	ORPHA:391665/ORPHA:97978;ORPHA:391665/ORPHA:98053;ORPHA:391665/ORPHA:68367
1	25809150	G	A	Pathogenic/Likely_pathogenic	SELENON	NM_020451.3:c.872G>A_(p.Arg291Gln)	34.000	0.987	0.918	0.762	ORPHA:2020/ORPHA:98006;ORPHA:2020/ORPHA:98053
1	25809753	G	A	Pathogenic/Likely_pathogenic	SELENON	NM_020451.3:c.943G>A_(p.Gly315Ser)	29.200	0.991	0.745	0.879	ORPHA:2020/ORPHA:98006;ORPHA:2020/ORPHA:98053
1	26438228	A	G	Pathogenic	DHDDS	NM_205861.3:c.124A>G_(p.Lys42Glu)	24.900	0.993	0.974	0.680	ORPHA:791/ORPHA:97966;ORPHA:791/ORPHA:98006;ORPHA:791/ORPHA:98053
1	26457862	G	A	Pathogenic/Likely_pathogenic	DHDDS	NM_205861.3:c.614G>A_(p.Arg205Gln)	33.000	0.990	0.929	0.976	ORPHA:791/ORPHA:97966;ORPHA:791/ORPHA:98006;ORPHA:791/ORPHA:98053
1	26460136	G	A	Benign	DHDDS	NM_205861.3:c.757G>A_(p.Val253Met)	15.410	0.506	0.023	0.121	ORPHA:791/ORPHA:97966;ORPHA:791/ORPHA:98006;ORPHA:791/ORPHA:98053
1	26767862	A	G	Pathogenic	ARID1A	NM_006015.6:c.3061A>G_(p.Lys1021Glu)	29.200	0.937	0.890	0.974	ORPHA:1465/ORPHA:98006;ORPHA:1465/ORPHA:93419;ORPHA:1465/ORPHA:93890;ORPHA:1465/ORPHA:98053
1	26767868	T	C	Pathogenic/Likely_pathogenic	ARID1A	NM_006015.6:c.3067T>C_(p.Trp1023Arg)	31.000	0.960	0.977	0.964	ORPHA:1465/ORPHA:98006;ORPHA:1465/ORPHA:93419;ORPHA:1465/ORPHA:93890;ORPHA:1465/ORPHA:98053
1	26771150	C	A	Pathogenic/Likely_pathogenic	ARID1A	NM_006015.6:c.3230C>A_(p.Ala1077Glu)	25.700	0.980	0.965	0.964	ORPHA:1465/ORPHA:98006;ORPHA:1465/ORPHA:93419;ORPHA:1465/ORPHA:93890;ORPHA:1465/ORPHA:98053
1	26794135	C	T	Benign	PIGV	NM_017837.4:c.101C>T_(p.Pro34Leu)	25.700	0.994	0.779	0.812	ORPHA:247262/ORPHA:68367;ORPHA:247262/ORPHA:93419;ORPHA:247262/ORPHA:98006;ORPHA:247262/ORPHA:98053;ORPHA:247262/ORPHA:93890
1	26794528	C	A	Pathogenic/Likely_pathogenic	PIGV	NM_017837.4:c.494C>A_(p.Ala165Glu)	22.800	0.987	0.841	0.837	ORPHA:247262/ORPHA:68367;ORPHA:247262/ORPHA:93419;ORPHA:247262/ORPHA:98006;ORPHA:247262/ORPHA:98053;ORPHA:247262/ORPHA:93890
1	26794641	C	T	Pathogenic/Likely_pathogenic	PIGV	NM_017837.4:c.607C>T_(p.Arg203Cys)	26.800	0.989	0.925	0.911	ORPHA:247262/ORPHA:68367;ORPHA:247262/ORPHA:93419;ORPHA:247262/ORPHA:98006;ORPHA:247262/ORPHA:98053;ORPHA:247262/ORPHA:93890
1	26794800	C	A	Pathogenic	PIGV	NM_017837.4:c.766C>A_(p.Gln256Lys)	27.400	0.996	0.967	0.853	ORPHA:247262/ORPHA:68367;ORPHA:247262/ORPHA:93419;ORPHA:247262/ORPHA:98006;ORPHA:247262/ORPHA:98053;ORPHA:247262/ORPHA:93890
1	26795056	C	A	Pathogenic/Likely_pathogenic	PIGV	NM_017837.4:c.1022C>A_(p.Ala341Glu)	24.800	0.993	0.982	0.851	ORPHA:247262/ORPHA:68367;ORPHA:247262/ORPHA:93419;ORPHA:247262/ORPHA:98006;ORPHA:247262/ORPHA:98053;ORPHA:247262/ORPHA:93890
1	26795056	C	T	Pathogenic	PIGV	NM_017837.4:c.1022C>T_(p.Ala341Val)	25.200	0.993	0.970	0.678	ORPHA:247262/ORPHA:68367;ORPHA:247262/ORPHA:93419;ORPHA:247262/ORPHA:98006;ORPHA:247262/ORPHA:98053;ORPHA:247262/ORPHA:93890
1	26795188	A	C	Pathogenic	PIGV	NM_017837.4:c.1154A>C_(p.His385Pro)	26.100	0.996	0.973	0.866	ORPHA:247262/ORPHA:68367;ORPHA:247262/ORPHA:93419;ORPHA:247262/ORPHA:98006;ORPHA:247262/ORPHA:98053;ORPHA:247262/ORPHA:93890
1	27109678	C	T	Pathogenic	SLC9A1	NM_003047.5:c.913G>A_(p.Gly305Arg)	27.000	0.984	0.987	0.991	ORPHA:448251/ORPHA:98053;ORPHA:448251/ORPHA:93890;ORPHA:448251/ORPHA:98036
1	27547746	T	C	Pathogenic/Likely_pathogenic	AHDC1	NM_001371928.1:c.4370A>G_(p.Asp1457Gly)	25.700	0.981	0.279	0.547	ORPHA:412069/ORPHA:98053;ORPHA:412069/ORPHA:98006
1	27549313	C	T	Benign	AHDC1	NM_001371928.1:c.2803G>A_(p.Ala935Thr)	5.255	0.006	0.012	0.032	ORPHA:412069/ORPHA:98053;ORPHA:412069/ORPHA:98006
1	28993490	T	C	Pathogenic	EPB41	NM_001376013.1:c.629T>C_(p.Met210Thr)	23.300	0.939	0.939	0.860	ORPHA:288/ORPHA:98053;ORPHA:288/ORPHA:97992
1	28993490	T	G	Pathogenic	EPB41	NM_001376013.1:c.629T>G_(p.Met210Arg)	23.800	0.946	0.970	0.943	ORPHA:288/ORPHA:98053;ORPHA:288/ORPHA:97992
1	28993501	G	A	Benign	EPB41	NM_001376013.1:c.640G>A_(p.Val214Ile)	22.500	0.902	0.358	0.227	ORPHA:288/ORPHA:98053;ORPHA:288/ORPHA:97992
1	29015733	C	T	Benign	EPB41	NM_001376013.1:c.871C>T_(p.Pro291Ser)	25.100	0.973	0.623	0.708	ORPHA:288/ORPHA:98053;ORPHA:288/ORPHA:97992
1	29195995	C	A	Pathogenic	MECR	NM_016011.5:c.910G>T_(p.Asp304Tyr)	33.000	0.960	0.737	0.816	ORPHA:508093/ORPHA:98006;ORPHA:508093/ORPHA:68367;ORPHA:508093/ORPHA:98053;ORPHA:508093/ORPHA:97966
1	29196235	T	C	Pathogenic/Likely_pathogenic	MECR	NM_016011.5:c.854A>G_(p.Tyr285Cys)	32.000	0.985	0.973	0.983	ORPHA:508093/ORPHA:98006;ORPHA:508093/ORPHA:68367;ORPHA:508093/ORPHA:98053;ORPHA:508093/ORPHA:97966
1	29200574	G	A	Pathogenic	MECR	NM_016011.4:c.772C>T_(p.Arg258Trp)	31.000	0.911	0.670	0.891	ORPHA:508093/ORPHA:98006;ORPHA:508093/ORPHA:68367;ORPHA:508093/ORPHA:98053;ORPHA:508093/ORPHA:97966
1	29216125	A	G	Benign	MECR	NM_016011.5:c.286T>C_(p.Phe96Leu)	14.890	0.218	0.016	0.014	ORPHA:508093/ORPHA:98006;ORPHA:508093/ORPHA:68367;ORPHA:508093/ORPHA:98053;ORPHA:508093/ORPHA:97966
1	32274765	G	A	Benign	LCK	NM_005356.5:c.134G>A_(p.Arg45Gln)	22.100	0.898	0.240	0.264	ORPHA:280142/ORPHA:98004;ORPHA:280142/ORPHA:565779;ORPHA:280142/ORPHA:98053;ORPHA:280142/ORPHA:97935
1	32274792	C	G	Benign	LCK	NM_005356.5:c.161C>G_(p.Ser54Cys)	11.620	0.106	0.087	0.234	ORPHA:280142/ORPHA:98004;ORPHA:280142/ORPHA:565779;ORPHA:280142/ORPHA:98053;ORPHA:280142/ORPHA:97935
1	32279728	T	C	Pathogenic	LCK	NM_005356.5:c.1022T>C_(p.Leu341Pro)	32.000	0.998	0.941	0.970	ORPHA:280142/ORPHA:98004;ORPHA:280142/ORPHA:565779;ORPHA:280142/ORPHA:98053;ORPHA:280142/ORPHA:97935
1	32780191	C	T	Benign/Likely_benign	YARS1	NM_003680.4:c.1228G>A_(p.Val410Met)	23.200	0.912	0.157	0.218	ORPHA:100045/ORPHA:98006;ORPHA:100045/ORPHA:98053
1	32781106	T	A	Benign	YARS1	NM_003680.4:c.1082A>T_(p.Glu361Val)	24.200	0.991	0.460	0.441	ORPHA:100045/ORPHA:98006;ORPHA:100045/ORPHA:98053
1	32782431	C	T	Benign	YARS1	NM_003680.4:c.1015G>A_(p.Ala339Thr)	17.600	0.479	0.085	0.135	ORPHA:100045/ORPHA:98006;ORPHA:100045/ORPHA:98053
1	32797768	C	G	Pathogenic/Likely_pathogenic	YARS1	NM_003680.4:c.586G>C_(p.Glu196Gln)	26.000	0.995	0.954	0.931	ORPHA:100045/ORPHA:98006;ORPHA:100045/ORPHA:98053
1	32797768	C	T	Pathogenic	YARS1	NM_003680.4:c.586G>A_(p.Glu196Lys)	24.900	0.994	0.932	0.938	ORPHA:100045/ORPHA:98006;ORPHA:100045/ORPHA:98053
1	32806577	C	T	Benign	YARS1	NM_003680.4:c.415G>A_(p.Val139Met)	9.831	0.290	0.022	0.129	ORPHA:100045/ORPHA:98006;ORPHA:100045/ORPHA:98053
1	32889110	C	A	Pathogenic	HPCA	NM_002143.3:c.212C>A_(p.Thr71Asn)	24.800	0.979	0.974	0.968	ORPHA:99657/ORPHA:98006;ORPHA:99657/ORPHA:98053
1	32889123	C	A	Pathogenic	HPCA	NM_002143.3:c.225C>A_(p.Asn75Lys)	24.600	0.917	0.781	0.923	ORPHA:99657/ORPHA:98006;ORPHA:99657/ORPHA:98053
1	32893848	G	A	Pathogenic	HPCA	NM_002143.3:c.568G>A_(p.Ala190Thr)	23.200	0.847	0.584	0.118	ORPHA:99657/ORPHA:98006;ORPHA:99657/ORPHA:98053
1	33013276	C	T	Benign/Likely_benign	AK2	NM_001625.4:c.625G>A_(p.Ala209Thr)	21.100	0.991	0.370	0.304	ORPHA:33355/ORPHA:98004;ORPHA:33355/ORPHA:98053;ORPHA:33355/ORPHA:565779
1	33013330	G	C	Benign	AK2	NM_001625.4:c.571C>G_(p.His191Asp)	25.300	0.996	0.327	0.493	ORPHA:33355/ORPHA:98004;ORPHA:33355/ORPHA:98053;ORPHA:33355/ORPHA:565779
1	33013345	G	A	Pathogenic	AK2	NM_001625.4:c.556C>T_(p.Arg186Cys)	27.900	0.995	0.999	0.980	ORPHA:33355/ORPHA:98004;ORPHA:33355/ORPHA:98053;ORPHA:33355/ORPHA:565779
1	33013356	G	T	Pathogenic/Likely_pathogenic	AK2	NM_001625.4:c.545C>A_(p.Ala182Asp)	29.700	0.996	0.429	0.906	ORPHA:33355/ORPHA:98004;ORPHA:33355/ORPHA:98053;ORPHA:33355/ORPHA:565779
1	33014526	T	C	Pathogenic	AK2	NM_001625.4:c.494A>G_(p.Asp165Gly)	33.000	0.981	0.959	0.968	ORPHA:33355/ORPHA:98004;ORPHA:33355/ORPHA:98053;ORPHA:33355/ORPHA:565779
1	33036828	T	C	Pathogenic	AK2	NM_001625.4:c.1A>G_(p.Met1Val)	22.400	0.993	0.826	0.924	ORPHA:33355/ORPHA:98004;ORPHA:33355/ORPHA:98053;ORPHA:33355/ORPHA:565779
1	34784796	G	C	Pathogenic	GJB3	NM_024009.3:c.34G>C_(p.Gly12Arg)	25.200	0.976	0.997	0.957	ORPHA:317/ORPHA:89826;ORPHA:317/ORPHA:97966;ORPHA:317/ORPHA:98053
1	34784797	G	A	Pathogenic	GJB3	NM_024009.3:c.35G>A_(p.Gly12Asp)	24.800	0.973	0.994	0.951	ORPHA:317/ORPHA:89826;ORPHA:317/ORPHA:97966;ORPHA:317/ORPHA:98053
1	34784856	C	T	Benign	GJB3	NM_024009.3:c.94C>T_(p.Arg32Trp)	23.300	0.846	0.966	0.232	ORPHA:317/ORPHA:89826;ORPHA:317/ORPHA:97966;ORPHA:317/ORPHA:98053
1	34784863	T	C	Pathogenic	GJB3	NM_024009.3:c.101T>C_(p.Leu34Pro)	24.500	0.891	0.871	0.814	ORPHA:317/ORPHA:89826;ORPHA:317/ORPHA:97966;ORPHA:317/ORPHA:98053
1	34784887	G	C	Pathogenic	GJB3	NM_024009.3:c.125G>C_(p.Arg42Pro)	22.900	0.887	0.834	0.904	ORPHA:317/ORPHA:89826;ORPHA:317/ORPHA:97966;ORPHA:317/ORPHA:98053
1	34785012	G	A	Benign	GJB3	NM_024009.3:c.250G>A_(p.Val84Ile)	24.300	0.967	0.475	0.815	ORPHA:317/ORPHA:89826;ORPHA:317/ORPHA:97966;ORPHA:317/ORPHA:98053
1	34785018	T	A	Pathogenic	GJB3	NM_024009.3:c.256T>A_(p.Cys86Ser)	24.000	0.773	0.952	0.821	ORPHA:317/ORPHA:89826;ORPHA:317/ORPHA:97966;ORPHA:317/ORPHA:98053
1	34785102	G	A	Benign/Likely_benign	GJB3	NM_024009.3:c.340G>A_(p.Ala114Thr)	1.152	0.181	0.022	0.039	ORPHA:317/ORPHA:89826;ORPHA:317/ORPHA:97966;ORPHA:317/ORPHA:98053
1	34785183	A	G	Pathogenic	GJB3	NM_024009.3:c.421A>G_(p.Ile141Val)	13.710	0.778	0.836	0.702	ORPHA:90636/ORPHA:98036;ORPHA:90636/ORPHA:98053;ORPHA:90635/ORPHA:98053;ORPHA:90635/ORPHA:98036
1	34785291	T	G	Benign/Likely_benign	GJB3	NM_024009.3:c.529T>G_(p.Tyr177Asp)	28.200	0.961	0.989	0.846	ORPHA:317/ORPHA:89826;ORPHA:317/ORPHA:97966;ORPHA:317/ORPHA:98053
1	34785342	G	A	Benign/Likely_benign	GJB3	NM_024009.3:c.580G>A_(p.Ala194Thr)	17.160	0.902	0.262	0.192	ORPHA:317/ORPHA:89826;ORPHA:317/ORPHA:97966;ORPHA:317/ORPHA:98053
1	34785360	G	A	Benign	GJB3	NM_024009.3:c.598G>A_(p.Val200Ile)	16.700	0.795	0.017	0.114	ORPHA:317/ORPHA:89826;ORPHA:317/ORPHA:97966;ORPHA:317/ORPHA:98053
1	34785409	G	A	Benign	GJB3	NM_024009.3:c.647G>A_(p.Arg216Gln)	5.037	0.321	0.046	0.066	ORPHA:317/ORPHA:89826;ORPHA:317/ORPHA:97966;ORPHA:317/ORPHA:98053
1	36098318	G	T	Pathogenic	COL8A2	NM_005202.4:c.1363C>A_(p.Gln455Lys)	19.160	0.765	0.405	0.237	ORPHA:98973/ORPHA:98053;ORPHA:98974/ORPHA:98053;ORPHA:98973/ORPHA:97966;ORPHA:98974/ORPHA:97966;ORPHA:98973/ORPHA:93890
1	36098332	A	C	Pathogenic	COL8A2	NM_005202.4:c.1349T>G_(p.Leu450Trp)	23.100	0.119	0.699	0.372	ORPHA:98973/ORPHA:98053;ORPHA:98974/ORPHA:98053;ORPHA:98973/ORPHA:97966;ORPHA:98974/ORPHA:97966;ORPHA:98973/ORPHA:93890
1	36466446	C	T	Benign/Likely_benign	CSF3R	NM_000760.4:c.2422G>A_(p.Glu808Lys)	23.200	0.135	0.091	0.264	ORPHA:420702/ORPHA:565779;ORPHA:420702/ORPHA:98004;ORPHA:420702/ORPHA:98053
1	36466671	G	T	Benign	CSF3R	NM_000760.4:c.2197C>A_(p.Pro733Thr)	22.500	0.897	0.073	0.390	ORPHA:420702/ORPHA:565779;ORPHA:420702/ORPHA:98004;ORPHA:420702/ORPHA:98053
1	36467597	G	T	Pathogenic	CSF3R	NM_000760.4:c.1919C>A_(p.Thr640Asn)	5.317	0.104	0.266	0.765	ORPHA:279943/ORPHA:98004;ORPHA:279943/ORPHA:98053
1	36468114	A	G	Benign	CSF3R	NM_000760.4:c.1684T>C_(p.Tyr562His)	26.500	0.972	0.446	0.912	ORPHA:420702/ORPHA:565779;ORPHA:420702/ORPHA:98004;ORPHA:420702/ORPHA:98053
1	36469204	C	G	Benign	CSF3R	NM_000760.4:c.1528G>C_(p.Asp510His)	23.500	0.440	0.093	0.279	ORPHA:420702/ORPHA:565779;ORPHA:420702/ORPHA:98004;ORPHA:420702/ORPHA:98053
1	36469807	C	T	Benign	CSF3R	NM_000760.4:c.1319G>A_(p.Arg440Gln)	3.311	0.011	0.008	0.099	ORPHA:420702/ORPHA:565779;ORPHA:420702/ORPHA:98004;ORPHA:420702/ORPHA:98053
1	36471505	C	T	Benign	CSF3R	NM_000760.4:c.1213G>A_(p.Glu405Lys)	17.760	0.093	0.074	0.239	ORPHA:420702/ORPHA:565779;ORPHA:420702/ORPHA:98004;ORPHA:420702/ORPHA:98053
1	36472100	T	C	Benign	CSF3R	NM_000760.4:c.1037A>G_(p.Gln346Arg)	9.682	0.157	0.053	0.072	ORPHA:420702/ORPHA:565779;ORPHA:420702/ORPHA:98004;ORPHA:420702/ORPHA:98053
1	36472277	C	T	Benign	CSF3R	NM_000760.4:c.958G>A_(p.Asp320Asn)	1.509	0.111	0.003	0.071	ORPHA:420702/ORPHA:565779;ORPHA:420702/ORPHA:98004;ORPHA:420702/ORPHA:98053
1	36472313	G	A	Pathogenic	CSF3R	NM_000760.4:c.922C>T_(p.Arg308Cys)	30.000	0.869	0.541	0.974	ORPHA:420702/ORPHA:565779;ORPHA:420702/ORPHA:98004;ORPHA:420702/ORPHA:98053
1	36472668	A	G	Benign	CSF3R	NM_000760.4:c.692T>C_(p.Met231Thr)	0.084	0.002	0.021	0.038	ORPHA:420702/ORPHA:565779;ORPHA:420702/ORPHA:98004;ORPHA:420702/ORPHA:98053
1	37540752	G	A	Pathogenic	SNIP1	NM_024700.4:c.331C>T_(p.Arg111Cys)	24.100	0.959	0.573	0.515	ORPHA:1945/ORPHA:98053;ORPHA:1945/ORPHA:98006
1	39448691	G	C	Benign	MACF1	NM_001394062.1:c.20186G>C_(p.Ser6729Thr)	14.800	0.223	0.167	0.099	ORPHA:572013/ORPHA:98006;ORPHA:572013/ORPHA:98053;ORPHA:572013/ORPHA:93890
1	39451086	G	C	Pathogenic/Likely_pathogenic	MACF1	NM_001394062.1:c.20293G>C_(p.Gly6765Arg)	31.000	0.996	0.993	0.829	ORPHA:572013/ORPHA:98006;ORPHA:572013/ORPHA:98053;ORPHA:572013/ORPHA:93890
1	39463640	G	T	Pathogenic/Likely_pathogenic	MACF1	NM_001394062.1:c.21707G>T_(p.Cys7236Phe)	32.000	0.996	0.995	0.843	ORPHA:572013/ORPHA:98006;ORPHA:572013/ORPHA:98053;ORPHA:572013/ORPHA:93890
1	39468720	G	T	Pathogenic/Likely_pathogenic	MACF1	NM_001394062.1:c.21877G>T_(p.Asp7293Tyr)	33.000	0.995	0.988	0.902	ORPHA:572013/ORPHA:98006;ORPHA:572013/ORPHA:98053;ORPHA:572013/ORPHA:93890
1	39468726	T	G	Pathogenic/Likely_pathogenic	MACF1	NM_001394062.1:c.21883T>G_(p.Cys7295Gly)	32.000	0.990	0.973	0.908	ORPHA:572013/ORPHA:98006;ORPHA:572013/ORPHA:98053;ORPHA:572013/ORPHA:93890
1	39468727	G	T	Pathogenic/Likely_pathogenic	MACF1	NM_001394062.1:c.21884G>T_(p.Cys7295Phe)	32.000	0.995	0.983	0.870	ORPHA:572013/ORPHA:98006;ORPHA:572013/ORPHA:98053;ORPHA:572013/ORPHA:93890
1	39965333	C	T	Pathogenic	MFSD2A	NM_032793.5:c.476C>T_(p.Thr159Met)	32.000	0.983	0.938	0.989	ORPHA:2512/ORPHA:98053;ORPHA:2512/ORPHA:97966;ORPHA:2512/ORPHA:98006;ORPHA:2512/ORPHA:93890
1	39965490	C	T	Pathogenic	MFSD2A	NM_032793.5:c.497C>T_(p.Ser166Leu)	25.100	0.952	0.911	0.913	ORPHA:2512/ORPHA:98053;ORPHA:2512/ORPHA:97966;ORPHA:2512/ORPHA:98006;ORPHA:2512/ORPHA:93890
1	39967632	C	T	Pathogenic	MFSD2A	NM_032793.5:c.1016C>T_(p.Ser339Leu)	24.300	0.936	0.717	0.920	ORPHA:2512/ORPHA:98053;ORPHA:2512/ORPHA:97966;ORPHA:2512/ORPHA:98006;ORPHA:2512/ORPHA:93890
1	39967913	C	A	Pathogenic/Likely_pathogenic	MFSD2A	NM_032793.5:c.1205C>A_(p.Pro402His)	26.600	0.969	0.973	0.851	ORPHA:2512/ORPHA:98053;ORPHA:2512/ORPHA:97966;ORPHA:2512/ORPHA:98006;ORPHA:2512/ORPHA:93890
1	40074145	C	G	Benign	PPT1	NM_000310.4:c.837G>C_(p.Gln279His)	23.300	0.914	0.377	0.272	ORPHA:228329/ORPHA:97966;ORPHA:228329/ORPHA:68367;ORPHA:228329/ORPHA:98053;ORPHA:228329/ORPHA:98006
1	40078573	G	A	Pathogenic/Likely_pathogenic	PPT1	NM_000310.4:c.713C>T_(p.Pro238Leu)	30.000	0.956	0.978	0.998	ORPHA:228329/ORPHA:97966;ORPHA:228329/ORPHA:68367;ORPHA:228329/ORPHA:98053;ORPHA:228329/ORPHA:98006
1	40078612	A	G	Pathogenic	PPT1	NM_000310.4:c.674T>C_(p.Phe225Ser)	32.000	0.955	0.971	0.989	ORPHA:228329/ORPHA:97966;ORPHA:228329/ORPHA:68367;ORPHA:228329/ORPHA:98053;ORPHA:228329/ORPHA:98006
1	40078621	A	G	Pathogenic/Likely_pathogenic	PPT1	NM_000310.4:c.665T>C_(p.Leu222Pro)	31.000	0.955	0.942	0.986	ORPHA:228329/ORPHA:97966;ORPHA:228329/ORPHA:68367;ORPHA:228329/ORPHA:98053;ORPHA:228329/ORPHA:98006
1	40078630	A	T	Pathogenic	PPT1	NM_000310.4:c.656T>A_(p.Leu219Gln)	29.300	0.956	0.934	0.930	ORPHA:228329/ORPHA:97966;ORPHA:228329/ORPHA:68367;ORPHA:228329/ORPHA:98053;ORPHA:228329/ORPHA:98006
1	40080474	C	T	Pathogenic/Likely_pathogenic	PPT1	NM_000310.4:c.550G>A_(p.Glu184Lys)	24.800	0.895	0.236	0.739	ORPHA:228329/ORPHA:97966;ORPHA:228329/ORPHA:68367;ORPHA:228329/ORPHA:98053;ORPHA:228329/ORPHA:98006
1	40080483	C	A	Pathogenic/Likely_pathogenic	PPT1	NM_000310.4:c.541G>T_(p.Val181Leu)	23.000	0.987	0.944	0.720	ORPHA:228329/ORPHA:97966;ORPHA:228329/ORPHA:68367;ORPHA:228329/ORPHA:98053;ORPHA:228329/ORPHA:98006
1	40080483	C	G	Pathogenic/Likely_pathogenic	PPT1	NM_000310.4:c.541G>C_(p.Val181Leu)	22.600	0.987	0.942	0.720	ORPHA:228329/ORPHA:97966;ORPHA:228329/ORPHA:68367;ORPHA:228329/ORPHA:98053;ORPHA:228329/ORPHA:98006
1	40080483	C	T	Pathogenic/Likely_pathogenic	PPT1	NM_000310.4:c.541G>A_(p.Val181Met)	24.600	0.981	0.916	0.851	ORPHA:228329/ORPHA:97966;ORPHA:228329/ORPHA:68367;ORPHA:228329/ORPHA:98053;ORPHA:791/ORPHA:97966;ORPHA:791/ORPHA:98053;ORPHA:791/ORPHA:98006;ORPHA:228329/ORPHA:98006
1	40089417	G	C	Pathogenic/Likely_pathogenic	PPT1	NM_000310.4:c.529C>G_(p.Gln177Glu)	26.600	0.998	0.935	0.938	ORPHA:228329/ORPHA:97966;ORPHA:228329/ORPHA:68367;ORPHA:228329/ORPHA:98053;ORPHA:228329/ORPHA:98006
1	40091361	A	G	Benign	PPT1	NM_000310.4:c.401T>C_(p.Ile134Thr)	16.020	0.862	0.050	NA	ORPHA:228329/ORPHA:97966;ORPHA:228329/ORPHA:68367;ORPHA:228329/ORPHA:98053;ORPHA:228329/ORPHA:98006
1	40091398	T	A	Pathogenic	PPT1	NM_000310.4:c.364A>T_(p.Arg122Trp)	27.400	0.961	0.625	NA	ORPHA:228329/ORPHA:97966;ORPHA:228329/ORPHA:68367;ORPHA:228329/ORPHA:98053;ORPHA:228329/ORPHA:98006
1	40092082	A	C	Pathogenic/Likely_pathogenic	PPT1	NM_000310.4:c.325T>G_(p.Tyr109Asp)	29.200	0.986	0.935	NA	ORPHA:228329/ORPHA:97966;ORPHA:228329/ORPHA:68367;ORPHA:228329/ORPHA:98053;ORPHA:228329/ORPHA:98006
1	40092085	C	G	Pathogenic	PPT1	NM_000310.4:c.322G>C_(p.Gly108Arg)	27.000	0.983	0.973	NA	ORPHA:228329/ORPHA:97966;ORPHA:228329/ORPHA:68367;ORPHA:228329/ORPHA:98053;ORPHA:228329/ORPHA:98006
1	40092171	T	C	Pathogenic	PPT1	NM_000310.4:c.236A>G_(p.Asp79Gly)	32.000	0.983	0.952	NA	ORPHA:228329/ORPHA:97966;ORPHA:228329/ORPHA:68367;ORPHA:228329/ORPHA:98053;ORPHA:228329/ORPHA:98006
1	40092409	T	G	Pathogenic	PPT1	NM_000310.4:c.223A>C_(p.Thr75Pro)	24.300	0.946	0.406	NA	ORPHA:228329/ORPHA:97966;ORPHA:228329/ORPHA:68367;ORPHA:228329/ORPHA:98053;ORPHA:791/ORPHA:97966;ORPHA:791/ORPHA:98053;ORPHA:791/ORPHA:98006;ORPHA:228329/ORPHA:98006
1	40092498	C	T	Pathogenic	PPT1	NM_000310.4:c.134G>A_(p.Cys45Tyr)	27.700	0.970	0.990	NA	ORPHA:228329/ORPHA:97966;ORPHA:228329/ORPHA:68367;ORPHA:228329/ORPHA:98053;ORPHA:228329/ORPHA:98006
1	40097156	T	C	Benign	PPT1	NM_000310.4:c.83A>G_(p.Asp28Gly)	18.350	0.736	0.090	0.236	ORPHA:228329/ORPHA:97966;ORPHA:228329/ORPHA:68367;ORPHA:228329/ORPHA:98053;ORPHA:228329/ORPHA:98006
1	40097236	C	T	Pathogenic/Likely_pathogenic	PPT1	NM_000310.4:c.3G>A_(p.Met1Ile)	24.800	0.884	0.893	0.960	ORPHA:228329/ORPHA:97966;ORPHA:228329/ORPHA:68367;ORPHA:228329/ORPHA:98053;ORPHA:228329/ORPHA:98006
1	40097237	A	G	Pathogenic/Likely_pathogenic	PPT1	NM_000310.4:c.2T>C_(p.Met1Thr)	24.300	0.862	0.645	0.955	ORPHA:228329/ORPHA:97966;ORPHA:228329/ORPHA:68367;ORPHA:228329/ORPHA:98053;ORPHA:228329/ORPHA:98006
1	40272009	C	T	Pathogenic	ZMPSTE24	NM_005857.5:c.743C>T_(p.Pro248Leu)	27.000	0.982	0.951	0.946	ORPHA:90154/ORPHA:98053;ORPHA:90154/ORPHA:93419;ORPHA:90154/ORPHA:89826;ORPHA:90154/ORPHA:93890;ORPHA:90154/ORPHA:97966;ORPHA:90154/ORPHA:97978
1	40285988	T	C	Pathogenic	ZMPSTE24	NM_005857.5:c.1018T>C_(p.Trp340Arg)	30.000	0.985	0.988	0.958	ORPHA:90154/ORPHA:98053;ORPHA:90154/ORPHA:93419;ORPHA:90154/ORPHA:89826;ORPHA:90154/ORPHA:93890;ORPHA:90154/ORPHA:97966;ORPHA:90154/ORPHA:97978
1	40304370	G	A	Benign/Likely_benign	COL9A2	NM_001852.4:c.1237C>T_(p.Pro413Ser)	7.485	0.267	0.230	0.263	ORPHA:250984/ORPHA:93890;ORPHA:250984/ORPHA:97966;ORPHA:250984/ORPHA:68329;ORPHA:250984/ORPHA:98053;ORPHA:250984/ORPHA:93419;ORPHA:250984/ORPHA:98036
1	40784233	T	C	Pathogenic	KCNQ4	NM_004700.4:c.140T>C_(p.Leu47Pro)	24.200	0.796	0.541	0.428	ORPHA:90635/ORPHA:98036;ORPHA:90635/ORPHA:98053
1	40818518	C	G	Benign/Likely_benign	KCNQ4	NM_004700.4:c.546C>G_(p.Phe182Leu)	20.900	0.459	0.314	0.767	ORPHA:90635/ORPHA:98036;ORPHA:90635/ORPHA:98053
1	40818661	T	A	Pathogenic	KCNQ4	NM_004700.4:c.689T>A_(p.Val230Glu)	32.000	0.937	0.975	0.985	ORPHA:90635/ORPHA:98036;ORPHA:90635/ORPHA:98053
1	40819423	A	T	Pathogenic	KCNQ4	NM_004700.4:c.785A>T_(p.Asp262Val)	32.000	0.964	0.802	0.925	ORPHA:90635/ORPHA:98036;ORPHA:90635/ORPHA:98053
1	40819434	G	T	Pathogenic	KCNQ4	NM_004700.4:c.796G>T_(p.Asp266Tyr)	29.400	0.958	0.935	0.480	ORPHA:90635/ORPHA:98036;ORPHA:90635/ORPHA:98053
1	40819446	T	C	Pathogenic	KCNQ4	NM_004700.4:c.808T>C_(p.Tyr270His)	32.000	0.976	0.991	0.950	ORPHA:90635/ORPHA:98036;ORPHA:90635/ORPHA:98053
1	40819459	T	A	Pathogenic	KCNQ4	NM_004700.4:c.821T>A_(p.Leu274His)	32.000	0.978	0.901	0.987	ORPHA:90635/ORPHA:98036;ORPHA:90635/ORPHA:98053
1	40819461	T	C	Pathogenic	KCNQ4	NM_004700.4:c.823T>C_(p.Trp275Arg)	32.000	0.976	0.990	0.992	ORPHA:90635/ORPHA:98036;ORPHA:90635/ORPHA:98053
1	40819465	G	C	Pathogenic	KCNQ4	NM_004700.4:c.827G>C_(p.Trp276Ser)	32.000	0.990	0.996	0.998	ORPHA:90635/ORPHA:98036;ORPHA:90635/ORPHA:98053
1	40819882	T	C	Pathogenic	KCNQ4	NM_004700.4:c.842T>C_(p.Leu281Ser)	29.400	0.996	0.833	0.981	ORPHA:90635/ORPHA:98036;ORPHA:90635/ORPHA:98053
1	40819893	G	A	Pathogenic	KCNQ4	NM_004700.4:c.853G>A_(p.Gly285Ser)	32.000	0.998	0.957	0.972	ORPHA:90635/ORPHA:98036;ORPHA:90635/ORPHA:98053
1	40819893	G	T	Pathogenic	KCNQ4	NM_004700.4:c.853G>T_(p.Gly285Cys)	32.000	0.998	0.987	0.988	ORPHA:90635/ORPHA:98036;ORPHA:90635/ORPHA:98053
1	40819899	G	C	Pathogenic	KCNQ4	NM_004700.4:c.859G>C_(p.Gly287Arg)	29.300	0.998	0.980	0.996	ORPHA:90635/ORPHA:98036;ORPHA:90635/ORPHA:98053
1	40819911	C	T	Pathogenic	KCNQ4	NM_004700.4:c.871C>T_(p.Pro291Ser)	24.900	0.996	0.986	0.994	ORPHA:90635/ORPHA:98036;ORPHA:90635/ORPHA:98053
1	40819912	C	T	Pathogenic	KCNQ4	NM_004700.4:c.872C>T_(p.Pro291Leu)	25.800	0.996	0.970	0.995	ORPHA:90635/ORPHA:98036;ORPHA:90635/ORPHA:98053
1	40819926	G	A	Pathogenic	KCNQ4	NM_004700.4:c.886G>A_(p.Gly296Ser)	29.100	0.998	0.988	0.981	ORPHA:90635/ORPHA:98036;ORPHA:90635/ORPHA:98053
1	40831156	T	G	Benign	KCNQ4	NM_004700.4:c.1365T>G_(p.His455Gln)	14.430	0.791	0.093	0.215	ORPHA:90635/ORPHA:98036;ORPHA:90635/ORPHA:98053
1	40838474	C	T	Pathogenic	KCNQ4	NM_004700.4:c.2039C>T_(p.Ser680Phe)	27.100	0.991	0.725	0.846	ORPHA:90635/ORPHA:98036;ORPHA:90635/ORPHA:98053
1	42735905	C	T	Benign	CLDN19	NM_148960.3:c.599G>A_(p.Arg200Gln)	22.400	0.932	0.490	0.112	ORPHA:2196/ORPHA:98053;ORPHA:2196/ORPHA:68367;ORPHA:2196/ORPHA:565779;ORPHA:2196/ORPHA:97966;ORPHA:2196/ORPHA:93626
1	42738421	C	A	Pathogenic	CLDN19	NM_148960.3:c.388G>T_(p.Gly130Cys)	33.000	0.995	0.989	0.755	ORPHA:2196/ORPHA:98053;ORPHA:2196/ORPHA:68367;ORPHA:2196/ORPHA:565779;ORPHA:2196/ORPHA:97966;ORPHA:2196/ORPHA:93626
1	42738540	A	G	Pathogenic	CLDN19	NM_148960.3:c.269T>C_(p.Leu90Pro)	29.600	0.966	0.967	0.960	ORPHA:2196/ORPHA:98053;ORPHA:2196/ORPHA:68367;ORPHA:2196/ORPHA:565779;ORPHA:2196/ORPHA:97966;ORPHA:2196/ORPHA:93626
1	42739895	G	C	Pathogenic	CLDN19	NM_148960.3:c.169C>G_(p.Gln57Glu)	25.500	0.963	0.605	0.809	ORPHA:2196/ORPHA:98053;ORPHA:2196/ORPHA:68367;ORPHA:2196/ORPHA:565779;ORPHA:2196/ORPHA:97966;ORPHA:2196/ORPHA:93626
1	42740005	C	T	Pathogenic/Likely_pathogenic	CLDN19	NM_148960.3:c.59G>A_(p.Gly20Asp)	25.300	0.829	0.499	0.965	ORPHA:2196/ORPHA:98053;ORPHA:2196/ORPHA:68367;ORPHA:2196/ORPHA:565779;ORPHA:2196/ORPHA:97966;ORPHA:2196/ORPHA:93626
1	42740025	C	A	Benign/Likely_benign	CLDN19	NM_148960.3:c.39G>T_(p.Leu13Phe)	24.000	0.650	0.232	0.465	ORPHA:2196/ORPHA:98053;ORPHA:2196/ORPHA:68367;ORPHA:2196/ORPHA:565779;ORPHA:2196/ORPHA:97966;ORPHA:2196/ORPHA:93626
1	42927148	G	A	Pathogenic/Likely_pathogenic	SLC2A1	NM_006516.4:c.1372C>T_(p.Arg458Trp)	28.100	0.977	0.654	0.490	ORPHA:168577/ORPHA:98053;ORPHA:71277/ORPHA:98053;ORPHA:71277/ORPHA:68367;ORPHA:168577/ORPHA:97992;ORPHA:98811/ORPHA:98053;ORPHA:53583/ORPHA:98053;ORPHA:98811/ORPHA:98006;ORPHA:71277/ORPHA:98006;ORPHA:53583/ORPHA:98006;ORPHA:168577/ORPHA:98006
1	42927622	A	G	Pathogenic	SLC2A1	NM_006516.4:c.1261T>C_(p.Cys421Arg)	23.100	0.843	0.041	0.738	ORPHA:71277/ORPHA:98006;ORPHA:71277/ORPHA:98053;ORPHA:71277/ORPHA:68367
1	42927684	C	T	Pathogenic	SLC2A1	NM_006516.4:c.1199G>A_(p.Arg400His)	27.800	0.972	0.946	0.979	ORPHA:71277/ORPHA:98006;ORPHA:71277/ORPHA:98053;ORPHA:71277/ORPHA:68367
1	42928996	T	A	Pathogenic	SLC2A1	NM_006516.4:c.1010A>T_(p.His337Leu)	23.100	0.974	0.980	0.837	ORPHA:1945/ORPHA:98053;ORPHA:1945/ORPHA:98006
1	42929008	C	T	Pathogenic/Likely_pathogenic	SLC2A1	NM_006516.4:c.998G>A_(p.Arg333Gln)	29.900	0.973	0.945	0.972	ORPHA:71277/ORPHA:98006;ORPHA:71277/ORPHA:98053;ORPHA:98811/ORPHA:98053;ORPHA:98811/ORPHA:98006;ORPHA:71277/ORPHA:68367
1	42929009	G	A	Pathogenic/Likely_pathogenic	SLC2A1	NM_006516.4:c.997C>T_(p.Arg333Trp)	32.000	0.954	0.941	0.988	ORPHA:168577/ORPHA:98053;ORPHA:71277/ORPHA:98053;ORPHA:71277/ORPHA:68367;ORPHA:168577/ORPHA:97992;ORPHA:98811/ORPHA:98053;ORPHA:53583/ORPHA:98053;ORPHA:98811/ORPHA:98006;ORPHA:71277/ORPHA:98006;ORPHA:53583/ORPHA:98006;ORPHA:168577/ORPHA:98006
1	42929211	G	A	Pathogenic/Likely_pathogenic	SLC2A1	NM_006516.4:c.971C>T_(p.Ser324Leu)	33.000	0.980	0.902	0.987	ORPHA:71277/ORPHA:98006;ORPHA:71277/ORPHA:98053;ORPHA:71277/ORPHA:68367
1	42929242	C	T	Pathogenic	SLC2A1	NM_006516.4:c.940G>A_(p.Gly314Ser)	27.400	0.968	0.948	0.992	ORPHA:71277/ORPHA:98006;ORPHA:71277/ORPHA:98053;ORPHA:98811/ORPHA:98053;ORPHA:98811/ORPHA:98006;ORPHA:71277/ORPHA:68367
1	42929287	C	T	Benign/Likely_benign	SLC2A1	NM_006516.4:c.895G>A_(p.Glu299Lys)	20.900	0.929	0.779	0.499	ORPHA:71277/ORPHA:98006;ORPHA:53583/ORPHA:98006;ORPHA:71277/ORPHA:98053;ORPHA:53583/ORPHA:98053;ORPHA:71277/ORPHA:68367
1	42929298	G	A	Pathogenic	SLC2A1	NM_006516.4:c.884C>T_(p.Thr295Met)	32.000	0.985	0.834	0.951	ORPHA:71277/ORPHA:98006;ORPHA:71277/ORPHA:98053;ORPHA:71277/ORPHA:68367
1	42929603	C	T	Pathogenic	SLC2A1	NM_006516.4:c.857G>A_(p.Gly286Asp)	25.800	0.970	0.997	0.984	ORPHA:168577/ORPHA:98053;ORPHA:168577/ORPHA:98006;ORPHA:168577/ORPHA:97992
1	42929637	C	T	Pathogenic	SLC2A1	NM_006516.4:c.823G>A_(p.Ala275Thr)	26.900	0.970	0.809	0.930	ORPHA:71277/ORPHA:98006;ORPHA:71277/ORPHA:98053;ORPHA:98811/ORPHA:98053;ORPHA:98811/ORPHA:98006;ORPHA:71277/ORPHA:68367
1	42929885	G	A	Pathogenic	SLC2A1	NM_006516.4:c.667C>T_(p.Arg223Trp)	29.600	0.956	0.688	0.827	ORPHA:168577/ORPHA:98053;ORPHA:71277/ORPHA:98053;ORPHA:71277/ORPHA:68367;ORPHA:168577/ORPHA:97992;ORPHA:98811/ORPHA:98053;ORPHA:53583/ORPHA:98053;ORPHA:98811/ORPHA:98006;ORPHA:71277/ORPHA:98006;ORPHA:53583/ORPHA:98006;ORPHA:168577/ORPHA:98006
1	42929917	C	T	Pathogenic/Likely_pathogenic	SLC2A1	NM_006516.4:c.635G>A_(p.Arg212His)	28.700	0.989	0.975	0.972	ORPHA:71277/ORPHA:98006;ORPHA:71277/ORPHA:98053;ORPHA:71277/ORPHA:68367
1	42929918	G	A	Pathogenic	SLC2A1	NM_006516.4:c.634C>T_(p.Arg212Cys)	32.000	0.958	0.957	0.969	ORPHA:53583/ORPHA:98006;ORPHA:53583/ORPHA:98053
1	42930684	C	A	Pathogenic/Likely_pathogenic	SLC2A1	NM_006516.4:c.458G>T_(p.Arg153Leu)	28.500	0.970	0.951	0.991	ORPHA:71277/ORPHA:98006;ORPHA:71277/ORPHA:98053;ORPHA:71277/ORPHA:68367
1	42930765	C	T	Pathogenic/Likely_pathogenic	SLC2A1	NM_006516.4:c.377G>A_(p.Arg126His)	28.400	0.975	0.986	0.991	ORPHA:71277/ORPHA:98006;ORPHA:71277/ORPHA:98053;ORPHA:71277/ORPHA:68367
1	42930766	G	A	Pathogenic/Likely_pathogenic	SLC2A1	NM_006516.4:c.376C>T_(p.Arg126Cys)	32.000	0.966	0.972	0.978	ORPHA:168577/ORPHA:98053;ORPHA:71277/ORPHA:98053;ORPHA:71277/ORPHA:68367;ORPHA:168577/ORPHA:97992;ORPHA:98811/ORPHA:98053;ORPHA:53583/ORPHA:98053;ORPHA:98811/ORPHA:98006;ORPHA:71277/ORPHA:98006;ORPHA:53583/ORPHA:98006;ORPHA:168577/ORPHA:98006
1	42930830	G	C	Benign/Likely_benign	SLC2A1	NM_006516.4:c.312C>G_(p.Phe104Leu)	9.458	0.255	0.216	0.412	ORPHA:71277/ORPHA:98053;ORPHA:53583/ORPHA:98053;ORPHA:71277/ORPHA:68367;ORPHA:98811/ORPHA:98006;ORPHA:71277/ORPHA:98006;ORPHA:53583/ORPHA:98006;ORPHA:98811/ORPHA:98053
1	42930865	G	A	Pathogenic	SLC2A1	NM_006516.4:c.277C>T_(p.Arg93Trp)	29.700	0.912	0.656	0.963	ORPHA:71277/ORPHA:98006;ORPHA:71277/ORPHA:98053;ORPHA:98811/ORPHA:98053;ORPHA:98811/ORPHA:98006;ORPHA:71277/ORPHA:68367
1	42931047	G	A	Pathogenic/Likely_pathogenic	SLC2A1	NM_006516.4:c.274C>T_(p.Arg92Trp)	27.100	0.655	0.364	0.987	ORPHA:98811/ORPHA:98053;ORPHA:98811/ORPHA:98006
1	42931049	C	T	Pathogenic	SLC2A1	NM_006516.4:c.272G>A_(p.Gly91Asp)	26.700	0.921	0.975	0.931	ORPHA:71277/ORPHA:98006;ORPHA:71277/ORPHA:98053;ORPHA:71277/ORPHA:68367
1	42931183	C	G	Benign	SLC2A1	NM_006516.4:c.138G>C_(p.Gln46His)	17.390	0.174	0.166	0.323	ORPHA:71277/ORPHA:98006;ORPHA:53583/ORPHA:98006;ORPHA:71277/ORPHA:98053;ORPHA:53583/ORPHA:98053;ORPHA:71277/ORPHA:68367
1	42943239	T	A	Pathogenic	SLC2A1	NM_006516.4:c.101A>T_(p.Asn34Ile)	31.000	0.941	0.902	0.963	ORPHA:98811/ORPHA:98053;ORPHA:98811/ORPHA:98006
1	42943239	T	C	Pathogenic	SLC2A1	NM_006516.4:c.101A>G_(p.Asn34Ser)	27.100	0.935	0.709	0.903	ORPHA:71277/ORPHA:98006;ORPHA:71277/ORPHA:98053;ORPHA:71277/ORPHA:68367
1	42943240	T	C	Pathogenic/Likely_pathogenic	SLC2A1	NM_006516.4:c.100A>G_(p.Asn34Asp)	29.500	0.935	0.898	0.958	ORPHA:71277/ORPHA:98006;ORPHA:71277/ORPHA:98053;ORPHA:71277/ORPHA:68367
1	43338136	G	T	Benign/Likely_benign	MPL	NM_005373.3:c.117G>T_(p.Lys39Asn)	13.870	0.355	0.049	0.064	ORPHA:3319/ORPHA:98053;ORPHA:3319/ORPHA:97992;ORPHA:3318/ORPHA:97992;ORPHA:3319/ORPHA:565779;ORPHA:3318/ORPHA:250908;ORPHA:3318/ORPHA:565779
1	43338633	C	T	Pathogenic	MPL	NM_005373.3:c.304C>T_(p.Arg102Cys)	26.200	0.869	0.774	0.868	ORPHA:3319/ORPHA:98053;ORPHA:3319/ORPHA:97992;ORPHA:3318/ORPHA:97992;ORPHA:3319/ORPHA:565779;ORPHA:3318/ORPHA:250908;ORPHA:3318/ORPHA:565779
1	43338634	G	C	Pathogenic	MPL	NM_005373.3:c.305G>C_(p.Arg102Pro)	26.300	0.927	0.817	0.932	ORPHA:3319/ORPHA:98053;ORPHA:3319/ORPHA:97992;ORPHA:3318/ORPHA:97992;ORPHA:3319/ORPHA:565779;ORPHA:3318/ORPHA:250908;ORPHA:3318/ORPHA:565779
1	43338646	C	T	Pathogenic/Likely_pathogenic	MPL	NM_005373.3:c.317C>T_(p.Pro106Leu)	9.069	0.024	0.063	0.426	ORPHA:3319/ORPHA:98053;ORPHA:3319/ORPHA:97992;ORPHA:3318/ORPHA:97992;ORPHA:3319/ORPHA:565779;ORPHA:3318/ORPHA:250908;ORPHA:3318/ORPHA:565779
1	43338669	G	A	Benign/Likely_benign	MPL	NM_005373.3:c.340G>A_(p.Val114Met)	19.440	0.023	0.073	0.063	ORPHA:3319/ORPHA:98053;ORPHA:3319/ORPHA:97992;ORPHA:3318/ORPHA:97992;ORPHA:3319/ORPHA:565779;ORPHA:3318/ORPHA:250908;ORPHA:3318/ORPHA:565779
1	43340042	C	T	Pathogenic/Likely_pathogenic	MPL	NM_005373.3:c.769C>T_(p.Arg257Cys)	26.800	0.867	0.667	0.628	ORPHA:3319/ORPHA:98053;ORPHA:3319/ORPHA:97992;ORPHA:3318/ORPHA:97992;ORPHA:3319/ORPHA:565779;ORPHA:3318/ORPHA:250908;ORPHA:3318/ORPHA:565779
1	43340066	C	T	Benign	MPL	NM_005373.3:c.793C>T_(p.Leu265Phe)	14.120	0.245	0.041	0.129	ORPHA:3319/ORPHA:98053;ORPHA:3319/ORPHA:97992;ORPHA:3318/ORPHA:97992;ORPHA:3319/ORPHA:565779;ORPHA:3318/ORPHA:250908;ORPHA:3318/ORPHA:565779
1	43340096	C	A	Pathogenic	MPL	NM_005373.3:c.823C>A_(p.Pro275Thr)	23.100	0.916	0.824	0.367	ORPHA:3319/ORPHA:565779;ORPHA:3319/ORPHA:98053;ORPHA:3319/ORPHA:97992
1	43340495	G	A	Benign/Likely_benign	MPL	NM_005373.3:c.962G>A_(p.Arg321Gln)	8.709	0.043	0.026	0.154	ORPHA:3319/ORPHA:98053;ORPHA:3319/ORPHA:97992;ORPHA:3318/ORPHA:97992;ORPHA:3319/ORPHA:565779;ORPHA:3318/ORPHA:250908;ORPHA:3318/ORPHA:565779
1	43346584	A	G	Benign/Likely_benign	MPL	NM_005373.3:c.1120A>G_(p.Thr374Ala)	10.170	0.015	0.016	0.061	ORPHA:3319/ORPHA:98053;ORPHA:3319/ORPHA:97992;ORPHA:3318/ORPHA:97992;ORPHA:3319/ORPHA:565779;ORPHA:3318/ORPHA:250908;ORPHA:3318/ORPHA:565779
1	43403254	C	G	Pathogenic	SZT2	NM_001365999.1:c.105C>G_(p.Phe35Leu)	15.850	0.956	0.403	0.670	ORPHA:1945/ORPHA:98053;ORPHA:1945/ORPHA:98006
1	43428297	C	T	Pathogenic	SZT2	NM_001365999.1:c.3977C>T_(p.Ala1326Val)	24.400	0.994	0.805	0.715	ORPHA:1945/ORPHA:98053;ORPHA:1945/ORPHA:98006
1	43435233	G	A	Pathogenic	SZT2	NM_001365999.1:c.5938G>A_(p.Val1980Met)	23.300	0.804	0.257	0.588	ORPHA:1945/ORPHA:98053;ORPHA:1945/ORPHA:98006
1	43439950	A	T	Pathogenic	SZT2	NM_001365999.1:c.7112A>T_(p.Glu2371Val)	23.000	0.795	0.344	0.665	ORPHA:1945/ORPHA:98053;ORPHA:1945/ORPHA:98006
1	43443774	C	T	Pathogenic	SZT2	NM_001365999.1:c.8803C>T_(p.Arg2935Trp)	29.300	0.925	0.929	0.705	ORPHA:1945/ORPHA:98053;ORPHA:1945/ORPHA:98006
1	43736300	C	A	Pathogenic	ST3GAL3	NM_006279.5:c.38C>A_(p.Ala13Asp)	25.100	0.955	0.888	0.945	ORPHA:88616/ORPHA:98053;ORPHA:88616/ORPHA:98006
1	43920848	G	C	Pathogenic	ST3GAL3	NM_006279.5:c.958G>C_(p.Ala320Pro)	29.100	0.991	0.959	0.975	ORPHA:3451/ORPHA:98053;ORPHA:3451/ORPHA:98006
1	43930201	G	T	Pathogenic	ST3GAL3	NM_006279.5:c.1108G>T_(p.Asp370Tyr)	32.000	0.940	0.993	0.954	ORPHA:88616/ORPHA:98053;ORPHA:88616/ORPHA:98006
1	44001590	T	C	Pathogenic	SLC6A9	NM_001024845.3:c.1000A>G_(p.Ser334Gly)	27.100	0.990	0.978	0.937	ORPHA:289863/ORPHA:98053;ORPHA:289863/ORPHA:98006;ORPHA:289863/ORPHA:68367
1	44008471	C	T	Benign	SLC6A9	NM_001024845.3:c.472G>A_(p.Gly158Ser)	2.379	0.433	0.052	0.253	ORPHA:289863/ORPHA:98053;ORPHA:289863/ORPHA:98006;ORPHA:289863/ORPHA:68367
1	44822438	C	T	Benign	PTCH2	NM_003738.5:c.3589G>A_(p.Gly1197Arg)	18.900	0.356	0.160	0.197	ORPHA:377/ORPHA:98053;ORPHA:377/ORPHA:89826;ORPHA:377/ORPHA:250908;ORPHA:377/ORPHA:98006;ORPHA:377/ORPHA:93890
1	44822664	T	C	Benign/Likely_benign	PTCH2	NM_003738.5:c.3363A>G_(p.Ile1121Met)	6.529	0.052	0.006	0.101	ORPHA:377/ORPHA:98053;ORPHA:377/ORPHA:89826;ORPHA:377/ORPHA:250908;ORPHA:377/ORPHA:98006;ORPHA:377/ORPHA:93890
1	44826501	G	A	Benign	PTCH2	NM_003738.5:c.2963C>T_(p.Thr988Met)	23.400	0.819	0.051	0.204	ORPHA:377/ORPHA:98053;ORPHA:377/ORPHA:89826;ORPHA:377/ORPHA:250908;ORPHA:377/ORPHA:98006;ORPHA:377/ORPHA:93890
1	44827525	C	T	Benign	PTCH2	NM_003738.5:c.2248G>A_(p.Ala750Thr)	18.700	0.796	0.083	0.176	ORPHA:377/ORPHA:98053;ORPHA:377/ORPHA:89826;ORPHA:377/ORPHA:250908;ORPHA:377/ORPHA:98006;ORPHA:377/ORPHA:93890
1	44827617	C	T	Pathogenic	PTCH2	NM_003738.5:c.2156G>A_(p.Arg719Gln)	23.700	0.933	0.966	0.737	ORPHA:377/ORPHA:98053;ORPHA:377/ORPHA:89826;ORPHA:377/ORPHA:250908;ORPHA:377/ORPHA:98006;ORPHA:377/ORPHA:93890
1	44828037	G	A	Benign/Likely_benign	PTCH2	NM_003738.5:c.1864C>T_(p.His622Tyr)	22.300	0.984	0.693	0.249	ORPHA:377/ORPHA:98053;ORPHA:377/ORPHA:89826;ORPHA:377/ORPHA:250908;ORPHA:377/ORPHA:98006;ORPHA:377/ORPHA:93890
1	44828037	G	T	Benign/Likely_benign	PTCH2	NM_003738.5:c.1864C>A_(p.His622Asn)	18.330	0.978	0.205	0.241	ORPHA:377/ORPHA:98053;ORPHA:377/ORPHA:89826;ORPHA:377/ORPHA:250908;ORPHA:377/ORPHA:98006;ORPHA:377/ORPHA:93890
1	44829624	C	T	Benign/Likely_benign	PTCH2	NM_003738.5:c.1073G>A_(p.Arg358His)	24.400	0.571	0.394	0.275	ORPHA:377/ORPHA:98053;ORPHA:377/ORPHA:89826;ORPHA:377/ORPHA:250908;ORPHA:377/ORPHA:98006;ORPHA:377/ORPHA:93890
1	44831039	G	A	Benign	PTCH2	NM_003738.5:c.622C>T_(p.Arg208Cys)	23.500	0.800	0.307	0.507	ORPHA:377/ORPHA:98053;ORPHA:377/ORPHA:89826;ORPHA:377/ORPHA:250908;ORPHA:377/ORPHA:98006;ORPHA:377/ORPHA:93890
1	44842889	G	A	Benign	PTCH2	NM_003738.5:c.44C>T_(p.Thr15Ile)	15.840	0.122	0.190	0.161	ORPHA:377/ORPHA:98053;ORPHA:377/ORPHA:89826;ORPHA:377/ORPHA:250908;ORPHA:377/ORPHA:98006;ORPHA:377/ORPHA:93890
1	44875634	A	G	Pathogenic	EIF2B3	NM_020365.5:c.1037T>C_(p.Ile346Thr)	22.900	0.988	0.647	0.675	ORPHA:99853/ORPHA:98006;ORPHA:99853/ORPHA:98053
1	44881722	C	G	Pathogenic	EIF2B3	NM_020365.5:c.674G>C_(p.Arg225Pro)	29.900	0.992	0.971	0.953	ORPHA:99853/ORPHA:98006;ORPHA:99853/ORPHA:98053
1	44881722	C	T	Pathogenic	EIF2B3	NM_020365.5:c.674G>A_(p.Arg225Gln)	25.600	0.990	0.933	0.866	ORPHA:99853/ORPHA:98006;ORPHA:99853/ORPHA:98053
1	44941521	C	G	Benign	EIF2B3	NM_020365.5:c.439G>C_(p.Gly147Arg)	22.700	0.927	0.724	0.534	ORPHA:99853/ORPHA:98006;ORPHA:99853/ORPHA:98053
1	44981089	A	T	Pathogenic	EIF2B3	NM_020365.5:c.80T>A_(p.Leu27Gln)	28.500	0.979	0.980	0.889	ORPHA:99853/ORPHA:98006;ORPHA:99853/ORPHA:98053
1	45013187	C	T	Pathogenic	UROD	NM_000374.5:c.185C>T_(p.Pro62Leu)	31.000	0.993	0.970	0.981	ORPHA:95159/ORPHA:57146;ORPHA:95159/ORPHA:98053;ORPHA:95159/ORPHA:89826;ORPHA:95159/ORPHA:93626;ORPHA:95159/ORPHA:68367
1	45013928	T	G	Pathogenic	UROD	NM_000374.5:c.494T>G_(p.Met165Arg)	32.000	0.989	0.991	0.989	ORPHA:443062/ORPHA:68367;ORPHA:443062/ORPHA:93626;ORPHA:443062/ORPHA:89826;ORPHA:443062/ORPHA:98053;ORPHA:443062/ORPHA:57146
1	45014012	G	C	Pathogenic	UROD	NM_000374.5:c.578G>C_(p.Arg193Pro)	16.970	0.304	0.549	0.830	ORPHA:443062/ORPHA:68367;ORPHA:443062/ORPHA:93626;ORPHA:443062/ORPHA:89826;ORPHA:443062/ORPHA:98053;ORPHA:443062/ORPHA:57146
1	45014017	C	T	Pathogenic	UROD	NM_000374.5:c.583C>T_(p.Leu195Phe)	25.300	0.916	0.494	0.743	ORPHA:443062/ORPHA:68367;ORPHA:443062/ORPHA:93626;ORPHA:443062/ORPHA:89826;ORPHA:443062/ORPHA:98053;ORPHA:443062/ORPHA:57146
1	45014803	G	A	Pathogenic	UROD	NM_000374.5:c.842G>A_(p.Gly281Glu)	28.800	0.981	0.909	0.928	ORPHA:95159/ORPHA:98053;ORPHA:443062/ORPHA:89826;ORPHA:443062/ORPHA:57146;ORPHA:95159/ORPHA:57146;ORPHA:95159/ORPHA:89826;ORPHA:443062/ORPHA:98053;ORPHA:95159/ORPHA:93626;ORPHA:95159/ORPHA:68367;ORPHA:443062/ORPHA:68367;ORPHA:443062/ORPHA:93626
1	45014803	G	T	Pathogenic	UROD	NM_000374.5:c.842G>T_(p.Gly281Val)	28.400	0.983	0.790	0.961	ORPHA:443062/ORPHA:68367;ORPHA:443062/ORPHA:93626;ORPHA:443062/ORPHA:89826;ORPHA:443062/ORPHA:98053;ORPHA:443062/ORPHA:57146
1	45014835	C	G	Pathogenic	UROD	NM_000374.5:c.874C>G_(p.Arg292Gly)	24.900	0.918	0.928	0.877	ORPHA:95159/ORPHA:57146;ORPHA:95159/ORPHA:98053;ORPHA:95159/ORPHA:89826;ORPHA:95159/ORPHA:93626;ORPHA:95159/ORPHA:68367
1	45014976	C	A	Pathogenic	UROD	NM_000374.5:c.912C>A_(p.Asn304Lys)	24.800	0.977	0.340	0.870	ORPHA:443062/ORPHA:68367;ORPHA:443062/ORPHA:93626;ORPHA:443062/ORPHA:89826;ORPHA:443062/ORPHA:98053;ORPHA:443062/ORPHA:57146
1	45327380	G	A	Pathogenic	HPDL	NM_032756.4:c.232G>A_(p.Ala78Thr)	27.000	0.968	0.660	0.521	ORPHA:210141/ORPHA:98006;ORPHA:210141/ORPHA:98053
1	45327651	G	A	Pathogenic	HPDL	NM_032756.4:c.503G>A_(p.Cys168Tyr)	26.800	0.940	0.979	0.781	ORPHA:210141/ORPHA:98006;ORPHA:210141/ORPHA:98053
1	45327675	T	C	Pathogenic	HPDL	NM_032756.4:c.527T>C_(p.Leu176Pro)	23.900	0.202	0.281	0.786	ORPHA:210141/ORPHA:98006;ORPHA:210141/ORPHA:98053
1	45327685	G	C	Pathogenic	HPDL	NM_032756.4:c.537G>C_(p.Trp179Cys)	27.400	0.868	0.950	0.878	ORPHA:210141/ORPHA:98006;ORPHA:210141/ORPHA:98053
1	45327927	G	A	Pathogenic	HPDL	NM_032756.4:c.779G>A_(p.Gly260Glu)	24.000	0.807	0.494	0.860	ORPHA:210141/ORPHA:98006;ORPHA:210141/ORPHA:98053
1	45327945	T	C	Pathogenic	HPDL	NM_032756.4:c.797T>C_(p.Ile266Thr)	24.600	0.934	0.960	0.906	ORPHA:210141/ORPHA:98006;ORPHA:210141/ORPHA:98053
1	45329355	C	T	Benign/Likely_benign	MUTYH	NM_001048174.2:c.1517G>A_(p.Arg506Gln)	4.585	0.010	0.078	0.171	ORPHA:247798/ORPHA:250908;ORPHA:247798/ORPHA:98053;ORPHA:247798/ORPHA:565779;ORPHA:247798/ORPHA:97935
1	45329371	G	T	Benign/Likely_benign	MUTYH	NM_001048174.2:c.1501C>A_(p.Leu501Met)	21.800	0.638	0.489	0.469	ORPHA:247798/ORPHA:250908;ORPHA:247798/ORPHA:98053;ORPHA:247798/ORPHA:565779;ORPHA:247798/ORPHA:97935
1	45329412	G	A	Benign/Likely_benign	MUTYH	NM_001048174.2:c.1460C>T_(p.Ser487Phe)	18.760	0.068	0.129	0.281	ORPHA:247798/ORPHA:250908;ORPHA:247798/ORPHA:98053;ORPHA:247798/ORPHA:565779;ORPHA:247798/ORPHA:97935
1	45330557	C	A	Pathogenic/Likely_pathogenic	MUTYH	NM_001048174.2:c.1393G>T_(p.Val465Phe)	32.000	0.936	0.903	0.797	ORPHA:247798/ORPHA:250908;ORPHA:247798/ORPHA:98053;ORPHA:247798/ORPHA:565779;ORPHA:247798/ORPHA:97935
1	45331529	G	A	Pathogenic	MUTYH	NM_001048174.2:c.1130C>T_(p.Pro377Leu)	26.900	0.998	0.845	0.943	ORPHA:247798/ORPHA:250908;ORPHA:247798/ORPHA:98053;ORPHA:247798/ORPHA:565779;ORPHA:247798/ORPHA:97935
1	45331556	C	T	Pathogenic/Likely_pathogenic	MUTYH	NM_001048174.2:c.1103G>A_(p.Gly368Asp)	29.700	0.998	0.868	0.853	ORPHA:91414/ORPHA:89826;ORPHA:247798/ORPHA:98053;ORPHA:247798/ORPHA:250908;ORPHA:91414/ORPHA:250908;ORPHA:247798/ORPHA:565779;ORPHA:247798/ORPHA:97935
1	45331684	A	G	Pathogenic/Likely_pathogenic	MUTYH	NM_001048174.2:c.1079T>C_(p.Leu360Pro)	25.600	0.998	0.714	0.979	ORPHA:247798/ORPHA:250908;ORPHA:247798/ORPHA:98053;ORPHA:247798/ORPHA:565779;ORPHA:247798/ORPHA:97935
1	45331833	C	G	Benign	MUTYH	NM_001048174.2:c.930G>C_(p.Gln310His)	8.878	0.147	0.231	0.131	ORPHA:247798/ORPHA:250908;ORPHA:247798/ORPHA:98053;ORPHA:247798/ORPHA:565779;ORPHA:247798/ORPHA:97935
1	45332215	G	A	Pathogenic/Likely_pathogenic	MUTYH	NM_001048174.2:c.800C>T_(p.Pro267Leu)	27.100	0.995	0.806	0.843	ORPHA:247798/ORPHA:250908;ORPHA:247798/ORPHA:98053;ORPHA:247798/ORPHA:565779;ORPHA:247798/ORPHA:97935
1	45332242	C	T	Pathogenic/Likely_pathogenic	MUTYH	NM_001048174.2:c.773G>A_(p.Gly258Glu)	26.200	0.989	0.901	0.972	ORPHA:247798/ORPHA:250908;ORPHA:247798/ORPHA:98053;ORPHA:247798/ORPHA:565779;ORPHA:247798/ORPHA:97935
1	45332252	T	C	Pathogenic/Likely_pathogenic	MUTYH	NM_001048174.2:c.763A>G_(p.Met255Val)	25.200	0.980	0.934	0.984	ORPHA:247798/ORPHA:250908;ORPHA:247798/ORPHA:98053;ORPHA:247798/ORPHA:565779;ORPHA:247798/ORPHA:97935
1	45332445	C	T	Pathogenic/Likely_pathogenic	MUTYH	NM_001048174.2:c.650G>A_(p.Arg217His)	25.800	0.997	0.945	0.984	ORPHA:91414/ORPHA:89826;ORPHA:247798/ORPHA:98053;ORPHA:247798/ORPHA:250908;ORPHA:91414/ORPHA:250908;ORPHA:247798/ORPHA:565779;ORPHA:247798/ORPHA:97935
1	45332446	G	A	Pathogenic	MUTYH	NM_001048174.2:c.649C>T_(p.Arg217Cys)	28.500	0.982	0.917	0.993	ORPHA:247798/ORPHA:250908;ORPHA:247798/ORPHA:98053;ORPHA:247798/ORPHA:565779;ORPHA:247798/ORPHA:97935
1	45332458	G	A	Pathogenic/Likely_pathogenic	MUTYH	NM_001048174.2:c.637C>T_(p.Arg213Trp)	28.300	0.980	0.774	0.962	ORPHA:247798/ORPHA:250908;ORPHA:247798/ORPHA:98053;ORPHA:247798/ORPHA:565779;ORPHA:247798/ORPHA:97935
1	45332794	C	T	Pathogenic	MUTYH	NM_001048174.2:c.461G>A_(p.Arg154His)	25.700	0.997	0.959	0.953	ORPHA:247798/ORPHA:250908;ORPHA:247798/ORPHA:98053;ORPHA:247798/ORPHA:565779;ORPHA:247798/ORPHA:97935
1	45332795	G	A	Pathogenic/Likely_pathogenic	MUTYH	NM_001048174.2:c.460C>T_(p.Arg154Cys)	26.000	0.958	0.726	0.988	ORPHA:247798/ORPHA:250908;ORPHA:247798/ORPHA:98053;ORPHA:247798/ORPHA:565779;ORPHA:247798/ORPHA:97935
1	45332803	T	C	Pathogenic/Likely_pathogenic	MUTYH	NM_001048174.2:c.452A>G_(p.Tyr151Cys)	27.400	0.995	0.936	0.989	ORPHA:91414/ORPHA:89826;ORPHA:247798/ORPHA:98053;ORPHA:247798/ORPHA:250908;ORPHA:91414/ORPHA:250908;ORPHA:247798/ORPHA:565779;ORPHA:247798/ORPHA:97935
1	45333168	A	T	Pathogenic/Likely_pathogenic	MUTYH	NM_001048174.2:c.307T>A_(p.Trp103Arg)	28.100	0.994	0.996	0.959	ORPHA:247798/ORPHA:250908;ORPHA:247798/ORPHA:98053;ORPHA:247798/ORPHA:565779;ORPHA:247798/ORPHA:97935
1	45333436	G	A	Pathogenic/Likely_pathogenic	MUTYH	NM_001048174.2:c.241C>T_(p.Arg81Trp)	26.000	0.975	0.784	0.948	ORPHA:247798/ORPHA:250908;ORPHA:247798/ORPHA:98053;ORPHA:247798/ORPHA:565779;ORPHA:247798/ORPHA:97935
1	45334484	C	T	Benign	MUTYH	NM_001048174.2:c.22G>A_(p.Val8Met)	6.561	0.212	0.038	0.165	ORPHA:247798/ORPHA:250908;ORPHA:247798/ORPHA:98053;ORPHA:247798/ORPHA:565779;ORPHA:247798/ORPHA:97935
1	45334505	T	C	Pathogenic	MUTYH	NM_001048174.2:c.1A>G_(p.Met1Val)	20.800	0.834	0.386	0.875	ORPHA:247798/ORPHA:250908;ORPHA:247798/ORPHA:98053;ORPHA:247798/ORPHA:565779;ORPHA:247798/ORPHA:97935
1	45341543	G	A	Pathogenic/Likely_pathogenic	TOE1	NM_025077.4:c.307G>A_(p.Ala103Thr)	25.500	0.983	0.647	0.867	ORPHA:284339/ORPHA:98053;ORPHA:284339/ORPHA:93890;ORPHA:284339/ORPHA:98006
1	45342058	T	A	Pathogenic/Likely_pathogenic	TOE1	NM_025077.4:c.443T>A_(p.Phe148Tyr)	27.100	0.978	0.990	0.746	ORPHA:284339/ORPHA:98053;ORPHA:284339/ORPHA:93890;ORPHA:284339/ORPHA:98006
1	45342409	T	G	Pathogenic/Likely_pathogenic	TOE1	NM_025077.4:c.518T>G_(p.Val173Gly)	27.400	0.975	0.919	0.561	ORPHA:284339/ORPHA:98053;ORPHA:284339/ORPHA:93890;ORPHA:284339/ORPHA:98006
1	45342549	G	A	Pathogenic/Likely_pathogenic	TOE1	NM_025077.4:c.658G>A_(p.Glu220Lys)	28.400	0.905	0.813	0.538	ORPHA:284339/ORPHA:98053;ORPHA:284339/ORPHA:93890;ORPHA:284339/ORPHA:98006
1	45343126	C	A	Pathogenic	TOE1	NM_025077.4:c.957C>A_(p.His319Gln)	18.790	0.861	0.262	0.819	ORPHA:284339/ORPHA:98053;ORPHA:284339/ORPHA:93890;ORPHA:284339/ORPHA:98006
1	45500333	A	G	Pathogenic	MMACHC	NM_015506.3:c.1A>G_(p.Met1Val)	24.400	0.906	0.919	0.961	ORPHA:79282/ORPHA:97992;ORPHA:79282/ORPHA:98053;ORPHA:79282/ORPHA:565779;ORPHA:79282/ORPHA:68367;ORPHA:79282/ORPHA:97966;ORPHA:79282/ORPHA:98006;ORPHA:79282/ORPHA:93626
1	45500335	G	A	Pathogenic	MMACHC	NM_015506.3:c.3G>A_(p.Met1Ile)	25.700	0.911	0.682	0.983	ORPHA:79282/ORPHA:97992;ORPHA:79282/ORPHA:98053;ORPHA:79282/ORPHA:565779;ORPHA:79282/ORPHA:68367;ORPHA:79282/ORPHA:97966;ORPHA:79282/ORPHA:98006;ORPHA:79282/ORPHA:93626
1	45500412	A	G	Pathogenic	MMACHC	NM_015506.3:c.80A>G_(p.Gln27Arg)	25.700	0.855	0.947	0.811	ORPHA:79282/ORPHA:97992;ORPHA:79282/ORPHA:98053;ORPHA:79282/ORPHA:565779;ORPHA:79282/ORPHA:68367;ORPHA:79282/ORPHA:97966;ORPHA:79282/ORPHA:98006;ORPHA:79282/ORPHA:93626
1	45507452	G	C	Benign	MMACHC	NM_015506.3:c.178G>C_(p.Asp60His)	26.900	0.973	0.753	0.668	ORPHA:79282/ORPHA:97992;ORPHA:79282/ORPHA:98053;ORPHA:79282/ORPHA:565779;ORPHA:79282/ORPHA:68367;ORPHA:79282/ORPHA:97966;ORPHA:79282/ORPHA:98006;ORPHA:79282/ORPHA:93626
1	45507456	G	C	Pathogenic	MMACHC	NM_015506.3:c.182G>C_(p.Arg61Pro)	6.570	0.206	0.309	0.447	ORPHA:79282/ORPHA:97992;ORPHA:79282/ORPHA:98053;ORPHA:79282/ORPHA:565779;ORPHA:79282/ORPHA:68367;ORPHA:79282/ORPHA:97966;ORPHA:79282/ORPHA:98006;ORPHA:79282/ORPHA:93626
1	45507550	G	T	Pathogenic	MMACHC	NM_015506.3:c.276G>T_(p.Glu92Asp)	26.600	0.965	0.902	0.402	ORPHA:79282/ORPHA:97992;ORPHA:79282/ORPHA:98053;ORPHA:79282/ORPHA:565779;ORPHA:79282/ORPHA:68367;ORPHA:79282/ORPHA:97966;ORPHA:79282/ORPHA:98006;ORPHA:79282/ORPHA:93626
1	45508282	T	C	Pathogenic/Likely_pathogenic	MMACHC	NM_015506.3:c.347T>C_(p.Leu116Pro)	28.400	0.923	0.959	0.989	ORPHA:79282/ORPHA:97992;ORPHA:79282/ORPHA:98053;ORPHA:79282/ORPHA:565779;ORPHA:79282/ORPHA:68367;ORPHA:79282/ORPHA:97966;ORPHA:79282/ORPHA:98006;ORPHA:79282/ORPHA:93626
1	45508323	T	C	Pathogenic/Likely_pathogenic	MMACHC	NM_015506.3:c.388T>C_(p.Tyr130His)	28.900	0.930	0.904	0.984	ORPHA:79282/ORPHA:97992;ORPHA:79282/ORPHA:98053;ORPHA:79282/ORPHA:565779;ORPHA:79282/ORPHA:68367;ORPHA:79282/ORPHA:97966;ORPHA:79282/ORPHA:98006;ORPHA:79282/ORPHA:93626
1	45508806	G	A	Pathogenic/Likely_pathogenic	MMACHC	NM_015506.3:c.440G>A_(p.Gly147Asp)	25.500	0.985	0.985	0.948	ORPHA:79282/ORPHA:97992;ORPHA:79282/ORPHA:98053;ORPHA:79282/ORPHA:565779;ORPHA:79282/ORPHA:68367;ORPHA:79282/ORPHA:97966;ORPHA:79282/ORPHA:98006;ORPHA:79282/ORPHA:93626
1	45508806	G	C	Pathogenic/Likely_pathogenic	MMACHC	NM_015506.3:c.440G>C_(p.Gly147Ala)	23.300	0.987	0.977	0.971	ORPHA:79282/ORPHA:97992;ORPHA:79282/ORPHA:98053;ORPHA:79282/ORPHA:565779;ORPHA:79282/ORPHA:68367;ORPHA:79282/ORPHA:97966;ORPHA:79282/ORPHA:98006;ORPHA:79282/ORPHA:93626
1	45508815	T	A	Pathogenic	MMACHC	NM_015506.3:c.449T>A_(p.Ile150Lys)	23.200	0.979	0.868	0.839	ORPHA:79282/ORPHA:97992;ORPHA:79282/ORPHA:98053;ORPHA:79282/ORPHA:565779;ORPHA:79282/ORPHA:68367;ORPHA:79282/ORPHA:97966;ORPHA:79282/ORPHA:98006;ORPHA:79282/ORPHA:93626
1	45508830	G	A	Pathogenic	MMACHC	NM_015506.3:c.464G>A_(p.Gly155Glu)	25.800	0.985	0.989	0.981	ORPHA:79282/ORPHA:97992;ORPHA:79282/ORPHA:98053;ORPHA:79282/ORPHA:565779;ORPHA:79282/ORPHA:68367;ORPHA:79282/ORPHA:97966;ORPHA:79282/ORPHA:98006;ORPHA:79282/ORPHA:93626
1	45508837	G	C	Pathogenic	MMACHC	NM_015506.3:c.471G>C_(p.Trp157Cys)	32.000	0.987	0.994	0.993	ORPHA:79282/ORPHA:97992;ORPHA:79282/ORPHA:98053;ORPHA:79282/ORPHA:565779;ORPHA:79282/ORPHA:68367;ORPHA:79282/ORPHA:97966;ORPHA:79282/ORPHA:98006;ORPHA:79282/ORPHA:93626
1	45508848	G	A	Pathogenic	MMACHC	NM_015506.3:c.482G>A_(p.Arg161Gln)	31.000	0.983	0.891	0.974	ORPHA:79282/ORPHA:97992;ORPHA:79282/ORPHA:98053;ORPHA:79282/ORPHA:565779;ORPHA:79282/ORPHA:68367;ORPHA:79282/ORPHA:97966;ORPHA:79282/ORPHA:98006;ORPHA:79282/ORPHA:93626
1	45508931	C	A	Pathogenic/Likely_pathogenic	MMACHC	NM_015506.3:c.565C>A_(p.Arg189Ser)	23.200	0.537	0.686	0.968	ORPHA:79282/ORPHA:97992;ORPHA:79282/ORPHA:98053;ORPHA:79282/ORPHA:565779;ORPHA:79282/ORPHA:68367;ORPHA:79282/ORPHA:97966;ORPHA:79282/ORPHA:98006;ORPHA:79282/ORPHA:93626
1	45508944	T	C	Pathogenic/Likely_pathogenic	MMACHC	NM_015506.3:c.578T>C_(p.Leu193Pro)	25.900	0.977	0.930	0.985	ORPHA:79282/ORPHA:97992;ORPHA:79282/ORPHA:98053;ORPHA:79282/ORPHA:565779;ORPHA:79282/ORPHA:68367;ORPHA:79282/ORPHA:97966;ORPHA:79282/ORPHA:98006;ORPHA:79282/ORPHA:93626
1	45508983	G	A	Pathogenic/Likely_pathogenic	MMACHC	NM_015506.3:c.617G>A_(p.Arg206Gln)	31.000	0.993	0.857	0.958	ORPHA:79282/ORPHA:97992;ORPHA:79282/ORPHA:98053;ORPHA:79282/ORPHA:565779;ORPHA:79282/ORPHA:68367;ORPHA:79282/ORPHA:97966;ORPHA:79282/ORPHA:98006;ORPHA:79282/ORPHA:93626
1	45509177	A	G	Benign/Likely_benign	MMACHC	NM_015506.3:c.811A>G_(p.Ser271Gly)	20.800	0.298	0.075	0.113	ORPHA:79282/ORPHA:97992;ORPHA:79282/ORPHA:98053;ORPHA:79282/ORPHA:565779;ORPHA:79282/ORPHA:68367;ORPHA:79282/ORPHA:97966;ORPHA:79282/ORPHA:98006;ORPHA:79282/ORPHA:93626
1	46189486	T	C	Benign	POMGNT1	NM_017739.4:c.1867A>G_(p.Met623Val)	22.500	0.183	0.050	0.216	ORPHA:899/ORPHA:97966;ORPHA:588/ORPHA:97966;ORPHA:588/ORPHA:68367;ORPHA:588/ORPHA:98006;ORPHA:899/ORPHA:68367;ORPHA:206564/ORPHA:98053;ORPHA:588/ORPHA:98053;ORPHA:899/ORPHA:98006;ORPHA:206564/ORPHA:98006;ORPHA:206564/ORPHA:68367;ORPHA:899/ORPHA:93890;ORPHA:588/ORPHA:93890;ORPHA:899/ORPHA:98053
1	46189539	C	G	Pathogenic/Likely_pathogenic	POMGNT1	NM_017739.4:c.1814G>C_(p.Arg605Pro)	25.100	0.973	0.959	0.992	ORPHA:899/ORPHA:97966;ORPHA:588/ORPHA:97966;ORPHA:588/ORPHA:68367;ORPHA:588/ORPHA:98006;ORPHA:899/ORPHA:68367;ORPHA:206564/ORPHA:98053;ORPHA:588/ORPHA:98053;ORPHA:899/ORPHA:98006;ORPHA:206564/ORPHA:98006;ORPHA:206564/ORPHA:68367;ORPHA:899/ORPHA:93890;ORPHA:588/ORPHA:93890;ORPHA:899/ORPHA:98053
1	46192168	C	T	Pathogenic/Likely_pathogenic	POMGNT1	NM_017739.4:c.1469G>A_(p.Cys490Tyr)	24.400	0.962	0.917	0.966	ORPHA:899/ORPHA:97966;ORPHA:588/ORPHA:97966;ORPHA:588/ORPHA:68367;ORPHA:588/ORPHA:98006;ORPHA:899/ORPHA:68367;ORPHA:206564/ORPHA:98053;ORPHA:588/ORPHA:98053;ORPHA:899/ORPHA:98006;ORPHA:206564/ORPHA:98006;ORPHA:206564/ORPHA:68367;ORPHA:899/ORPHA:93890;ORPHA:588/ORPHA:93890;ORPHA:899/ORPHA:98053
1	46192379	C	G	Pathogenic	POMGNT1	NM_017739.4:c.1342G>C_(p.Gly448Arg)	24.400	0.987	0.976	0.988	ORPHA:899/ORPHA:97966;ORPHA:588/ORPHA:97966;ORPHA:588/ORPHA:68367;ORPHA:588/ORPHA:98006;ORPHA:899/ORPHA:68367;ORPHA:899/ORPHA:98053;ORPHA:588/ORPHA:98053;ORPHA:899/ORPHA:98006;ORPHA:899/ORPHA:93890;ORPHA:588/ORPHA:93890
1	46192396	C	T	Pathogenic/Likely_pathogenic	POMGNT1	NM_017739.4:c.1325G>A_(p.Arg442His)	25.100	0.962	0.910	0.989	ORPHA:206564/ORPHA:98006;ORPHA:206564/ORPHA:68367;ORPHA:206564/ORPHA:98053
1	46192397	G	A	Pathogenic/Likely_pathogenic	POMGNT1	NM_017739.4:c.1324C>T_(p.Arg442Cys)	26.200	0.965	0.905	0.983	ORPHA:899/ORPHA:97966;ORPHA:588/ORPHA:97966;ORPHA:588/ORPHA:68367;ORPHA:588/ORPHA:98006;ORPHA:899/ORPHA:68367;ORPHA:206564/ORPHA:98053;ORPHA:588/ORPHA:98053;ORPHA:899/ORPHA:98006;ORPHA:206564/ORPHA:98006;ORPHA:206564/ORPHA:68367;ORPHA:899/ORPHA:93890;ORPHA:588/ORPHA:93890;ORPHA:899/ORPHA:98053
1	46192423	G	A	Benign/Likely_benign	POMGNT1	NM_017739.4:c.1298C>T_(p.Thr433Met)	25.300	0.991	0.881	0.754	ORPHA:899/ORPHA:97966;ORPHA:588/ORPHA:97966;ORPHA:588/ORPHA:68367;ORPHA:588/ORPHA:98006;ORPHA:899/ORPHA:68367;ORPHA:206564/ORPHA:98053;ORPHA:588/ORPHA:98053;ORPHA:899/ORPHA:98006;ORPHA:206564/ORPHA:98006;ORPHA:206564/ORPHA:68367;ORPHA:899/ORPHA:93890;ORPHA:588/ORPHA:93890;ORPHA:899/ORPHA:98053
1	46194866	C	A	Pathogenic/Likely_pathogenic	POMGNT1	NM_017739.4:c.630G>T_(p.Trp210Cys)	25.000	0.963	0.970	0.987	ORPHA:899/ORPHA:97966;ORPHA:588/ORPHA:97966;ORPHA:588/ORPHA:68367;ORPHA:588/ORPHA:98006;ORPHA:899/ORPHA:68367;ORPHA:899/ORPHA:98053;ORPHA:588/ORPHA:98053;ORPHA:899/ORPHA:98006;ORPHA:899/ORPHA:93890;ORPHA:588/ORPHA:93890
1	46196796	G	A	Benign/Likely_benign	POMGNT1	NM_017739.4:c.289C>T_(p.Arg97Trp)	23.500	0.839	0.587	0.613	ORPHA:206564/ORPHA:98006;ORPHA:206564/ORPHA:68367;ORPHA:206564/ORPHA:98053
1	47251488	G	A	Benign/Likely_benign	STIL	NM_001048166.1:c.3515C>T_(p.Ser1172Phe)	15.100	0.398	0.236	0.109	ORPHA:2512/ORPHA:98053;ORPHA:2512/ORPHA:97966;ORPHA:2512/ORPHA:98006;ORPHA:2512/ORPHA:93890
1	47251573	C	T	Benign	STIL	NM_001048166.1:c.3430G>A_(p.Asp1144Asn)	0.485	0.011	0.031	0.056	ORPHA:2512/ORPHA:98053;ORPHA:2512/ORPHA:97966;ORPHA:2512/ORPHA:98006;ORPHA:2512/ORPHA:93890
1	47260412	T	C	Benign	STIL	NM_001048166.1:c.2957A>G_(p.His986Arg)	9.829	0.827	0.060	0.095	ORPHA:2512/ORPHA:98053;ORPHA:2512/ORPHA:97966;ORPHA:2512/ORPHA:98006;ORPHA:2512/ORPHA:93890
1	47260415	T	C	Benign	STIL	NM_001048166.1:c.2954A>G_(p.His985Arg)	1.810	0.086	0.019	0.087	ORPHA:2512/ORPHA:98053;ORPHA:2512/ORPHA:97966;ORPHA:2512/ORPHA:98006;ORPHA:2512/ORPHA:93890
1	47260511	G	T	Benign	STIL	NM_001048166.1:c.2858C>A_(p.Ser953Tyr)	25.200	0.902	0.916	0.400	ORPHA:2512/ORPHA:98053;ORPHA:2512/ORPHA:97966;ORPHA:2512/ORPHA:98006;ORPHA:2512/ORPHA:93890
1	47269857	A	C	Pathogenic	STIL	NM_001048166.1:c.2393T>G_(p.Leu798Trp)	27.100	0.966	0.763	0.935	ORPHA:2512/ORPHA:98053;ORPHA:2512/ORPHA:97966;ORPHA:2512/ORPHA:98006;ORPHA:2512/ORPHA:93890
1	47280441	T	C	Benign/Likely_benign	STIL	NM_001048166.1:c.2017A>G_(p.Ser673Gly)	0.047	0.039	0.288	0.073	ORPHA:2512/ORPHA:98053;ORPHA:2512/ORPHA:97966;ORPHA:2512/ORPHA:98006;ORPHA:2512/ORPHA:93890
1	47281195	T	G	Benign	STIL	NM_001048166.1:c.1263A>C_(p.Gln421His)	3.069	0.368	0.028	0.100	ORPHA:2512/ORPHA:98053;ORPHA:2512/ORPHA:97966;ORPHA:2512/ORPHA:98006;ORPHA:2512/ORPHA:93890
1	47281196	T	G	Benign	STIL	NM_001048166.1:c.1262A>C_(p.Gln421Pro)	23.900	0.922	0.451	0.502	ORPHA:2512/ORPHA:98053;ORPHA:2512/ORPHA:97966;ORPHA:2512/ORPHA:98006;ORPHA:2512/ORPHA:93890
1	47302242	G	A	Benign	STIL	NM_001048166.1:c.257C>T_(p.Ala86Val)	18.910	0.019	0.028	0.147	ORPHA:2512/ORPHA:98053;ORPHA:2512/ORPHA:97966;ORPHA:2512/ORPHA:98006;ORPHA:2512/ORPHA:93890
1	47416331	G	A	Benign/Likely_benign	FOXE3	NM_012186.3:c.16G>A_(p.Asp6Asn)	18.300	0.074	0.037	0.160	ORPHA:83461/ORPHA:97966;ORPHA:83461/ORPHA:93890;ORPHA:83461/ORPHA:98053
1	47416461	G	C	Benign	FOXE3	NM_012186.3:c.146G>C_(p.Gly49Ala)	12.670	0.183	0.076	0.629	ORPHA:83461/ORPHA:97966;ORPHA:83461/ORPHA:93890;ORPHA:83461/ORPHA:98053
1	47416473	C	T	Benign/Likely_benign	FOXE3	NM_012186.3:c.158C>T_(p.Pro53Leu)	14.120	0.103	0.233	0.068	ORPHA:83461/ORPHA:97966;ORPHA:83461/ORPHA:93890;ORPHA:83461/ORPHA:98053
1	47416559	A	G	Pathogenic/Likely_pathogenic	FOXE3	NM_012186.3:c.244A>G_(p.Met82Val)	23.800	0.974	0.936	0.862	ORPHA:83461/ORPHA:97966;ORPHA:83461/ORPHA:93890;ORPHA:83461/ORPHA:98053
1	47416604	A	G	Pathogenic/Likely_pathogenic	FOXE3	NM_012186.3:c.289A>G_(p.Ile97Val)	24.900	0.981	0.911	0.537	ORPHA:83461/ORPHA:97966;ORPHA:83461/ORPHA:93890;ORPHA:83461/ORPHA:98053
1	47416902	G	C	Benign/Likely_benign	FOXE3	NM_012186.3:c.587G>C_(p.Gly196Ala)	9.841	0.137	0.059	0.128	ORPHA:83461/ORPHA:97966;ORPHA:83461/ORPHA:93890;ORPHA:83461/ORPHA:98053
1	47416916	G	A	Benign	FOXE3	NM_012186.3:c.601G>A_(p.Val201Met)	10.410	0.097	0.072	0.041	ORPHA:83461/ORPHA:97966;ORPHA:83461/ORPHA:93890;ORPHA:83461/ORPHA:98053
1	47417213	A	G	Benign/Likely_benign	FOXE3	NM_012186.3:c.898A>G_(p.Ser300Gly)	10.330	0.048	0.018	0.009	ORPHA:83461/ORPHA:97966;ORPHA:83461/ORPHA:93890;ORPHA:83461/ORPHA:98053
1	47417244	G	A	Benign	FOXE3	NM_012186.3:c.929G>A_(p.Gly310Asp)	18.770	0.207	0.049	0.161	ORPHA:83461/ORPHA:97966;ORPHA:83461/ORPHA:93890;ORPHA:83461/ORPHA:98053
1	52373320	A	G	Benign	ORC1	NM_004153.4:c.2447T>C_(p.Met816Thr)	18.110	0.992	0.367	0.108	ORPHA:2554/ORPHA:93890;ORPHA:2554/ORPHA:98006;ORPHA:2554/ORPHA:98053;ORPHA:2554/ORPHA:93419
1	52374887	C	T	Benign/Likely_benign	ORC1	NM_004153.4:c.2314G>A_(p.Val772Ile)	5.755	0.106	0.006	0.080	ORPHA:2554/ORPHA:93890;ORPHA:2554/ORPHA:98006;ORPHA:2554/ORPHA:98053;ORPHA:2554/ORPHA:93419
1	52383437	G	A	Pathogenic	ORC1	NM_004153.4:c.1996C>T_(p.Arg666Trp)	29.300	0.833	0.771	0.956	ORPHA:2554/ORPHA:93890;ORPHA:2554/ORPHA:98006;ORPHA:2554/ORPHA:98053;ORPHA:2554/ORPHA:93419
1	52383568	A	G	Pathogenic	ORC1	NM_004153.4:c.1865T>C_(p.Leu622Pro)	32.000	0.991	0.965	0.973	ORPHA:2554/ORPHA:93890;ORPHA:2554/ORPHA:98006;ORPHA:2554/ORPHA:98053;ORPHA:2554/ORPHA:93419
1	52384560	T	C	Benign	ORC1	NM_004153.4:c.1745A>G_(p.Gln582Arg)	26.000	0.991	0.837	0.729	ORPHA:2554/ORPHA:93890;ORPHA:2554/ORPHA:98006;ORPHA:2554/ORPHA:98053;ORPHA:2554/ORPHA:93419
1	52385927	C	T	Benign	ORC1	NM_004153.4:c.1406G>A_(p.Cys469Tyr)	0.195	0.040	0.447	0.140	ORPHA:2554/ORPHA:93890;ORPHA:2554/ORPHA:98006;ORPHA:2554/ORPHA:98053;ORPHA:2554/ORPHA:93419
1	52385936	G	A	Benign	ORC1	NM_004153.4:c.1397C>T_(p.Thr466Met)	13.300	0.943	0.014	0.081	ORPHA:2554/ORPHA:93890;ORPHA:2554/ORPHA:98006;ORPHA:2554/ORPHA:98053;ORPHA:2554/ORPHA:93419
1	52389218	G	A	Benign/Likely_benign	ORC1	NM_004153.4:c.1186C>T_(p.Arg396Trp)	21.800	0.592	0.036	0.239	ORPHA:2554/ORPHA:93890;ORPHA:2554/ORPHA:98006;ORPHA:2554/ORPHA:98053;ORPHA:2554/ORPHA:93419
1	52389289	G	A	Benign	ORC1	NM_004153.4:c.1115C>T_(p.Ala372Val)	12.170	0.122	0.276	0.062	ORPHA:2554/ORPHA:93890;ORPHA:2554/ORPHA:98006;ORPHA:2554/ORPHA:98053;ORPHA:2554/ORPHA:93419
1	52393719	G	A	Benign/Likely_benign	ORC1	NM_004153.4:c.806C>T_(p.Ser269Leu)	22.900	0.507	0.313	0.299	ORPHA:2554/ORPHA:93890;ORPHA:2554/ORPHA:98006;ORPHA:2554/ORPHA:98053;ORPHA:2554/ORPHA:93419
1	52396199	C	T	Benign	ORC1	NM_004153.4:c.568G>A_(p.Val190Met)	0.082	0.054	0.017	0.050	ORPHA:2554/ORPHA:93890;ORPHA:2554/ORPHA:98006;ORPHA:2554/ORPHA:98053;ORPHA:2554/ORPHA:93419
1	52396227	T	G	Benign	ORC1	NM_004153.4:c.540A>C_(p.Gln180His)	0.951	0.070	0.046	0.167	ORPHA:2554/ORPHA:93890;ORPHA:2554/ORPHA:98006;ORPHA:2554/ORPHA:98053;ORPHA:2554/ORPHA:93419
1	52397707	T	C	Pathogenic	ORC1	NM_004153.4:c.380A>G_(p.Glu127Gly)	25.300	0.889	0.847	0.430	ORPHA:2554/ORPHA:93890;ORPHA:2554/ORPHA:98006;ORPHA:2554/ORPHA:98053;ORPHA:2554/ORPHA:93419
1	52397773	C	T	Pathogenic/Likely_pathogenic	ORC1	NM_004153.4:c.314G>A_(p.Arg105Gln)	24.500	0.956	0.843	0.571	ORPHA:2554/ORPHA:93890;ORPHA:2554/ORPHA:98006;ORPHA:2554/ORPHA:98053;ORPHA:2554/ORPHA:93419
1	52397821	A	G	Pathogenic	ORC1	NM_004153.4:c.266T>C_(p.Phe89Ser)	24.600	0.951	0.781	0.786	ORPHA:2554/ORPHA:93890;ORPHA:2554/ORPHA:98006;ORPHA:2554/ORPHA:98053;ORPHA:2554/ORPHA:93419
1	52401368	C	T	Pathogenic	ORC1	NM_004153.4:c.217G>A_(p.Glu73Lys)	23.500	0.914	0.583	0.264	ORPHA:2554/ORPHA:93890;ORPHA:2554/ORPHA:98006;ORPHA:2554/ORPHA:98053;ORPHA:2554/ORPHA:93419
1	52402167	C	G	Benign/Likely_benign	ORC1	NM_004153.4:c.57G>C_(p.Arg19Ser)	10.650	0.095	0.100	0.100	ORPHA:2554/ORPHA:93890;ORPHA:2554/ORPHA:98006;ORPHA:2554/ORPHA:98053;ORPHA:2554/ORPHA:93419
1	53197092	C	A	Pathogenic	CPT2	NM_000098.3:c.149C>A_(p.Pro50His)	28.300	0.862	0.878	0.726	ORPHA:263524/ORPHA:68416;ORPHA:228308/ORPHA:98053;ORPHA:228302/ORPHA:98006;ORPHA:263524/ORPHA:98006;ORPHA:228305/ORPHA:68367;ORPHA:228302/ORPHA:68367;ORPHA:228308/ORPHA:98006;ORPHA:228302/ORPHA:98053;ORPHA:228305/ORPHA:98006;ORPHA:228308/ORPHA:68367;ORPHA:228305/ORPHA:98053
1	53202391	C	T	Benign	CPT2	NM_000098.3:c.302C>T_(p.Ala101Val)	19.590	0.955	0.086	0.763	ORPHA:228305/ORPHA:98053;ORPHA:228305/ORPHA:68367;ORPHA:228305/ORPHA:98006
1	53210033	A	G	Pathogenic/Likely_pathogenic	CPT2	NM_000098.3:c.359A>G_(p.Tyr120Cys)	28.800	0.991	0.963	0.987	ORPHA:263524/ORPHA:68416;ORPHA:228308/ORPHA:98053;ORPHA:228302/ORPHA:98006;ORPHA:263524/ORPHA:98006;ORPHA:228305/ORPHA:68367;ORPHA:228302/ORPHA:68367;ORPHA:228308/ORPHA:98006;ORPHA:228302/ORPHA:98053;ORPHA:228305/ORPHA:98006;ORPHA:228308/ORPHA:68367;ORPHA:228305/ORPHA:98053
1	53210126	G	A	Pathogenic/Likely_pathogenic	CPT2	NM_000098.3:c.452G>A_(p.Arg151Gln)	29.000	0.993	0.773	0.949	ORPHA:228305/ORPHA:98053;ORPHA:228305/ORPHA:68367;ORPHA:228305/ORPHA:98006
1	53210194	G	A	Pathogenic/Likely_pathogenic	CPT2	NM_000098.3:c.520G>A_(p.Glu174Lys)	29.100	0.995	0.935	0.914	ORPHA:228305/ORPHA:98053;ORPHA:228305/ORPHA:68367;ORPHA:228305/ORPHA:98006
1	53210312	A	G	Pathogenic	CPT2	NM_000098.3:c.638A>G_(p.Asp213Gly)	28.900	0.991	0.927	0.975	ORPHA:228302/ORPHA:98053;ORPHA:228302/ORPHA:68367;ORPHA:228302/ORPHA:98006
1	53210354	C	T	Pathogenic	CPT2	NM_000098.3:c.680C>T_(p.Pro227Leu)	26.100	0.989	0.939	0.973	ORPHA:228308/ORPHA:98053;ORPHA:228305/ORPHA:98006;ORPHA:228308/ORPHA:98006;ORPHA:228305/ORPHA:98053;ORPHA:228305/ORPHA:68367;ORPHA:228308/ORPHA:68367
1	53210729	T	G	Benign/Likely_benign	CPT2	NM_000098.3:c.1055T>G_(p.Phe352Cys)	24.600	0.921	0.361	0.220	ORPHA:228308/ORPHA:98053;ORPHA:228305/ORPHA:98006;ORPHA:228308/ORPHA:98006;ORPHA:228305/ORPHA:98053;ORPHA:228305/ORPHA:68367;ORPHA:228308/ORPHA:68367
1	53210776	G	A	Benign	CPT2	NM_000098.3:c.1102G>A_(p.Val368Ile)	0.013	0.110	0.017	0.028	ORPHA:228308/ORPHA:98053;ORPHA:228305/ORPHA:98006;ORPHA:228308/ORPHA:98006;ORPHA:228305/ORPHA:98053;ORPHA:228305/ORPHA:68367;ORPHA:228308/ORPHA:68367
1	53210822	T	A	Pathogenic/Likely_pathogenic	CPT2	NM_000098.3:c.1148T>A_(p.Phe383Tyr)	23.700	0.990	0.963	0.606	ORPHA:263524/ORPHA:68416;ORPHA:228308/ORPHA:98053;ORPHA:228302/ORPHA:98006;ORPHA:263524/ORPHA:98006;ORPHA:228305/ORPHA:68367;ORPHA:228302/ORPHA:68367;ORPHA:228308/ORPHA:98006;ORPHA:228302/ORPHA:98053;ORPHA:228305/ORPHA:98006;ORPHA:228308/ORPHA:68367;ORPHA:228305/ORPHA:98053
1	53213501	A	C	Pathogenic/Likely_pathogenic	CPT2	NM_000098.3:c.1883A>C_(p.Tyr628Ser)	29.300	0.995	0.949	0.902	ORPHA:228305/ORPHA:98006;ORPHA:228302/ORPHA:98006;ORPHA:228302/ORPHA:98053;ORPHA:228305/ORPHA:98053;ORPHA:228305/ORPHA:68367;ORPHA:228302/ORPHA:68367
1	53213509	C	T	Pathogenic	CPT2	NM_000098.3:c.1891C>T_(p.Arg631Cys)	28.500	0.967	0.919	0.869	ORPHA:228305/ORPHA:98006;ORPHA:228302/ORPHA:98006;ORPHA:228302/ORPHA:98053;ORPHA:228305/ORPHA:98053;ORPHA:228305/ORPHA:68367;ORPHA:228302/ORPHA:68367
1	53213557	A	G	Benign	CPT2	NM_000098.3:c.1939A>G_(p.Met647Val)	22.800	0.993	0.276	0.071	ORPHA:228308/ORPHA:98053;ORPHA:228305/ORPHA:98006;ORPHA:228308/ORPHA:98006;ORPHA:228305/ORPHA:98053;ORPHA:228305/ORPHA:68367;ORPHA:228308/ORPHA:68367
1	54852262	C	T	Benign	DHCR24	NM_014762.4:c.1522G>A_(p.Asp508Asn)	27.200	0.952	0.230	0.274	ORPHA:35107/ORPHA:98006;ORPHA:35107/ORPHA:93890;ORPHA:35107/ORPHA:68367;ORPHA:35107/ORPHA:98053;ORPHA:35107/ORPHA:93419
1	54852346	C	T	Pathogenic	DHCR24	NM_014762.4:c.1438G>A_(p.Glu480Lys)	29.000	0.973	0.966	0.917	ORPHA:35107/ORPHA:98006;ORPHA:35107/ORPHA:93890;ORPHA:35107/ORPHA:68367;ORPHA:35107/ORPHA:98053;ORPHA:35107/ORPHA:93419
1	54852372	T	G	Pathogenic	DHCR24	NM_014762.4:c.1412A>C_(p.Tyr471Ser)	31.000	0.975	0.988	0.910	ORPHA:35107/ORPHA:98006;ORPHA:35107/ORPHA:93890;ORPHA:35107/ORPHA:68367;ORPHA:35107/ORPHA:98053;ORPHA:35107/ORPHA:93419
1	54883698	G	A	Pathogenic	DHCR24	NM_014762.4:c.307C>T_(p.Arg103Cys)	26.600	0.848	0.961	0.921	ORPHA:35107/ORPHA:98006;ORPHA:35107/ORPHA:93890;ORPHA:35107/ORPHA:68367;ORPHA:35107/ORPHA:98053;ORPHA:35107/ORPHA:93419
1	55039913	G	A	Pathogenic	PCSK9	NM_174936.4:c.76G>A_(p.Ala26Thr)	6.988	0.210	0.602	0.062	ORPHA:391665/ORPHA:97978;ORPHA:391665/ORPHA:98053;ORPHA:391665/ORPHA:68367
1	55039974	G	T	Benign/Likely_benign	PCSK9	NM_174936.4:c.137G>T_(p.Arg46Leu)	10.440	0.141	0.050	0.099	ORPHA:391665/ORPHA:97978;ORPHA:391665/ORPHA:98053;ORPHA:391665/ORPHA:68367
1	55039977	C	G	Pathogenic	PCSK9	NM_174936.4:c.140C>G_(p.Ser47Cys)	18.680	0.309	0.716	0.231	ORPHA:391665/ORPHA:97978;ORPHA:391665/ORPHA:98053;ORPHA:391665/ORPHA:68367
1	55039995	C	T	Benign/Likely_benign	PCSK9	NM_174936.4:c.158C>T_(p.Ala53Val)	14.650	0.281	0.042	0.018	ORPHA:391665/ORPHA:97978;ORPHA:391665/ORPHA:98053;ORPHA:391665/ORPHA:68367
1	55043883	A	C	Pathogenic	PCSK9	NM_174936.4:c.248A>C_(p.Lys83Thr)	17.430	0.698	0.229	0.236	ORPHA:391665/ORPHA:97978;ORPHA:391665/ORPHA:98053;ORPHA:391665/ORPHA:68367
1	55043885	G	A	Benign	PCSK9	NM_174936.4:c.250G>A_(p.Glu84Lys)	23.500	0.863	0.279	0.345	ORPHA:391665/ORPHA:97978;ORPHA:391665/ORPHA:98053;ORPHA:391665/ORPHA:68367
1	55043958	T	C	Pathogenic	PCSK9	NM_174936.4:c.323T>C_(p.Leu108Pro)	21.100	0.779	0.711	0.489	ORPHA:391665/ORPHA:97978;ORPHA:391665/ORPHA:98053;ORPHA:391665/ORPHA:68367
1	55044016	T	A	Pathogenic/Likely_pathogenic	PCSK9	NM_174936.4:c.381T>A_(p.Ser127Arg)	19.050	0.644	0.517	0.941	ORPHA:391665/ORPHA:97978;ORPHA:391665/ORPHA:98053;ORPHA:391665/ORPHA:68367
1	55057454	G	C	Pathogenic	PCSK9	NM_174936.4:c.1120G>C_(p.Asp374His)	27.200	0.957	0.872	0.798	ORPHA:391665/ORPHA:97978;ORPHA:391665/ORPHA:98053;ORPHA:391665/ORPHA:68367
1	55057454	G	T	Pathogenic/Likely_pathogenic	PCSK9	NM_174936.4:c.1120G>T_(p.Asp374Tyr)	27.400	0.956	0.894	0.841	ORPHA:391665/ORPHA:97978;ORPHA:391665/ORPHA:98053;ORPHA:391665/ORPHA:68367
1	55057508	G	A	Pathogenic	PCSK9	NM_174936.4:c.1174G>A_(p.Val392Met)	24.900	0.919	0.432	0.526	ORPHA:391665/ORPHA:97978;ORPHA:391665/ORPHA:98053;ORPHA:391665/ORPHA:68367
1	55058546	A	G	Pathogenic	PCSK9	NM_174936.4:c.1402A>G_(p.Thr468Ala)	8.310	0.089	0.668	0.070	ORPHA:391665/ORPHA:97978;ORPHA:391665/ORPHA:98053;ORPHA:391665/ORPHA:68367
1	55058555	G	T	Pathogenic	PCSK9	NM_174936.4:c.1411G>T_(p.Ala471Ser)	17.160	0.724	0.769	0.320	ORPHA:391665/ORPHA:97978;ORPHA:391665/ORPHA:98053;ORPHA:391665/ORPHA:68367
1	55058564	G	A	Benign/Likely_benign	PCSK9	NM_174936.4:c.1420G>A_(p.Val474Ile)	0.029	0.055	0.009	0.025	ORPHA:391665/ORPHA:97978;ORPHA:391665/ORPHA:98053;ORPHA:391665/ORPHA:68367
1	55058570	C	T	Pathogenic	PCSK9	NM_174936.4:c.1426C>T_(p.Arg476Cys)	22.500	0.564	0.281	0.399	ORPHA:391665/ORPHA:97978;ORPHA:391665/ORPHA:98053;ORPHA:391665/ORPHA:68367
1	55063510	G	C	Pathogenic	PCSK9	NM_174936.4:c.2005G>C_(p.Glu669Gln)	4.699	0.159	0.557	0.246	ORPHA:391665/ORPHA:97978;ORPHA:391665/ORPHA:98053;ORPHA:391665/ORPHA:68367
1	55063514	G	A	Benign/Likely_benign	PCSK9	NM_174936.4:c.2009G>A_(p.Gly670Glu)	1.688	0.010	0.079	0.052	ORPHA:391665/ORPHA:97978;ORPHA:391665/ORPHA:98053;ORPHA:391665/ORPHA:68367
1	58576258	C	T	Benign	TACSTD2	NM_002353.3:c.899G>A_(p.Arg300Gln)	22.300	0.431	0.070	0.239	ORPHA:98957/ORPHA:97966;ORPHA:98957/ORPHA:98053
1	58576268	T	C	Benign	TACSTD2	NM_002353.3:c.889A>G_(p.Ile297Val)	10.590	0.058	0.088	0.071	ORPHA:98957/ORPHA:97966;ORPHA:98957/ORPHA:98053
1	58576509	G	T	Benign	TACSTD2	NM_002353.3:c.648C>A_(p.Asp216Glu)	16.040	0.426	0.089	0.030	ORPHA:98957/ORPHA:97966;ORPHA:98957/ORPHA:98053
1	58576600	A	G	Pathogenic	TACSTD2	NM_002353.3:c.557T>C_(p.Leu186Pro)	31.000	0.800	0.771	0.896	ORPHA:98957/ORPHA:97966;ORPHA:98957/ORPHA:98053
1	58576639	T	G	Benign	TACSTD2	NM_002353.3:c.518A>C_(p.Asp173Ala)	22.000	0.331	0.113	0.036	ORPHA:98957/ORPHA:97966;ORPHA:98957/ORPHA:98053
1	58576716	C	G	Benign	TACSTD2	NM_002353.3:c.441G>C_(p.Glu147Asp)	23.100	0.642	0.131	0.019	ORPHA:98957/ORPHA:97966;ORPHA:98957/ORPHA:98053
1	58576802	A	T	Pathogenic	TACSTD2	NM_002353.3:c.355T>A_(p.Cys119Ser)	31.000	0.912	0.738	0.982	ORPHA:98957/ORPHA:97966;ORPHA:98957/ORPHA:98053
1	58577155	A	C	Pathogenic	TACSTD2	NM_002353.3:c.2T>G_(p.Met1Arg)	25.800	0.920	0.575	0.937	ORPHA:98957/ORPHA:97966;ORPHA:98957/ORPHA:98053
1	61088482	C	T	Pathogenic	NFIA	NM_001134673.4:c.361C>T_(p.Arg121Cys)	32.000	0.946	0.981	0.878	ORPHA:401986/ORPHA:98053;ORPHA:401986/ORPHA:98006;ORPHA:401986/ORPHA:93890
1	62504698	C	T	Benign/Likely_benign	DOCK7	NM_001367561.1:c.4696G>A_(p.Gly1566Ser)	0.001	0.014	0.063	0.263	ORPHA:411986/ORPHA:97966;ORPHA:411986/ORPHA:98006;ORPHA:411986/ORPHA:98053;ORPHA:411986/ORPHA:93890
1	62555950	A	G	Benign/Likely_benign	DOCK7	NM_001367561.1:c.2471T>C_(p.Ile824Thr)	23.800	0.988	0.244	0.934	ORPHA:411986/ORPHA:97966;ORPHA:411986/ORPHA:98006;ORPHA:411986/ORPHA:98053;ORPHA:411986/ORPHA:93890
1	62619959	T	C	Benign/Likely_benign	DOCK7	NM_001367561.1:c.1460A>G_(p.Lys487Arg)	26.000	0.979	0.669	0.793	ORPHA:411986/ORPHA:97966;ORPHA:411986/ORPHA:98006;ORPHA:411986/ORPHA:98053;ORPHA:411986/ORPHA:93890
1	62648297	T	C	Benign	DOCK7	NM_001367561.1:c.541A>G_(p.Met181Val)	7.611	0.832	0.066	0.155	ORPHA:411986/ORPHA:97966;ORPHA:411986/ORPHA:98006;ORPHA:411986/ORPHA:98053;ORPHA:411986/ORPHA:93890
1	62654023	C	T	Benign	DOCK7	NM_001367561.1:c.281G>A_(p.Arg94Gln)	27.200	0.978	0.976	0.930	ORPHA:411986/ORPHA:97966;ORPHA:411986/ORPHA:98006;ORPHA:411986/ORPHA:98053;ORPHA:411986/ORPHA:93890
1	63406361	T	C	Benign/Likely_benign	ALG6	NM_013339.4:c.391T>C_(p.Tyr131His)	23.000	0.906	0.733	0.212	ORPHA:79320/ORPHA:98006;ORPHA:79320/ORPHA:68367;ORPHA:79320/ORPHA:98053;ORPHA:79320/ORPHA:97935
1	63411329	G	T	Benign	ALG6	NM_013339.4:c.678G>T_(p.Lys226Asn)	14.900	0.823	0.088	0.302	ORPHA:79320/ORPHA:98006;ORPHA:79320/ORPHA:68367;ORPHA:79320/ORPHA:98053;ORPHA:79320/ORPHA:97935
1	63411996	A	G	Benign/Likely_benign	ALG6	NM_013339.4:c.751A>G_(p.Thr251Ala)	16.770	0.896	0.144	0.290	ORPHA:79320/ORPHA:98006;ORPHA:79320/ORPHA:68367;ORPHA:79320/ORPHA:98053;ORPHA:79320/ORPHA:97935
1	63415881	C	T	Benign/Likely_benign	ALG6	NM_013339.4:c.911C>T_(p.Ser304Phe)	21.600	0.005	0.101	0.061	ORPHA:79320/ORPHA:98006;ORPHA:79320/ORPHA:68367;ORPHA:79320/ORPHA:98053;ORPHA:79320/ORPHA:97935
1	63419380	C	T	Pathogenic	ALG6	NM_013339.4:c.998C>T_(p.Ala333Val)	27.200	0.994	0.781	0.906	ORPHA:79320/ORPHA:98006;ORPHA:79320/ORPHA:68367;ORPHA:79320/ORPHA:98053;ORPHA:79320/ORPHA:97935
1	63436853	C	G	Benign/Likely_benign	ALG6	NM_013339.4:c.1357C>G_(p.Leu453Val)	23.600	0.978	0.526	0.356	ORPHA:79320/ORPHA:98006;ORPHA:79320/ORPHA:68367;ORPHA:79320/ORPHA:98053;ORPHA:79320/ORPHA:97935
1	63436928	T	C	Pathogenic	ALG6	NM_013339.4:c.1432T>C_(p.Ser478Pro)	27.000	0.900	0.872	0.839	ORPHA:79320/ORPHA:98006;ORPHA:79320/ORPHA:68367;ORPHA:79320/ORPHA:98053;ORPHA:79320/ORPHA:97935
1	63593600	A	T	Pathogenic	PGM1	NM_002633.3:c.112A>T_(p.Asn38Tyr)	32.000	0.887	0.987	0.987	ORPHA:319646/ORPHA:57146;ORPHA:319646/ORPHA:68367;ORPHA:319646/ORPHA:98053;ORPHA:319646/ORPHA:97929;ORPHA:319646/ORPHA:565779
1	63593672	G	C	Pathogenic	PGM1	NM_002633.3:c.184G>C_(p.Asp62His)	32.000	0.805	0.949	0.962	ORPHA:319646/ORPHA:57146;ORPHA:319646/ORPHA:68367;ORPHA:319646/ORPHA:98053;ORPHA:319646/ORPHA:97929;ORPHA:319646/ORPHA:565779
1	63629440	A	G	Benign/Likely_benign	PGM1	NM_002633.3:c.262A>G_(p.Ile88Val)	17.540	0.988	0.929	0.337	ORPHA:319646/ORPHA:57146;ORPHA:319646/ORPHA:68367;ORPHA:319646/ORPHA:98053;ORPHA:319646/ORPHA:97929;ORPHA:319646/ORPHA:565779
1	63629521	A	G	Pathogenic	PGM1	NM_002633.3:c.343A>G_(p.Thr115Ala)	26.200	0.988	0.955	0.955	ORPHA:319646/ORPHA:57146;ORPHA:319646/ORPHA:68367;ORPHA:319646/ORPHA:98053;ORPHA:319646/ORPHA:97929;ORPHA:319646/ORPHA:565779
1	63629539	G	C	Pathogenic	PGM1	NM_002633.3:c.361G>C_(p.Gly121Arg)	28.300	0.993	0.967	0.948	ORPHA:319646/ORPHA:57146;ORPHA:319646/ORPHA:68367;ORPHA:319646/ORPHA:98053;ORPHA:319646/ORPHA:97929;ORPHA:319646/ORPHA:565779
1	63631761	C	T	Benign/Likely_benign	PGM1	NM_002633.3:c.661C>T_(p.Arg221Cys)	23.000	0.963	0.944	0.669	ORPHA:319646/ORPHA:57146;ORPHA:319646/ORPHA:68367;ORPHA:319646/ORPHA:98053;ORPHA:319646/ORPHA:97929;ORPHA:319646/ORPHA:565779
1	63634933	G	T	Pathogenic	PGM1	NM_002633.3:c.787G>T_(p.Asp263Tyr)	31.000	0.971	0.990	0.956	ORPHA:319646/ORPHA:57146;ORPHA:319646/ORPHA:68367;ORPHA:319646/ORPHA:98053;ORPHA:319646/ORPHA:97929;ORPHA:319646/ORPHA:565779
1	63648630	T	C	Benign	PGM1	NM_002633.3:c.1258T>C_(p.Tyr420His)	24.300	0.971	0.624	0.249	ORPHA:319646/ORPHA:57146;ORPHA:319646/ORPHA:68367;ORPHA:319646/ORPHA:98053;ORPHA:319646/ORPHA:97929;ORPHA:319646/ORPHA:565779
1	63654368	G	A	Benign/Likely_benign	PGM1	NM_002633.3:c.1501G>A_(p.Val501Ile)	17.800	0.302	0.438	0.077	ORPHA:319646/ORPHA:57146;ORPHA:319646/ORPHA:68367;ORPHA:319646/ORPHA:98053;ORPHA:319646/ORPHA:97929;ORPHA:319646/ORPHA:565779
1	63654414	T	C	Pathogenic	PGM1	NM_002633.3:c.1547T>C_(p.Leu516Pro)	27.100	0.985	0.970	0.980	ORPHA:319646/ORPHA:57146;ORPHA:319646/ORPHA:68367;ORPHA:319646/ORPHA:98053;ORPHA:319646/ORPHA:97929;ORPHA:319646/ORPHA:565779
1	65384271	A	G	Benign	DNAJC6	NM_001256864.2:c.745A>G_(p.Ile249Val)	1.736	0.028	0.041	0.123	ORPHA:391411/ORPHA:98006;ORPHA:391411/ORPHA:98053
1	65389615	C	T	Benign/Likely_benign	DNAJC6	NM_001256864.2:c.1456C>T_(p.Leu486Phe)	25.500	0.847	0.376	0.368	ORPHA:391411/ORPHA:98006;ORPHA:391411/ORPHA:98053
1	65401836	G	A	Benign	DNAJC6	NM_001256864.2:c.2183G>A_(p.Ser728Asn)	4.800	0.030	0.020	0.021	ORPHA:391411/ORPHA:98006;ORPHA:391411/ORPHA:98053
1	65411302	C	T	Pathogenic	DNAJC6	NM_001256864.2:c.2687C>T_(p.Thr896Met)	25.600	0.975	0.877	0.962	ORPHA:391411/ORPHA:98006;ORPHA:391411/ORPHA:98053
1	65411394	A	G	Pathogenic	DNAJC6	NM_001256864.2:c.2779A>G_(p.Arg927Gly)	25.300	0.817	0.725	0.948	ORPHA:391411/ORPHA:98006;ORPHA:391411/ORPHA:98053
1	65570758	A	G	Benign	LEPR	NM_002303.6:c.326A>G_(p.Lys109Arg)	18.760	0.784	0.097	0.120	ORPHA:179494/ORPHA:98053;ORPHA:179494/ORPHA:98047;ORPHA:179494/ORPHA:96344;ORPHA:179494/ORPHA:97978
1	65572419	A	C	Pathogenic	LEPR	NM_002303.6:c.464A>C_(p.Tyr155Ser)	7.409	0.022	0.887	0.190	ORPHA:179494/ORPHA:98053;ORPHA:179494/ORPHA:98047;ORPHA:179494/ORPHA:96344;ORPHA:179494/ORPHA:97978
1	65592830	A	G	Benign	LEPR	NM_002303.6:c.668A>G_(p.Gln223Arg)	18.730	0.838	0.399	0.095	ORPHA:179494/ORPHA:98053;ORPHA:179494/ORPHA:98047;ORPHA:179494/ORPHA:96344;ORPHA:179494/ORPHA:97978
1	65610269	G	C	Benign/Likely_benign	LEPR	NM_002303.6:c.1968G>C_(p.Lys656Asn)	0.323	0.104	0.061	0.085	ORPHA:179494/ORPHA:98053;ORPHA:179494/ORPHA:98047;ORPHA:179494/ORPHA:96344;ORPHA:179494/ORPHA:97978
1	65616108	C	T	Benign	LEPR	NM_002303.6:c.2096C>T_(p.Thr699Met)	23.600	0.832	0.233	0.900	ORPHA:179494/ORPHA:98053;ORPHA:179494/ORPHA:98047;ORPHA:179494/ORPHA:96344;ORPHA:179494/ORPHA:97978
1	67052851	C	T	Benign	SLC35D1	NM_015139.3:c.244G>A_(p.Ala82Thr)	23.300	0.856	0.001	0.273	ORPHA:3144/ORPHA:93890;ORPHA:3144/ORPHA:98053;ORPHA:3144/ORPHA:93419;ORPHA:3144/ORPHA:68367
1	67053821	T	G	Pathogenic	SLC35D1	NM_015139.3:c.193A>C_(p.Thr65Pro)	28.100	0.897	0.795	0.444	ORPHA:3144/ORPHA:93890;ORPHA:3144/ORPHA:98053;ORPHA:3144/ORPHA:93419;ORPHA:3144/ORPHA:68367
1	68429795	C	A	Pathogenic	RPE65	NM_000329.3:c.1583G>T_(p.Gly528Val)	26.300	0.976	0.950	0.988	ORPHA:65/ORPHA:97966;ORPHA:65/ORPHA:98006;ORPHA:65/ORPHA:98053
1	68429835	G	A	Pathogenic	RPE65	NM_000329.3:c.1543C>T_(p.Arg515Trp)	26.600	0.825	0.246	0.878	ORPHA:791/ORPHA:98053;ORPHA:65/ORPHA:98006;ORPHA:791/ORPHA:97966;ORPHA:791/ORPHA:98006;ORPHA:65/ORPHA:97966;ORPHA:65/ORPHA:98053
1	68429927	C	A	Pathogenic	RPE65	NM_000329.3:c.1451G>T_(p.Gly484Val)	34.000	0.976	0.987	0.965	ORPHA:65/ORPHA:97966;ORPHA:65/ORPHA:98006;ORPHA:65/ORPHA:98053
1	68431106	G	A	Pathogenic	RPE65	NM_000329.3:c.1409C>T_(p.Pro470Leu)	28.500	0.990	0.953	0.969	ORPHA:791/ORPHA:98053;ORPHA:65/ORPHA:98006;ORPHA:791/ORPHA:97966;ORPHA:791/ORPHA:98006;ORPHA:65/ORPHA:97966;ORPHA:65/ORPHA:98053
1	68431116	G	C	Pathogenic	RPE65	NM_000329.3:c.1399C>G_(p.Pro467Ala)	25.400	0.992	0.845	0.868	ORPHA:791/ORPHA:98053;ORPHA:65/ORPHA:98006;ORPHA:791/ORPHA:97966;ORPHA:791/ORPHA:98006;ORPHA:65/ORPHA:97966;ORPHA:65/ORPHA:98053
1	68431282	C	A	Pathogenic/Likely_pathogenic	RPE65	NM_000329.3:c.1338G>T_(p.Arg446Ser)	26.300	0.968	0.886	0.921	ORPHA:791/ORPHA:98053;ORPHA:65/ORPHA:98006;ORPHA:791/ORPHA:97966;ORPHA:791/ORPHA:98006;ORPHA:65/ORPHA:97966;ORPHA:65/ORPHA:98053
1	68431319	G	A	Benign/Likely_benign	RPE65	NM_000329.3:c.1301C>T_(p.Ala434Val)	18.830	0.986	0.503	0.541	ORPHA:791/ORPHA:98053;ORPHA:65/ORPHA:98006;ORPHA:791/ORPHA:97966;ORPHA:791/ORPHA:98006;ORPHA:65/ORPHA:97966;ORPHA:65/ORPHA:98053
1	68431328	T	C	Pathogenic/Likely_pathogenic	RPE65	NM_000329.3:c.1292A>G_(p.Tyr431Cys)	27.200	0.986	0.954	0.965	ORPHA:791/ORPHA:98053;ORPHA:65/ORPHA:98006;ORPHA:791/ORPHA:97966;ORPHA:791/ORPHA:98006;ORPHA:65/ORPHA:97966;ORPHA:65/ORPHA:98053
1	68438213	A	G	Pathogenic	RPE65	NM_000329.3:c.1102T>C_(p.Tyr368His)	27.800	0.988	0.963	0.981	ORPHA:791/ORPHA:98053;ORPHA:65/ORPHA:98006;ORPHA:791/ORPHA:97966;ORPHA:791/ORPHA:98006;ORPHA:65/ORPHA:97966;ORPHA:65/ORPHA:98053
1	68438228	G	T	Pathogenic	RPE65	NM_000329.3:c.1087C>A_(p.Pro363Thr)	22.800	0.991	0.976	0.956	ORPHA:791/ORPHA:98053;ORPHA:65/ORPHA:98006;ORPHA:791/ORPHA:97966;ORPHA:791/ORPHA:98006;ORPHA:65/ORPHA:97966;ORPHA:65/ORPHA:98053
1	68438293	A	G	Pathogenic	RPE65	NM_000329.3:c.1022T>C_(p.Leu341Ser)	28.400	0.988	0.975	0.961	ORPHA:791/ORPHA:98053;ORPHA:65/ORPHA:98006;ORPHA:791/ORPHA:97966;ORPHA:791/ORPHA:98006;ORPHA:65/ORPHA:97966;ORPHA:65/ORPHA:98053
1	68439059	T	G	Benign/Likely_benign	RPE65	NM_000329.3:c.881A>C_(p.Lys294Thr)	26.600	0.998	0.827	0.921	ORPHA:791/ORPHA:98053;ORPHA:65/ORPHA:98006;ORPHA:791/ORPHA:97966;ORPHA:791/ORPHA:98006;ORPHA:65/ORPHA:97966;ORPHA:65/ORPHA:98053
1	68439303	T	C	Pathogenic	RPE65	NM_000329.3:c.746A>G_(p.Tyr249Cys)	26.400	0.976	0.863	0.984	ORPHA:791/ORPHA:98053;ORPHA:65/ORPHA:98006;ORPHA:791/ORPHA:97966;ORPHA:791/ORPHA:98006;ORPHA:65/ORPHA:97966;ORPHA:65/ORPHA:98053
1	68439564	T	A	Pathogenic	RPE65	NM_000329.3:c.722A>T_(p.His241Leu)	28.400	0.997	0.969	0.994	ORPHA:791/ORPHA:97966;ORPHA:791/ORPHA:98006;ORPHA:791/ORPHA:98053
1	68439571	A	C	Pathogenic	RPE65	NM_000329.3:c.715T>G_(p.Tyr239Asp)	28.900	0.998	0.970	0.978	ORPHA:791/ORPHA:98053;ORPHA:65/ORPHA:98006;ORPHA:791/ORPHA:97966;ORPHA:791/ORPHA:98006;ORPHA:65/ORPHA:97966;ORPHA:65/ORPHA:98053
1	68439611	G	C	Benign/Likely_benign	RPE65	NM_000329.3:c.675C>G_(p.Ile225Met)	18.220	0.600	0.038	0.322	ORPHA:791/ORPHA:98053;ORPHA:65/ORPHA:98006;ORPHA:791/ORPHA:97966;ORPHA:791/ORPHA:98006;ORPHA:65/ORPHA:97966;ORPHA:65/ORPHA:98053
1	68440951	T	C	Pathogenic	RPE65	NM_000329.3:c.545A>G_(p.His182Arg)	25.500	0.982	0.978	0.949	ORPHA:791/ORPHA:98053;ORPHA:65/ORPHA:98006;ORPHA:791/ORPHA:97966;ORPHA:791/ORPHA:98006;ORPHA:65/ORPHA:97966;ORPHA:65/ORPHA:98053
1	68440952	G	A	Pathogenic	RPE65	NM_000329.3:c.544C>T_(p.His182Tyr)	26.000	0.990	0.985	0.971	ORPHA:791/ORPHA:98053;ORPHA:65/ORPHA:98006;ORPHA:791/ORPHA:97966;ORPHA:791/ORPHA:98006;ORPHA:65/ORPHA:97966;ORPHA:65/ORPHA:98053
1	68444607	C	T	Pathogenic/Likely_pathogenic	RPE65	NM_000329.3:c.419G>A_(p.Gly140Glu)	23.400	0.978	0.919	0.977	ORPHA:791/ORPHA:98053;ORPHA:65/ORPHA:98006;ORPHA:791/ORPHA:97966;ORPHA:791/ORPHA:98006;ORPHA:65/ORPHA:97966;ORPHA:65/ORPHA:98053
1	68444857	C	T	Pathogenic	RPE65	NM_000329.3:c.272G>A_(p.Arg91Gln)	22.900	0.988	0.839	0.980	ORPHA:791/ORPHA:98053;ORPHA:65/ORPHA:98006;ORPHA:791/ORPHA:97966;ORPHA:791/ORPHA:98006;ORPHA:65/ORPHA:97966;ORPHA:65/ORPHA:98053
1	68444858	G	A	Pathogenic	RPE65	NM_000329.3:c.271C>T_(p.Arg91Trp)	32.000	0.924	0.962	0.936	ORPHA:791/ORPHA:98053;ORPHA:65/ORPHA:98006;ORPHA:791/ORPHA:97966;ORPHA:791/ORPHA:98006;ORPHA:65/ORPHA:97966;ORPHA:65/ORPHA:98053
1	68446728	T	G	Pathogenic	RPE65	NM_000329.3:c.227A>C_(p.His76Pro)	22.600	0.915	0.854	0.751	ORPHA:65/ORPHA:97966;ORPHA:65/ORPHA:98006;ORPHA:65/ORPHA:98053
1	68446755	A	C	Pathogenic	RPE65	NM_000329.3:c.200T>G_(p.Leu67Arg)	28.000	0.989	0.965	0.962	ORPHA:791/ORPHA:98053;ORPHA:65/ORPHA:98006;ORPHA:791/ORPHA:97966;ORPHA:791/ORPHA:98006;ORPHA:65/ORPHA:97966;ORPHA:65/ORPHA:98053
1	68446824	C	T	Pathogenic	RPE65	NM_000329.3:c.131G>A_(p.Arg44Gln)	28.400	0.981	0.966	0.995	ORPHA:791/ORPHA:98053;ORPHA:65/ORPHA:98006;ORPHA:791/ORPHA:97966;ORPHA:791/ORPHA:98006;ORPHA:65/ORPHA:97966;ORPHA:65/ORPHA:98053
1	68446837	C	T	Pathogenic	RPE65	NM_000329.3:c.118G>A_(p.Gly40Ser)	26.200	0.981	0.930	0.962	ORPHA:791/ORPHA:98053;ORPHA:65/ORPHA:98006;ORPHA:791/ORPHA:97966;ORPHA:791/ORPHA:98006;ORPHA:65/ORPHA:97966;ORPHA:65/ORPHA:98053
1	68448624	C	A	Pathogenic	RPE65	NM_000329.3:c.94G>T_(p.Gly32Cys)	36.000	0.978	0.981	0.943	ORPHA:791/ORPHA:98053;ORPHA:65/ORPHA:98006;ORPHA:791/ORPHA:97966;ORPHA:791/ORPHA:98006;ORPHA:65/ORPHA:97966;ORPHA:65/ORPHA:98053
1	68448653	A	G	Pathogenic	RPE65	NM_000329.3:c.65T>C_(p.Leu22Pro)	23.200	0.970	0.978	0.986	ORPHA:791/ORPHA:98053;ORPHA:65/ORPHA:98006;ORPHA:791/ORPHA:97966;ORPHA:791/ORPHA:98006;ORPHA:65/ORPHA:97966;ORPHA:65/ORPHA:98053
1	70430388	C	G	Pathogenic	CTH	NM_001902.6:c.718C>G_(p.Gln240Glu)	23.100	0.996	0.971	0.962	ORPHA:212/ORPHA:98053;ORPHA:212/ORPHA:68367
1	70439117	G	T	Benign	CTH	NM_001902.6:c.1208G>T_(p.Ser403Ile)	15.800	0.141	0.044	0.218	ORPHA:212/ORPHA:98053;ORPHA:212/ORPHA:68367
1	74369495	G	A	Pathogenic	TNNI3K	NM_015978.3:c.1577G>A_(p.Gly526Asp)	27.400	0.986	0.926	0.986	ORPHA:436242/ORPHA:98053;ORPHA:436242/ORPHA:97929
1	74369533	A	G	Pathogenic	TNNI3K	NM_015978.3:c.1615A>G_(p.Thr539Ala)	25.100	0.966	0.737	0.956	ORPHA:436242/ORPHA:98053;ORPHA:436242/ORPHA:97929
1	75724790	G	C	Pathogenic/Likely_pathogenic	ACADM	NM_000016.6:c.3G>C_(p.Met1Ile)	22.900	0.593	0.564	0.757	ORPHA:42/ORPHA:98053;ORPHA:42/ORPHA:68367
1	75728456	G	T	Pathogenic	ACADM	NM_000016.6:c.86G>T_(p.Arg29Leu)	0.007	0.003	0.506	0.210	ORPHA:42/ORPHA:98053;ORPHA:42/ORPHA:68367
1	75732682	C	T	Pathogenic	ACADM	NM_000016.6:c.157C>T_(p.Arg53Cys)	26.900	0.934	0.469	0.826	ORPHA:42/ORPHA:98053;ORPHA:42/ORPHA:68367
1	75732724	T	C	Pathogenic/Likely_pathogenic	ACADM	NM_000016.6:c.199T>C_(p.Tyr67His)	22.600	0.988	0.624	0.878	ORPHA:42/ORPHA:98053;ORPHA:42/ORPHA:68367
1	75732869	T	C	Pathogenic	ACADM	NM_000016.6:c.233T>C_(p.Ile78Thr)	25.900	0.988	0.540	0.887	ORPHA:42/ORPHA:98053;ORPHA:42/ORPHA:68367
1	75732886	C	T	Pathogenic/Likely_pathogenic	ACADM	NM_000016.6:c.250C>T_(p.Leu84Phe)	25.600	0.969	0.402	0.901	ORPHA:42/ORPHA:98053;ORPHA:42/ORPHA:68367
1	75733588	G	A	Pathogenic/Likely_pathogenic	ACADM	NM_000016.6:c.347G>A_(p.Cys116Tyr)	28.400	0.993	0.986	0.968	ORPHA:42/ORPHA:98053;ORPHA:42/ORPHA:68367
1	75734846	G	A	Pathogenic/Likely_pathogenic	ACADM	NM_000016.6:c.443G>A_(p.Arg148Lys)	25.200	0.993	0.877	0.703	ORPHA:42/ORPHA:98053;ORPHA:42/ORPHA:68367
1	75734850	G	A	Pathogenic	ACADM	NM_000016.6:c.447G>A_(p.Met149Ile)	23.900	0.989	0.955	0.823	ORPHA:42/ORPHA:98053;ORPHA:42/ORPHA:68367
1	75734867	T	C	Pathogenic/Likely_pathogenic	ACADM	NM_000016.6:c.464T>C_(p.Met155Thr)	23.800	0.987	0.856	0.888	ORPHA:42/ORPHA:98053;ORPHA:42/ORPHA:68367
1	75740065	T	C	Pathogenic	ACADM	NM_000016.6:c.554T>C_(p.Ile185Thr)	26.800	0.980	0.608	0.939	ORPHA:42/ORPHA:98053;ORPHA:42/ORPHA:68367
1	75740094	G	A	Pathogenic/Likely_pathogenic	ACADM	NM_000016.6:c.583G>A_(p.Gly195Arg)	32.000	0.989	0.956	0.993	ORPHA:42/ORPHA:98053;ORPHA:42/ORPHA:68367
1	75745815	A	C	Pathogenic/Likely_pathogenic	ACADM	NM_000016.6:c.609A>C_(p.Leu203Phe)	21.600	0.168	0.072	0.879	ORPHA:42/ORPHA:98053;ORPHA:42/ORPHA:68367
1	75745822	C	T	Pathogenic/Likely_pathogenic	ACADM	NM_000016.6:c.616C>T_(p.Arg206Cys)	33.000	0.981	0.935	0.942	ORPHA:42/ORPHA:98053;ORPHA:42/ORPHA:68367
1	75745823	G	A	Pathogenic/Likely_pathogenic	ACADM	NM_000016.6:c.617G>A_(p.Arg206His)	31.000	0.985	0.960	0.613	ORPHA:42/ORPHA:98053;ORPHA:42/ORPHA:68367
1	75745904	T	C	Pathogenic/Likely_pathogenic	ACADM	NM_000016.6:c.698T>C_(p.Ile233Thr)	20.800	0.888	0.026	0.806	ORPHA:42/ORPHA:98053;ORPHA:42/ORPHA:68367
1	75749440	T	C	Pathogenic	ACADM	NM_000016.6:c.730T>C_(p.Cys244Arg)	28.600	0.977	0.982	0.977	ORPHA:42/ORPHA:98053;ORPHA:42/ORPHA:68367
1	75749444	C	T	Pathogenic/Likely_pathogenic	ACADM	NM_000016.6:c.734C>T_(p.Ser245Leu)	29.000	0.978	0.953	0.972	ORPHA:42/ORPHA:98053;ORPHA:42/ORPHA:68367
1	75749452	A	G	Pathogenic	ACADM	NM_000016.6:c.742A>G_(p.Arg248Gly)	24.400	0.930	0.625	0.969	ORPHA:42/ORPHA:98053;ORPHA:42/ORPHA:68367
1	75749509	G	A	Pathogenic/Likely_pathogenic	ACADM	NM_000016.6:c.799G>A_(p.Gly267Arg)	32.000	0.989	0.746	0.975	ORPHA:42/ORPHA:98053;ORPHA:42/ORPHA:68367
1	75749552	G	C	Pathogenic	ACADM	NM_000016.6:c.842G>C_(p.Arg281Thr)	28.700	0.992	0.852	0.981	ORPHA:42/ORPHA:98053;ORPHA:42/ORPHA:68367
1	75749553	A	T	Pathogenic/Likely_pathogenic	ACADM	NM_000016.6:c.843A>T_(p.Arg281Ser)	24.400	0.821	0.255	0.982	ORPHA:42/ORPHA:98053;ORPHA:42/ORPHA:68367
1	75750482	G	C	Pathogenic/Likely_pathogenic	ACADM	NM_000016.6:c.881G>C_(p.Arg294Thr)	27.800	0.991	0.953	0.947	ORPHA:42/ORPHA:98053;ORPHA:42/ORPHA:68367
1	75761158	A	G	Pathogenic	ACADM	NM_000016.6:c.982A>G_(p.Met328Val)	20.200	0.969	0.801	0.905	ORPHA:42/ORPHA:98053;ORPHA:42/ORPHA:68367
1	75761161	A	C	Pathogenic	ACADM	NM_000016.6:c.985A>C_(p.Lys329Gln)	24.200	0.982	0.964	0.812	ORPHA:42/ORPHA:98053;ORPHA:42/ORPHA:68367
1	75761218	C	T	Pathogenic	ACADM	NM_000016.6:c.1042C>T_(p.Arg348Cys)	25.200	0.938	0.764	0.730	ORPHA:42/ORPHA:98053;ORPHA:42/ORPHA:68367
1	75761221	C	G	Pathogenic	ACADM	NM_000016.6:c.1045C>G_(p.Arg349Gly)	24.600	0.866	0.504	0.680	ORPHA:42/ORPHA:98053;ORPHA:42/ORPHA:68367
1	75761228	C	T	Pathogenic/Likely_pathogenic	ACADM	NM_000016.6:c.1052C>T_(p.Thr351Ile)	25.200	0.970	0.931	0.969	ORPHA:42/ORPHA:98053;ORPHA:42/ORPHA:68367
1	75761231	A	G	Pathogenic/Likely_pathogenic	ACADM	NM_000016.6:c.1055A>G_(p.Tyr352Cys)	25.800	0.905	0.538	0.925	ORPHA:42/ORPHA:98053;ORPHA:42/ORPHA:68367
1	75761261	G	A	Pathogenic	ACADM	NM_000016.6:c.1085G>A_(p.Gly362Glu)	24.400	0.921	0.538	0.952	ORPHA:42/ORPHA:98053;ORPHA:42/ORPHA:68367
1	75761300	T	C	Pathogenic	ACADM	NM_000016.6:c.1124T>C_(p.Ile375Thr)	25.900	0.980	0.803	0.963	ORPHA:42/ORPHA:98053;ORPHA:42/ORPHA:68367
1	75761365	T	A	Pathogenic/Likely_pathogenic	ACADM	NM_000016.6:c.1189T>A_(p.Tyr397Asn)	24.600	0.991	0.831	0.943	ORPHA:42/ORPHA:98053;ORPHA:42/ORPHA:68367
1	75761366	A	C	Pathogenic	ACADM	NM_000016.6:c.1190A>C_(p.Tyr397Ser)	25.200	0.973	0.859	0.863	ORPHA:42/ORPHA:98053;ORPHA:42/ORPHA:68367
1	75762704	A	G	Pathogenic/Likely_pathogenic	ACADM	NM_000016.6:c.1207A>G_(p.Thr403Ala)	27.500	0.989	0.885	0.881	ORPHA:42/ORPHA:98053;ORPHA:42/ORPHA:68367
1	77926761	G	A	Benign	NEXN	NM_144573.4:c.733G>A_(p.Gly245Arg)	31.000	0.993	0.730	0.463	ORPHA:154/ORPHA:565779;ORPHA:154/ORPHA:98053;ORPHA:154/ORPHA:97929
1	77929400	A	C	Benign/Likely_benign	NEXN	NM_144573.4:c.949A>C_(p.Met317Leu)	14.850	0.664	0.352	0.163	ORPHA:154/ORPHA:565779;ORPHA:154/ORPHA:98053;ORPHA:154/ORPHA:97929
1	77929446	A	C	Benign	NEXN	NM_144573.4:c.995A>C_(p.Glu332Ala)	22.200	0.935	0.360	0.239	ORPHA:154/ORPHA:565779;ORPHA:154/ORPHA:98053;ORPHA:154/ORPHA:97929
1	77935979	G	C	Benign	NEXN	NM_144573.4:c.1408G>C_(p.Glu470Gln)	27.200	0.996	0.936	0.586	ORPHA:154/ORPHA:565779;ORPHA:154/ORPHA:98053;ORPHA:154/ORPHA:97929
1	77942167	A	G	Benign/Likely_benign	NEXN	NM_144573.4:c.1618A>G_(p.Met540Val)	23.400	0.974	0.156	0.770	ORPHA:154/ORPHA:565779;ORPHA:154/ORPHA:98053;ORPHA:154/ORPHA:97929
1	77942632	C	A	Pathogenic	NEXN	NM_144573.4:c.1831C>A_(p.Pro611Thr)	25.500	0.983	0.949	0.977	ORPHA:154/ORPHA:565779;ORPHA:154/ORPHA:98053;ORPHA:154/ORPHA:97929
1	91861477	T	C	Benign/Likely_benign	TGFBR3	NM_003243.5:c.55A>G_(p.Thr19Ala)	9.153	0.112	0.071	0.180	ORPHA:91387/ORPHA:98023;ORPHA:91387/ORPHA:98028;ORPHA:91387/ORPHA:98053;ORPHA:91387/ORPHA:97962
1	92247981	T	A	Benign	GLMN	NM_053274.3:c.1482A>T_(p.Leu494Phe)	22.500	0.713	0.269	0.341	ORPHA:83454/ORPHA:98053;ORPHA:83454/ORPHA:93890;ORPHA:83454/ORPHA:98028;ORPHA:83454/ORPHA:98006
1	92263726	G	A	Benign	GLMN	NM_053274.3:c.1306C>T_(p.Arg436Cys)	10.900	0.021	0.019	0.177	ORPHA:83454/ORPHA:98053;ORPHA:83454/ORPHA:93890;ORPHA:83454/ORPHA:98028;ORPHA:83454/ORPHA:98006
1	92266474	T	C	Benign	GLMN	NM_053274.3:c.1159A>G_(p.Met387Val)	3.693	0.045	0.074	0.180	ORPHA:83454/ORPHA:98053;ORPHA:83454/ORPHA:93890;ORPHA:83454/ORPHA:98028;ORPHA:83454/ORPHA:98006
1	92267954	A	G	Benign	GLMN	NM_053274.3:c.1057T>C_(p.Tyr353His)	19.570	0.126	0.105	0.241	ORPHA:83454/ORPHA:98053;ORPHA:83454/ORPHA:93890;ORPHA:83454/ORPHA:98028;ORPHA:83454/ORPHA:98006
1	92267989	T	C	Benign	GLMN	NM_053274.3:c.1022A>G_(p.Asn341Ser)	17.150	0.657	0.062	0.249	ORPHA:83454/ORPHA:98053;ORPHA:83454/ORPHA:93890;ORPHA:83454/ORPHA:98028;ORPHA:83454/ORPHA:98006
1	92268106	A	G	Benign	GLMN	NM_053274.3:c.1007T>C_(p.Leu336Ser)	29.300	0.974	0.305	0.746	ORPHA:83454/ORPHA:98053;ORPHA:83454/ORPHA:93890;ORPHA:83454/ORPHA:98028;ORPHA:83454/ORPHA:98006
1	92271489	A	G	Benign	GLMN	NM_053274.3:c.899T>C_(p.Ile300Thr)	22.800	0.824	0.084	0.343	ORPHA:83454/ORPHA:98053;ORPHA:83454/ORPHA:93890;ORPHA:83454/ORPHA:98028;ORPHA:83454/ORPHA:98006
1	92271532	T	C	Benign	GLMN	NM_053274.3:c.856A>G_(p.Met286Val)	9.028	0.184	0.048	0.073	ORPHA:83454/ORPHA:98053;ORPHA:83454/ORPHA:93890;ORPHA:83454/ORPHA:98028;ORPHA:83454/ORPHA:98006
1	92288965	T	C	Benign	GLMN	NM_053274.3:c.581A>G_(p.Asn194Ser)	17.290	0.688	0.129	0.159	ORPHA:83454/ORPHA:98053;ORPHA:83454/ORPHA:93890;ORPHA:83454/ORPHA:98028;ORPHA:83454/ORPHA:98006
1	92289004	A	G	Benign	GLMN	NM_053274.3:c.542T>C_(p.Ile181Thr)	14.750	0.092	0.219	0.297	ORPHA:83454/ORPHA:98053;ORPHA:83454/ORPHA:93890;ORPHA:83454/ORPHA:98028;ORPHA:83454/ORPHA:98006
1	92289110	C	T	Benign	GLMN	NM_053274.3:c.436G>A_(p.Ala146Thr)	21.000	0.889	0.095	0.369	ORPHA:83454/ORPHA:98053;ORPHA:83454/ORPHA:93890;ORPHA:83454/ORPHA:98028;ORPHA:83454/ORPHA:98006
1	92291432	C	T	Benign	GLMN	NM_053274.3:c.271G>A_(p.Asp91Asn)	22.900	0.619	0.026	0.206	ORPHA:83454/ORPHA:98053;ORPHA:83454/ORPHA:93890;ORPHA:83454/ORPHA:98028;ORPHA:83454/ORPHA:98006
1	92297425	A	C	Benign	GLMN	NM_053274.3:c.144T>G_(p.Ile48Met)	24.100	0.796	0.146	0.390	ORPHA:83454/ORPHA:98053;ORPHA:83454/ORPHA:93890;ORPHA:83454/ORPHA:98028;ORPHA:83454/ORPHA:98006
1	92297511	C	T	Benign	GLMN	NM_053274.3:c.58G>A_(p.Asp20Asn)	23.500	0.756	0.036	0.139	ORPHA:83454/ORPHA:98053;ORPHA:83454/ORPHA:93890;ORPHA:83454/ORPHA:98028;ORPHA:83454/ORPHA:98006
1	92476100	G	A	Benign	GFI1	NM_005263.5:c.1198C>T_(p.Leu400Phe)	24.200	0.899	0.187	0.632	ORPHA:486/ORPHA:565779;ORPHA:486/ORPHA:98053;ORPHA:486/ORPHA:98004
1	92476153	T	C	Pathogenic	GFI1	NM_005263.5:c.1145A>G_(p.Asn382Ser)	26.100	0.945	0.928	0.871	ORPHA:486/ORPHA:565779;ORPHA:486/ORPHA:98053;ORPHA:486/ORPHA:98004
1	92480669	C	G	Benign/Likely_benign	GFI1	NM_005263.5:c.718G>C_(p.Glu240Gln)	20.300	0.887	0.667	0.148	ORPHA:486/ORPHA:565779;ORPHA:486/ORPHA:98053;ORPHA:486/ORPHA:98004
1	92483381	C	T	Benign	GFI1	NM_005263.5:c.107G>A_(p.Ser36Asn)	16.720	0.900	0.109	0.046	ORPHA:486/ORPHA:565779;ORPHA:486/ORPHA:98053;ORPHA:486/ORPHA:98004
1	92832115	A	C	Pathogenic	RPL5	NM_000969.5:c.1A>C_(p.Met1Leu)	24.800	0.948	0.943	0.895	ORPHA:124/ORPHA:68329;ORPHA:124/ORPHA:68367;ORPHA:124/ORPHA:565779;ORPHA:124/ORPHA:93890;ORPHA:124/ORPHA:97992;ORPHA:124/ORPHA:98006;ORPHA:124/ORPHA:98036;ORPHA:124/ORPHA:98053;ORPHA:124/ORPHA:250908
1	92837557	A	G	Benign/Likely_benign	RPL5	NM_000969.5:c.629A>G_(p.Tyr210Cys)	22.900	0.909	0.548	0.680	ORPHA:124/ORPHA:68329;ORPHA:124/ORPHA:68367;ORPHA:124/ORPHA:565779;ORPHA:124/ORPHA:93890;ORPHA:124/ORPHA:97992;ORPHA:124/ORPHA:98006;ORPHA:124/ORPHA:98036;ORPHA:124/ORPHA:98053;ORPHA:124/ORPHA:250908
1	92840626	G	C	Benign/Likely_benign	RPL5	NM_000969.5:c.781G>C_(p.Val261Leu)	23.000	0.970	0.864	0.478	ORPHA:124/ORPHA:68329;ORPHA:124/ORPHA:68367;ORPHA:124/ORPHA:565779;ORPHA:124/ORPHA:93890;ORPHA:124/ORPHA:97992;ORPHA:124/ORPHA:98006;ORPHA:124/ORPHA:98036;ORPHA:124/ORPHA:98053;ORPHA:124/ORPHA:250908
1	93997943	G	A	Pathogenic/Likely_pathogenic	ABCA4	NM_000350.3:c.6647C>T_(p.Ala2216Val)	28.500	0.983	0.606	0.927	ORPHA:827/ORPHA:97966;ORPHA:364055/ORPHA:97966;ORPHA:827/ORPHA:98053;ORPHA:364055/ORPHA:98053
1	93998027	A	G	Pathogenic	ABCA4	NM_000350.3:c.6563T>C_(p.Phe2188Ser)	25.600	0.998	0.951	0.977	ORPHA:827/ORPHA:97966;ORPHA:827/ORPHA:98053
1	94000866	C	T	Pathogenic/Likely_pathogenic	ABCA4	NM_000350.3:c.6449G>A_(p.Cys2150Tyr)	27.100	0.959	0.980	0.982	ORPHA:827/ORPHA:97966;ORPHA:364055/ORPHA:97966;ORPHA:827/ORPHA:98053;ORPHA:364055/ORPHA:98053
1	94001069	G	A	Pathogenic	ABCA4	NM_000350.3:c.6319C>T_(p.Arg2107Cys)	32.000	0.986	0.969	0.992	ORPHA:827/ORPHA:97966;ORPHA:827/ORPHA:98053
1	94001072	G	A	Pathogenic/Likely_pathogenic	ABCA4	NM_000350.3:c.6316C>T_(p.Arg2106Cys)	31.000	0.949	0.854	0.990	ORPHA:827/ORPHA:97966;ORPHA:364055/ORPHA:97966;ORPHA:827/ORPHA:98053;ORPHA:364055/ORPHA:98053
1	94001911	G	A	Pathogenic/Likely_pathogenic	ABCA4	NM_000350.3:c.6229C>T_(p.Arg2077Trp)	27.300	0.934	0.757	0.994	ORPHA:364055/ORPHA:97966;ORPHA:827/ORPHA:98053;ORPHA:364055/ORPHA:98053;ORPHA:1872/ORPHA:98053;ORPHA:827/ORPHA:97966;ORPHA:1872/ORPHA:97966
1	94005476	G	A	Pathogenic	ABCA4	NM_000350.3:c.6112C>T_(p.Arg2038Trp)	30.000	0.988	0.927	0.982	ORPHA:827/ORPHA:97966;ORPHA:364055/ORPHA:97966;ORPHA:827/ORPHA:98053;ORPHA:364055/ORPHA:98053
1	94005499	C	T	Pathogenic/Likely_pathogenic	ABCA4	NM_000350.3:c.6089G>A_(p.Arg2030Gln)	27.200	0.975	0.752	0.930	ORPHA:364055/ORPHA:98053;ORPHA:364055/ORPHA:97966;ORPHA:1872/ORPHA:97966;ORPHA:791/ORPHA:97966;ORPHA:791/ORPHA:98053;ORPHA:1872/ORPHA:98053;ORPHA:827/ORPHA:97966;ORPHA:827/ORPHA:98053;ORPHA:791/ORPHA:98006
1	94005509	G	A	Pathogenic/Likely_pathogenic	ABCA4	NM_000350.3:c.6079C>T_(p.Leu2027Phe)	27.600	0.985	0.344	0.983	ORPHA:364055/ORPHA:98053;ORPHA:364055/ORPHA:97966;ORPHA:1872/ORPHA:97966;ORPHA:791/ORPHA:97966;ORPHA:791/ORPHA:98053;ORPHA:1872/ORPHA:98053;ORPHA:827/ORPHA:97966;ORPHA:827/ORPHA:98053;ORPHA:791/ORPHA:98006
1	94007703	G	A	Pathogenic/Likely_pathogenic	ABCA4	NM_000350.3:c.5936C>T_(p.Thr1979Ile)	28.900	0.992	0.498	0.967	ORPHA:827/ORPHA:97966;ORPHA:364055/ORPHA:97966;ORPHA:827/ORPHA:98053;ORPHA:364055/ORPHA:98053
1	94007710	C	T	Pathogenic	ABCA4	NM_000350.3:c.5929G>A_(p.Gly1977Ser)	27.400	0.989	0.968	0.986	ORPHA:791/ORPHA:97966;ORPHA:791/ORPHA:98006;ORPHA:791/ORPHA:98053
1	94007727	A	C	Pathogenic	ABCA4	NM_000350.3:c.5912T>G_(p.Leu1971Arg)	31.000	0.993	0.966	0.987	ORPHA:827/ORPHA:97966;ORPHA:827/ORPHA:98053
1	94008252	C	T	Pathogenic/Likely_pathogenic	ABCA4	NM_000350.3:c.5881G>A_(p.Gly1961Arg)	31.000	0.994	0.855	0.954	ORPHA:827/ORPHA:97966;ORPHA:364055/ORPHA:97966;ORPHA:827/ORPHA:98053;ORPHA:364055/ORPHA:98053
1	94008767	A	G	Pathogenic/Likely_pathogenic	ABCA4	NM_000350.3:c.5819T>C_(p.Leu1940Pro)	27.700	0.929	0.932	0.897	ORPHA:364055/ORPHA:97966;ORPHA:827/ORPHA:98053;ORPHA:364055/ORPHA:98053;ORPHA:1872/ORPHA:98053;ORPHA:827/ORPHA:97966;ORPHA:1872/ORPHA:97966
1	94011297	A	G	Pathogenic/Likely_pathogenic	ABCA4	NM_000350.3:c.5549T>C_(p.Leu1850Pro)	25.700	0.959	0.391	0.861	ORPHA:827/ORPHA:97966;ORPHA:364055/ORPHA:97966;ORPHA:827/ORPHA:98053;ORPHA:364055/ORPHA:98053
1	94014622	G	T	Pathogenic/Likely_pathogenic	ABCA4	NM_000350.3:c.5381C>A_(p.Ala1794Asp)	27.400	0.918	0.795	0.993	ORPHA:827/ORPHA:97966;ORPHA:364055/ORPHA:97966;ORPHA:827/ORPHA:98053;ORPHA:364055/ORPHA:98053
1	94014623	C	G	Pathogenic/Likely_pathogenic	ABCA4	NM_000350.3:c.5380G>C_(p.Ala1794Pro)	26.500	0.875	0.867	0.961	ORPHA:827/ORPHA:97966;ORPHA:827/ORPHA:98053
1	94014652	A	C	Pathogenic	ABCA4	NM_000350.3:c.5351T>G_(p.Leu1784Arg)	29.000	0.949	0.977	0.904	ORPHA:827/ORPHA:97966;ORPHA:827/ORPHA:98053
1	94014685	G	A	Pathogenic/Likely_pathogenic	ABCA4	NM_000350.3:c.5318C>T_(p.Ala1773Val)	31.000	0.953	0.807	0.918	ORPHA:827/ORPHA:97966;ORPHA:364055/ORPHA:97966;ORPHA:827/ORPHA:98053;ORPHA:364055/ORPHA:98053
1	94015766	G	T	Pathogenic	ABCA4	NM_000350.3:c.5285C>A_(p.Ala1762Asp)	27.300	0.992	0.832	0.974	ORPHA:364055/ORPHA:97966;ORPHA:827/ORPHA:98053;ORPHA:364055/ORPHA:98053;ORPHA:1872/ORPHA:98053;ORPHA:827/ORPHA:97966;ORPHA:1872/ORPHA:97966
1	94021339	C	T	Pathogenic/Likely_pathogenic	ABCA4	NM_000350.3:c.4919G>A_(p.Arg1640Gln)	29.300	0.906	0.660	0.957	ORPHA:827/ORPHA:97966;ORPHA:364055/ORPHA:97966;ORPHA:827/ORPHA:98053;ORPHA:364055/ORPHA:98053
1	94021340	G	A	Pathogenic/Likely_pathogenic;_other	ABCA4	NM_000350.3:c.4918C>T_(p.Arg1640Trp)	28.800	0.808	0.884	0.928	ORPHA:364055/ORPHA:97966;ORPHA:827/ORPHA:98053;ORPHA:364055/ORPHA:98053;ORPHA:827/ORPHA:97966;ORPHA:65/ORPHA:97966;ORPHA:65/ORPHA:98053;ORPHA:65/ORPHA:98006
1	94021695	G	T	Pathogenic/Likely_pathogenic	ABCA4	NM_000350.3:c.4793C>A_(p.Ala1598Asp)	16.310	0.416	0.086	0.853	ORPHA:791/ORPHA:97966;ORPHA:827/ORPHA:98053;ORPHA:364055/ORPHA:98053;ORPHA:364055/ORPHA:97966;ORPHA:827/ORPHA:97966;ORPHA:791/ORPHA:98053;ORPHA:791/ORPHA:98006
1	94024994	C	T	Pathogenic/Likely_pathogenic	ABCA4	NM_000350.3:c.4594G>A_(p.Asp1532Asn)	27.800	0.979	0.909	0.924	ORPHA:364055/ORPHA:98053;ORPHA:364055/ORPHA:97966;ORPHA:1872/ORPHA:97966;ORPHA:791/ORPHA:97966;ORPHA:791/ORPHA:98053;ORPHA:1872/ORPHA:98053;ORPHA:827/ORPHA:97966;ORPHA:827/ORPHA:98053;ORPHA:791/ORPHA:98006
1	94025011	G	A	Pathogenic/Likely_pathogenic	ABCA4	NM_000350.3:c.4577C>T_(p.Thr1526Met)	25.200	0.971	0.437	0.918	ORPHA:791/ORPHA:97966;ORPHA:827/ORPHA:98053;ORPHA:364055/ORPHA:98053;ORPHA:364055/ORPHA:97966;ORPHA:827/ORPHA:97966;ORPHA:791/ORPHA:98053;ORPHA:791/ORPHA:98006
1	94029465	C	T	Pathogenic/Likely_pathogenic	ABCA4	NM_000350.3:c.4519G>A_(p.Gly1507Arg)	24.500	0.989	0.943	0.896	ORPHA:827/ORPHA:97966;ORPHA:364055/ORPHA:97966;ORPHA:827/ORPHA:98053;ORPHA:364055/ORPHA:98053
1	94029515	C	T	Pathogenic	ABCA4	NM_000350.3:c.4469G>A_(p.Cys1490Tyr)	28.700	0.989	0.978	0.947	ORPHA:791/ORPHA:97966;ORPHA:827/ORPHA:98053;ORPHA:364055/ORPHA:98053;ORPHA:364055/ORPHA:97966;ORPHA:827/ORPHA:97966;ORPHA:791/ORPHA:98053;ORPHA:791/ORPHA:98006
1	94029521	C	T	Pathogenic/Likely_pathogenic	ABCA4	NM_000350.3:c.4463G>A_(p.Cys1488Tyr)	25.400	0.989	0.993	0.978	ORPHA:827/ORPHA:97966;ORPHA:364055/ORPHA:97966;ORPHA:827/ORPHA:98053;ORPHA:364055/ORPHA:98053
1	94029522	A	G	Pathogenic/Likely_pathogenic	ABCA4	NM_000350.3:c.4462T>C_(p.Cys1488Arg)	25.500	0.993	0.964	0.946	ORPHA:364055/ORPHA:98053;ORPHA:364055/ORPHA:97966;ORPHA:1872/ORPHA:97966;ORPHA:791/ORPHA:97966;ORPHA:791/ORPHA:98053;ORPHA:1872/ORPHA:98053;ORPHA:827/ORPHA:97966;ORPHA:827/ORPHA:98053;ORPHA:791/ORPHA:98006
1	94029527	G	A	Pathogenic/Likely_pathogenic	ABCA4	NM_000350.3:c.4457C>T_(p.Pro1486Leu)	24.800	0.993	0.995	0.923	ORPHA:827/ORPHA:97966;ORPHA:364055/ORPHA:97966;ORPHA:827/ORPHA:98053;ORPHA:364055/ORPHA:98053
1	94030452	C	T	Pathogenic/Likely_pathogenic	ABCA4	NM_000350.3:c.4328G>A_(p.Arg1443His)	25.500	0.938	0.729	0.716	ORPHA:827/ORPHA:97966;ORPHA:364055/ORPHA:97966;ORPHA:827/ORPHA:98053;ORPHA:364055/ORPHA:98053
1	94030454	G	T	Pathogenic/Likely_pathogenic	ABCA4	NM_000350.3:c.4326C>A_(p.Asn1442Lys)	22.100	0.785	0.242	0.808	ORPHA:827/ORPHA:97966;ORPHA:827/ORPHA:98053
1	94031054	C	T	Pathogenic/Likely_pathogenic	ABCA4	NM_000350.3:c.4195G>A_(p.Glu1399Lys)	22.800	0.901	0.185	0.549	ORPHA:827/ORPHA:97966;ORPHA:364055/ORPHA:97966;ORPHA:827/ORPHA:98053;ORPHA:364055/ORPHA:98053
1	94031110	G	A	Pathogenic/Likely_pathogenic	ABCA4	NM_000350.3:c.4139C>T_(p.Pro1380Leu)	25.300	0.977	0.974	0.967	ORPHA:364055/ORPHA:98053;ORPHA:364055/ORPHA:97966;ORPHA:1872/ORPHA:97966;ORPHA:791/ORPHA:97966;ORPHA:791/ORPHA:98053;ORPHA:1872/ORPHA:98053;ORPHA:827/ORPHA:97966;ORPHA:827/ORPHA:98053;ORPHA:791/ORPHA:98006
1	94031778	C	G	Pathogenic/Likely_pathogenic	ABCA4	NM_000350.3:c.4128G>C_(p.Gln1376His)	35.000	0.963	0.981	0.946	ORPHA:791/ORPHA:97966;ORPHA:791/ORPHA:98006;ORPHA:791/ORPHA:98053
1	94031837	C	T	Pathogenic	ABCA4	NM_000350.3:c.4069G>A_(p.Ala1357Thr)	24.000	0.971	0.926	0.981	ORPHA:827/ORPHA:97966;ORPHA:827/ORPHA:98053
1	94041345	C	A	Pathogenic/Likely_pathogenic	ABCA4	NM_000350.3:c.3386G>T_(p.Arg1129Leu)	26.700	0.983	0.884	0.979	ORPHA:364055/ORPHA:98053;ORPHA:364055/ORPHA:97966;ORPHA:1872/ORPHA:97966;ORPHA:791/ORPHA:97966;ORPHA:791/ORPHA:98053;ORPHA:1872/ORPHA:98053;ORPHA:827/ORPHA:97966;ORPHA:827/ORPHA:98053;ORPHA:791/ORPHA:98006
1	94041367	C	T	Pathogenic	ABCA4	NM_000350.3:c.3364G>A_(p.Glu1122Lys)	27.100	0.987	0.913	0.984	ORPHA:791/ORPHA:97966;ORPHA:827/ORPHA:98053;ORPHA:364055/ORPHA:98053;ORPHA:364055/ORPHA:97966;ORPHA:827/ORPHA:97966;ORPHA:791/ORPHA:98053;ORPHA:791/ORPHA:98006
1	94042767	G	A	Pathogenic/Likely_pathogenic	ABCA4	NM_000350.3:c.3322C>T_(p.Arg1108Cys)	29.400	0.991	0.807	0.960	ORPHA:827/ORPHA:97966;ORPHA:364055/ORPHA:97966;ORPHA:827/ORPHA:98053;ORPHA:364055/ORPHA:98053
1	94042797	G	A	Pathogenic/Likely_pathogenic	ABCA4	NM_000350.3:c.3292C>T_(p.Arg1098Cys)	25.800	0.906	0.639	0.962	ORPHA:827/ORPHA:97966;ORPHA:364055/ORPHA:97966;ORPHA:827/ORPHA:98053;ORPHA:364055/ORPHA:98053
1	94042828	T	G	Pathogenic/Likely_pathogenic	ABCA4	NM_000350.3:c.3261A>C_(p.Glu1087Asp)	22.900	0.844	0.039	0.985	ORPHA:827/ORPHA:97966;ORPHA:364055/ORPHA:97966;ORPHA:827/ORPHA:98053;ORPHA:364055/ORPHA:98053
1	94042830	C	T	Pathogenic	ABCA4	NM_000350.3:c.3259G>A_(p.Glu1087Lys)	28.200	0.982	0.898	0.996	ORPHA:791/ORPHA:97966;ORPHA:791/ORPHA:98006;ORPHA:791/ORPHA:98053
1	94043413	G	A	Pathogenic/Likely_pathogenic	ABCA4	NM_000350.3:c.3113C>T_(p.Ala1038Val)	19.920	0.987	0.508	0.742	ORPHA:364055/ORPHA:98053;ORPHA:364055/ORPHA:97966;ORPHA:1872/ORPHA:97966;ORPHA:791/ORPHA:97966;ORPHA:791/ORPHA:98053;ORPHA:1872/ORPHA:98053;ORPHA:827/ORPHA:97966;ORPHA:827/ORPHA:98053;ORPHA:791/ORPHA:98006
1	94043420	C	T	Pathogenic	ABCA4	NM_000350.3:c.3106G>A_(p.Glu1036Lys)	17.380	0.267	0.056	0.232	ORPHA:827/ORPHA:97966;ORPHA:364055/ORPHA:97966;ORPHA:827/ORPHA:98053;ORPHA:364055/ORPHA:98053
1	94043462	C	T	Pathogenic/Likely_pathogenic	ABCA4	NM_000350.3:c.3064G>A_(p.Glu1022Lys)	29.000	0.986	0.882	0.985	ORPHA:827/ORPHA:97966;ORPHA:364055/ORPHA:97966;ORPHA:827/ORPHA:98053;ORPHA:364055/ORPHA:98053
1	94043470	G	A	Pathogenic	ABCA4	NM_000350.3:c.3056C>T_(p.Thr1019Met)	26.500	0.992	0.937	0.979	ORPHA:827/ORPHA:97966;ORPHA:827/ORPHA:98053
1	94044716	T	C	Pathogenic/Likely_pathogenic	ABCA4	NM_000350.3:c.2947A>G_(p.Thr983Ala)	25.400	0.940	0.760	0.944	ORPHA:827/ORPHA:97966;ORPHA:364055/ORPHA:97966;ORPHA:827/ORPHA:98053;ORPHA:364055/ORPHA:98053
1	94046922	G	T	Pathogenic/Likely_pathogenic	ABCA4	NM_000350.3:c.2915C>A_(p.Thr972Asn)	26.000	0.994	0.980	0.854	ORPHA:791/ORPHA:97966;ORPHA:791/ORPHA:98006;ORPHA:791/ORPHA:98053
1	94046943	T	C	Pathogenic	ABCA4	NM_000350.3:c.2894A>G_(p.Asn965Ser)	24.800	0.978	0.731	0.805	ORPHA:364055/ORPHA:98053;ORPHA:364055/ORPHA:97966;ORPHA:1872/ORPHA:97966;ORPHA:791/ORPHA:97966;ORPHA:791/ORPHA:98053;ORPHA:1872/ORPHA:98053;ORPHA:827/ORPHA:97966;ORPHA:827/ORPHA:98053;ORPHA:791/ORPHA:98006
1	94047009	C	T	Benign/Likely_benign	ABCA4	NM_000350.3:c.2828G>A_(p.Arg943Gln)	16.100	0.508	0.231	0.151	ORPHA:827/ORPHA:97966;ORPHA:364055/ORPHA:97966;ORPHA:827/ORPHA:98053;ORPHA:364055/ORPHA:98053
1	94047039	T	A	Pathogenic	ABCA4	NM_000350.3:c.2798A>T_(p.Asn933Ile)	23.500	0.989	0.696	0.944	ORPHA:827/ORPHA:97966;ORPHA:364055/ORPHA:97966;ORPHA:827/ORPHA:98053;ORPHA:364055/ORPHA:98053
1	94055237	A	G	Pathogenic	ABCA4	NM_000350.3:c.2461T>C_(p.Trp821Arg)	29.600	0.990	0.970	0.987	ORPHA:827/ORPHA:97966;ORPHA:364055/ORPHA:97966;ORPHA:827/ORPHA:98053;ORPHA:364055/ORPHA:98053
1	94055245	C	T	Pathogenic	ABCA4	NM_000350.3:c.2453G>A_(p.Gly818Glu)	26.100	0.984	0.964	0.931	ORPHA:827/ORPHA:97966;ORPHA:827/ORPHA:98053
1	94056683	A	T	Pathogenic	ABCA4	NM_000350.3:c.2300T>A_(p.Val767Asp)	24.900	0.987	0.975	0.968	ORPHA:827/ORPHA:97966;ORPHA:364055/ORPHA:97966;ORPHA:827/ORPHA:98053;ORPHA:364055/ORPHA:98053
1	94056692	C	T	Pathogenic/Likely_pathogenic	ABCA4	NM_000350.3:c.2291G>A_(p.Cys764Tyr)	25.900	0.962	0.988	0.964	ORPHA:827/ORPHA:97966;ORPHA:364055/ORPHA:97966;ORPHA:827/ORPHA:98053;ORPHA:364055/ORPHA:98053
1	94060733	A	C	Pathogenic/Likely_pathogenic	ABCA4	NM_000350.3:c.1964T>G_(p.Phe655Cys)	27.700	0.998	0.903	0.868	ORPHA:364055/ORPHA:97966;ORPHA:827/ORPHA:98053;ORPHA:364055/ORPHA:98053;ORPHA:1872/ORPHA:98053;ORPHA:827/ORPHA:97966;ORPHA:1872/ORPHA:97966
1	94060740	G	A	Pathogenic/Likely_pathogenic	ABCA4	NM_000350.3:c.1957C>T_(p.Arg653Cys)	28.700	0.993	0.965	0.962	ORPHA:364055/ORPHA:98053;ORPHA:364055/ORPHA:97966;ORPHA:1872/ORPHA:97966;ORPHA:791/ORPHA:97966;ORPHA:791/ORPHA:98053;ORPHA:1872/ORPHA:98053;ORPHA:827/ORPHA:97966;ORPHA:827/ORPHA:98053;ORPHA:791/ORPHA:98006
1	94062668	C	T	Pathogenic/Likely_pathogenic	ABCA4	NM_000350.3:c.1846G>A_(p.Glu616Lys)	27.200	0.982	0.927	0.950	ORPHA:827/ORPHA:97966;ORPHA:364055/ORPHA:97966;ORPHA:827/ORPHA:98053;ORPHA:364055/ORPHA:98053
1	94062692	A	T	Pathogenic/Likely_pathogenic	ABCA4	NM_000350.3:c.1822T>A_(p.Phe608Ile)	27.200	0.985	0.913	0.962	ORPHA:364055/ORPHA:97966;ORPHA:827/ORPHA:98053;ORPHA:364055/ORPHA:98053;ORPHA:1872/ORPHA:98053;ORPHA:827/ORPHA:97966;ORPHA:1872/ORPHA:97966
1	94062695	C	G	Pathogenic	ABCA4	NM_000350.3:c.1819G>C_(p.Gly607Arg)	25.900	0.983	0.936	0.995	ORPHA:1872/ORPHA:97966;ORPHA:1872/ORPHA:98053
1	94062710	G	A	Pathogenic/Likely_pathogenic	ABCA4	NM_000350.3:c.1804C>T_(p.Arg602Trp)	24.700	0.946	0.865	0.840	ORPHA:364055/ORPHA:98053;ORPHA:364055/ORPHA:97966;ORPHA:1872/ORPHA:97966;ORPHA:791/ORPHA:97966;ORPHA:791/ORPHA:98053;ORPHA:1872/ORPHA:98053;ORPHA:827/ORPHA:97966;ORPHA:827/ORPHA:98053;ORPHA:791/ORPHA:98006
1	94063224	C	T	Pathogenic/Likely_pathogenic	ABCA4	NM_000350.3:c.1648G>A_(p.Gly550Arg)	24.300	0.972	0.856	0.960	ORPHA:364055/ORPHA:98053;ORPHA:364055/ORPHA:97966;ORPHA:1872/ORPHA:97966;ORPHA:791/ORPHA:97966;ORPHA:791/ORPHA:98053;ORPHA:1872/ORPHA:98053;ORPHA:827/ORPHA:97966;ORPHA:827/ORPHA:98053;ORPHA:791/ORPHA:98006
1	94063263	G	A	Pathogenic/Likely_pathogenic	ABCA4	NM_000350.3:c.1609C>T_(p.Arg537Cys)	25.200	0.909	0.469	0.865	ORPHA:827/ORPHA:97966;ORPHA:364055/ORPHA:97966;ORPHA:827/ORPHA:98053;ORPHA:364055/ORPHA:98053
1	94080559	A	C	Pathogenic	ABCA4	NM_000350.3:c.1018T>G_(p.Tyr340Asp)	24.200	0.989	0.981	0.951	ORPHA:827/ORPHA:97966;ORPHA:364055/ORPHA:97966;ORPHA:827/ORPHA:98053;ORPHA:364055/ORPHA:98053
1	94080709	G	A	Pathogenic/Likely_pathogenic	ABCA4	NM_000350.3:c.868C>T_(p.Arg290Trp)	24.100	0.633	0.296	0.612	ORPHA:827/ORPHA:97966;ORPHA:364055/ORPHA:97966;ORPHA:827/ORPHA:98053;ORPHA:364055/ORPHA:98053
1	94098799	G	A	Pathogenic	ABCA4	NM_000350.3:c.763C>T_(p.Arg255Cys)	23.700	0.901	0.687	0.820	ORPHA:1872/ORPHA:97966;ORPHA:1872/ORPHA:98053
1	94098928	G	A	Pathogenic/Likely_pathogenic	ABCA4	NM_000350.3:c.634C>T_(p.Arg212Cys)	26.300	0.959	0.588	0.748	ORPHA:364055/ORPHA:98053;ORPHA:364055/ORPHA:97966;ORPHA:1872/ORPHA:97966;ORPHA:791/ORPHA:97966;ORPHA:791/ORPHA:98053;ORPHA:1872/ORPHA:98053;ORPHA:827/ORPHA:97966;ORPHA:827/ORPHA:98053;ORPHA:791/ORPHA:98006
1	94111454	T	C	Pathogenic/Likely_pathogenic	ABCA4	NM_000350.3:c.286A>G_(p.Asn96Asp)	24.300	0.974	0.906	0.801	ORPHA:827/ORPHA:97966;ORPHA:364055/ORPHA:97966;ORPHA:827/ORPHA:98053;ORPHA:364055/ORPHA:98053
1	94111526	C	T	Pathogenic/Likely_pathogenic	ABCA4	NM_000350.3:c.214G>A_(p.Gly72Arg)	26.200	0.975	0.925	0.912	ORPHA:827/ORPHA:97966;ORPHA:364055/ORPHA:97966;ORPHA:827/ORPHA:98053;ORPHA:364055/ORPHA:98053
1	94111537	G	C	Pathogenic/Likely_pathogenic	ABCA4	NM_000350.3:c.203C>G_(p.Pro68Arg)	26.400	0.995	0.994	0.968	ORPHA:827/ORPHA:97966;ORPHA:364055/ORPHA:97966;ORPHA:827/ORPHA:98053;ORPHA:364055/ORPHA:98053
1	94111546	C	T	Pathogenic/Likely_pathogenic	ABCA4	NM_000350.3:c.194G>A_(p.Gly65Glu)	25.900	0.991	0.960	0.920	ORPHA:827/ORPHA:97966;ORPHA:364055/ORPHA:97966;ORPHA:827/ORPHA:98053;ORPHA:364055/ORPHA:98053
1	94111561	G	A	Pathogenic/Likely_pathogenic	ABCA4	NM_000350.3:c.179C>T_(p.Ala60Val)	28.100	0.994	0.751	0.935	ORPHA:364055/ORPHA:98053;ORPHA:364055/ORPHA:97966;ORPHA:1872/ORPHA:97966;ORPHA:791/ORPHA:97966;ORPHA:791/ORPHA:98053;ORPHA:1872/ORPHA:98053;ORPHA:827/ORPHA:97966;ORPHA:827/ORPHA:98053;ORPHA:791/ORPHA:98006
1	94111579	C	A	Pathogenic	ABCA4	NM_000350.3:c.161G>T_(p.Cys54Phe)	33.000	0.993	0.980	0.922	ORPHA:827/ORPHA:97966;ORPHA:364055/ORPHA:97966;ORPHA:827/ORPHA:98053;ORPHA:364055/ORPHA:98053
1	94111579	C	T	Pathogenic/Likely_pathogenic	ABCA4	NM_000350.3:c.161G>A_(p.Cys54Tyr)	33.000	0.992	0.962	0.913	ORPHA:827/ORPHA:97966;ORPHA:364055/ORPHA:97966;ORPHA:827/ORPHA:98053;ORPHA:364055/ORPHA:98053
1	94120994	G	A	Pathogenic/Likely_pathogenic	ABCA4	NM_000350.3:c.52C>T_(p.Arg18Trp)	23.100	0.475	0.361	0.916	ORPHA:827/ORPHA:97966;ORPHA:364055/ORPHA:97966;ORPHA:827/ORPHA:98053;ORPHA:364055/ORPHA:98053
1	94121014	A	G	Pathogenic/Likely_pathogenic	ABCA4	NM_000350.3:c.32T>C_(p.Leu11Pro)	28.300	0.991	0.952	0.976	ORPHA:791/ORPHA:97966;ORPHA:791/ORPHA:98006;ORPHA:791/ORPHA:98053
1	94121045	T	C	Pathogenic/Likely_pathogenic	ABCA4	NM_000350.3:c.1A>G_(p.Met1Val)	23.600	0.962	0.866	0.973	ORPHA:827/ORPHA:97966;ORPHA:364055/ORPHA:97966;ORPHA:827/ORPHA:98053;ORPHA:364055/ORPHA:98053
1	95064960	G	A	Pathogenic	ALG14	NM_144988.4:c.194C>T_(p.Pro65Leu)	27.000	0.955	0.833	0.846	ORPHA:353327/ORPHA:98006;ORPHA:353327/ORPHA:68367;ORPHA:353327/ORPHA:98053;ORPHA:353327/ORPHA:93890;ORPHA:353327/ORPHA:97966
1	95072868	C	T	Benign/Likely_benign	ALG14	NM_144988.4:c.31G>A_(p.Ala11Thr)	12.860	0.094	0.016	0.181	ORPHA:353327/ORPHA:98006;ORPHA:353327/ORPHA:68367;ORPHA:353327/ORPHA:98053;ORPHA:353327/ORPHA:93890;ORPHA:353327/ORPHA:97966
1	99861532	A	G	Benign/Likely_benign	AGL	NM_000642.3:c.112A>G_(p.Thr38Ala)	23.500	0.990	0.752	0.597	ORPHA:366/ORPHA:565779;ORPHA:366/ORPHA:98006;ORPHA:366/ORPHA:68367;ORPHA:366/ORPHA:97929;ORPHA:366/ORPHA:57146;ORPHA:366/ORPHA:98053
1	99870421	A	G	Benign	AGL	NM_000642.3:c.686A>G_(p.Gln229Arg)	16.630	0.316	0.221	0.043	ORPHA:366/ORPHA:565779;ORPHA:366/ORPHA:98006;ORPHA:366/ORPHA:68367;ORPHA:366/ORPHA:97929;ORPHA:366/ORPHA:57146;ORPHA:366/ORPHA:98053
1	99875226	G	T	Benign/Likely_benign	AGL	NM_000642.3:c.1155G>T_(p.Lys385Asn)	15.730	0.426	0.761	0.148	ORPHA:366/ORPHA:565779;ORPHA:366/ORPHA:98006;ORPHA:366/ORPHA:68367;ORPHA:366/ORPHA:97929;ORPHA:366/ORPHA:57146;ORPHA:366/ORPHA:98053
1	99875231	G	A	Benign	AGL	NM_000642.3:c.1160G>A_(p.Arg387Gln)	11.390	0.086	0.899	0.051	ORPHA:366/ORPHA:565779;ORPHA:366/ORPHA:98006;ORPHA:366/ORPHA:68367;ORPHA:366/ORPHA:97929;ORPHA:366/ORPHA:57146;ORPHA:366/ORPHA:98053
1	99876493	C	T	Benign/Likely_benign	AGL	NM_000642.3:c.1319C>T_(p.Ser440Phe)	22.500	0.690	0.478	0.510	ORPHA:366/ORPHA:565779;ORPHA:366/ORPHA:98006;ORPHA:366/ORPHA:68367;ORPHA:366/ORPHA:97929;ORPHA:366/ORPHA:57146;ORPHA:366/ORPHA:98053
1	99877788	G	A	Pathogenic	AGL	NM_000642.3:c.1571G>A_(p.Arg524His)	31.000	0.970	0.889	0.901	ORPHA:366/ORPHA:565779;ORPHA:366/ORPHA:98006;ORPHA:366/ORPHA:68367;ORPHA:366/ORPHA:97929;ORPHA:366/ORPHA:57146;ORPHA:366/ORPHA:98053
1	99880776	A	G	Benign	AGL	NM_000642.3:c.1880A>G_(p.Asp627Gly)	29.500	0.993	0.616	0.946	ORPHA:366/ORPHA:565779;ORPHA:366/ORPHA:98006;ORPHA:366/ORPHA:68367;ORPHA:366/ORPHA:97929;ORPHA:366/ORPHA:57146;ORPHA:366/ORPHA:98053
1	99881575	C	T	Benign	AGL	NM_000642.3:c.2192C>T_(p.Ala731Val)	24.500	0.981	0.903	0.883	ORPHA:366/ORPHA:565779;ORPHA:366/ORPHA:98006;ORPHA:366/ORPHA:68367;ORPHA:366/ORPHA:97929;ORPHA:366/ORPHA:57146;ORPHA:366/ORPHA:98053
1	99891292	C	G	Benign	AGL	NM_000642.3:c.2885C>G_(p.Ser962Cys)	21.000	0.913	0.343	0.356	ORPHA:366/ORPHA:565779;ORPHA:366/ORPHA:98006;ORPHA:366/ORPHA:68367;ORPHA:366/ORPHA:97929;ORPHA:366/ORPHA:57146;ORPHA:366/ORPHA:98053
1	99892547	C	T	Benign	AGL	NM_000642.3:c.3199C>T_(p.Pro1067Ser)	22.200	0.978	0.955	0.493	ORPHA:366/ORPHA:565779;ORPHA:366/ORPHA:98006;ORPHA:366/ORPHA:68367;ORPHA:366/ORPHA:97929;ORPHA:366/ORPHA:57146;ORPHA:366/ORPHA:98053
1	99892551	A	G	Benign/Likely_benign	AGL	NM_000642.3:c.3203A>G_(p.Tyr1068Cys)	16.120	0.765	0.033	0.315	ORPHA:366/ORPHA:565779;ORPHA:366/ORPHA:98006;ORPHA:366/ORPHA:68367;ORPHA:366/ORPHA:97929;ORPHA:366/ORPHA:57146;ORPHA:366/ORPHA:98053
1	99896369	G	A	Benign	AGL	NM_000642.3:c.3343G>A_(p.Gly1115Arg)	33.000	0.991	0.872	0.799	ORPHA:366/ORPHA:565779;ORPHA:366/ORPHA:98006;ORPHA:366/ORPHA:68367;ORPHA:366/ORPHA:97929;ORPHA:366/ORPHA:57146;ORPHA:366/ORPHA:98053
1	99910769	G	A	Benign/Likely_benign	AGL	NM_000642.3:c.3758G>A_(p.Arg1253His)	21.800	0.941	0.982	0.280	ORPHA:366/ORPHA:565779;ORPHA:366/ORPHA:98006;ORPHA:366/ORPHA:68367;ORPHA:366/ORPHA:97929;ORPHA:366/ORPHA:57146;ORPHA:366/ORPHA:98053
1	99913604	G	A	Benign/Likely_benign	AGL	NM_000642.3:c.4027G>A_(p.Glu1343Lys)	23.700	0.969	0.056	0.581	ORPHA:366/ORPHA:565779;ORPHA:366/ORPHA:98006;ORPHA:366/ORPHA:68367;ORPHA:366/ORPHA:97929;ORPHA:366/ORPHA:57146;ORPHA:366/ORPHA:98053
1	99916603	G	T	Pathogenic/Likely_pathogenic	AGL	NM_000642.3:c.4353G>T_(p.Trp1451Cys)	32.000	0.991	0.984	0.987	ORPHA:366/ORPHA:565779;ORPHA:366/ORPHA:98006;ORPHA:366/ORPHA:68367;ORPHA:366/ORPHA:97929;ORPHA:366/ORPHA:57146;ORPHA:366/ORPHA:98053
1	99916680	C	G	Benign/Likely_benign	AGL	NM_000642.3:c.4430C>G_(p.Thr1477Ser)	20.100	0.977	0.745	0.374	ORPHA:366/ORPHA:565779;ORPHA:366/ORPHA:98006;ORPHA:366/ORPHA:68367;ORPHA:366/ORPHA:97929;ORPHA:366/ORPHA:57146;ORPHA:366/ORPHA:98053
1	99993576	G	A	Benign	SLC35A3	NM_012243.3:c.22G>A_(p.Val8Ile)	12.930	0.601	0.028	0.113	ORPHA:370943/ORPHA:68367;ORPHA:370943/ORPHA:98053;ORPHA:370943/ORPHA:98006;ORPHA:370943/ORPHA:93890
1	100011430	G	C	Benign	SLC35A3	NM_012243.3:c.531G>C_(p.Met177Ile)	19.320	0.940	0.188	0.274	ORPHA:370943/ORPHA:68367;ORPHA:370943/ORPHA:98053;ORPHA:370943/ORPHA:98006;ORPHA:370943/ORPHA:93890
1	100017814	A	G	Pathogenic	SLC35A3	NM_012243.3:c.886A>G_(p.Ser296Gly)	24.800	0.969	0.971	NA	ORPHA:370943/ORPHA:68367;ORPHA:370943/ORPHA:98053;ORPHA:370943/ORPHA:98006;ORPHA:370943/ORPHA:93890
1	100110377	G	A	Benign	SASS6	NM_194292.3:c.776C>T_(p.Ala259Val)	14.930	0.070	0.108	0.033	ORPHA:2512/ORPHA:98053;ORPHA:2512/ORPHA:97966;ORPHA:2512/ORPHA:98006;ORPHA:2512/ORPHA:93890
1	100123231	A	G	Pathogenic	SASS6	NM_194292.3:c.185T>C_(p.Ile62Thr)	25.900	0.983	0.800	0.980	ORPHA:2512/ORPHA:98053;ORPHA:2512/ORPHA:97966;ORPHA:2512/ORPHA:98006;ORPHA:2512/ORPHA:93890
1	102888579	G	C	Benign/Likely_benign	COL11A1	NM_001854.4:c.4606C>G_(p.Pro1536Ala)	29.600	0.996	0.918	0.600	ORPHA:90654/ORPHA:97966;ORPHA:90654/ORPHA:93419;ORPHA:90654/ORPHA:68329;ORPHA:90654/ORPHA:98036;ORPHA:2021/ORPHA:93890;ORPHA:90654/ORPHA:98053;ORPHA:90654/ORPHA:93890;ORPHA:2021/ORPHA:98053;ORPHA:2021/ORPHA:93419
1	102888582	A	G	Benign	COL11A1	NM_001854.4:c.4603T>C_(p.Ser1535Pro)	22.300	0.094	0.143	0.119	ORPHA:90654/ORPHA:98036;ORPHA:90654/ORPHA:97966;ORPHA:90654/ORPHA:93890;ORPHA:90654/ORPHA:68329;ORPHA:560/ORPHA:98053;ORPHA:560/ORPHA:89826;ORPHA:2021/ORPHA:93890;ORPHA:90654/ORPHA:98053;ORPHA:90654/ORPHA:93419;ORPHA:560/ORPHA:93890;ORPHA:560/ORPHA:97966;ORPHA:2021/ORPHA:98053;ORPHA:2021/ORPHA:93419;ORPHA:560/ORPHA:93419
1	102888730	C	A	Pathogenic/Likely_pathogenic	COL11A1	NM_001854.4:c.4547G>T_(p.Gly1516Val)	28.700	0.997	0.957	0.967	ORPHA:560/ORPHA:89826;ORPHA:90654/ORPHA:97966;ORPHA:90654/ORPHA:93890;ORPHA:90654/ORPHA:68329;ORPHA:560/ORPHA:98053;ORPHA:90654/ORPHA:98036;ORPHA:90654/ORPHA:98053;ORPHA:90654/ORPHA:93419;ORPHA:560/ORPHA:93890;ORPHA:560/ORPHA:97966;ORPHA:560/ORPHA:93419
1	102888916	T	C	Benign/Likely_benign	COL11A1	NM_001854.4:c.4468A>G_(p.Ile1490Val)	18.560	0.971	0.242	0.389	ORPHA:90654/ORPHA:97966;ORPHA:90654/ORPHA:93419;ORPHA:90654/ORPHA:68329;ORPHA:90654/ORPHA:98036;ORPHA:2021/ORPHA:93890;ORPHA:90654/ORPHA:98053;ORPHA:90654/ORPHA:93890;ORPHA:2021/ORPHA:98053;ORPHA:2021/ORPHA:93419
1	102914362	G	A	Benign	COL11A1	NM_001854.4:c.3968C>T_(p.Pro1323Leu)	25.300	0.997	0.714	0.362	ORPHA:90654/ORPHA:98036;ORPHA:90654/ORPHA:97966;ORPHA:90654/ORPHA:93890;ORPHA:90654/ORPHA:68329;ORPHA:560/ORPHA:98053;ORPHA:560/ORPHA:89826;ORPHA:2021/ORPHA:93890;ORPHA:90654/ORPHA:98053;ORPHA:90654/ORPHA:93419;ORPHA:560/ORPHA:93890;ORPHA:560/ORPHA:97966;ORPHA:2021/ORPHA:98053;ORPHA:2021/ORPHA:93419;ORPHA:560/ORPHA:93419
1	102946884	C	G	Pathogenic	COL11A1	NM_001854.4:c.3241G>C_(p.Gly1081Arg)	27.600	0.986	0.977	0.975	ORPHA:2021/ORPHA:93890;ORPHA:2021/ORPHA:98053;ORPHA:2021/ORPHA:93419
1	102979414	A	T	Benign	COL11A1	NM_001854.4:c.2578T>A_(p.Phe860Ile)	24.600	0.993	0.513	0.564	ORPHA:90654/ORPHA:97966;ORPHA:90654/ORPHA:93419;ORPHA:90654/ORPHA:68329;ORPHA:90654/ORPHA:98036;ORPHA:2021/ORPHA:93890;ORPHA:90654/ORPHA:98053;ORPHA:90654/ORPHA:93890;ORPHA:2021/ORPHA:98053;ORPHA:2021/ORPHA:93419
1	102989562	C	G	Pathogenic	COL11A1	NM_001854.4:c.2350G>C_(p.Gly784Arg)	27.000	0.985	0.960	0.912	ORPHA:2021/ORPHA:93890;ORPHA:2021/ORPHA:98053;ORPHA:2021/ORPHA:93419
1	103004633	C	A	Pathogenic	COL11A1	NM_001854.4:c.1874G>T_(p.Gly625Val)	25.100	0.935	0.751	0.903	ORPHA:90654/ORPHA:98036;ORPHA:90654/ORPHA:98053;ORPHA:90654/ORPHA:93419;ORPHA:90654/ORPHA:97966;ORPHA:90654/ORPHA:93890;ORPHA:90654/ORPHA:68329
1	103025607	T	C	Benign	COL11A1	NM_001854.4:c.904A>G_(p.Ile302Val)	0.073	0.058	0.025	0.214	ORPHA:90654/ORPHA:97966;ORPHA:90654/ORPHA:93419;ORPHA:90654/ORPHA:68329;ORPHA:90654/ORPHA:98036;ORPHA:2021/ORPHA:93890;ORPHA:90654/ORPHA:98053;ORPHA:90654/ORPHA:93890;ORPHA:2021/ORPHA:98053;ORPHA:2021/ORPHA:93419
1	103082941	A	C	Benign	COL11A1	NM_001854.4:c.138T>G_(p.Asp46Glu)	17.490	0.833	0.156	0.090	ORPHA:90654/ORPHA:97966;ORPHA:90654/ORPHA:93419;ORPHA:90654/ORPHA:68329;ORPHA:90654/ORPHA:98036;ORPHA:2021/ORPHA:93890;ORPHA:90654/ORPHA:98053;ORPHA:90654/ORPHA:93890;ORPHA:2021/ORPHA:98053;ORPHA:2021/ORPHA:93419
1	103082949	C	T	Benign/Likely_benign	COL11A1	NM_001854.4:c.130G>A_(p.Ala44Thr)	22.600	0.949	0.431	0.511	ORPHA:90654/ORPHA:97966;ORPHA:90654/ORPHA:93419;ORPHA:90654/ORPHA:68329;ORPHA:90654/ORPHA:98036;ORPHA:2021/ORPHA:93890;ORPHA:90654/ORPHA:98053;ORPHA:90654/ORPHA:93890;ORPHA:2021/ORPHA:98053;ORPHA:2021/ORPHA:93419
1	108157481	C	T	Pathogenic	SLC25A24	NM_013386.5:c.650G>A_(p.Arg217His)	31.000	0.996	0.856	0.911	ORPHA:2095/ORPHA:93890;ORPHA:2095/ORPHA:89826;ORPHA:2095/ORPHA:98053
1	108157482	G	A	Pathogenic	SLC25A24	NM_013386.5:c.649C>T_(p.Arg217Cys)	32.000	0.981	0.936	0.910	ORPHA:2095/ORPHA:93890;ORPHA:2095/ORPHA:89826;ORPHA:2095/ORPHA:98053
1	108896945	C	A	Pathogenic/Likely_pathogenic	GPSM2	NM_013296.5:c.138C>A_(p.Phe46Leu)	21.200	0.908	0.929	0.833	ORPHA:90636/ORPHA:98036;ORPHA:90636/ORPHA:98053;ORPHA:90635/ORPHA:98053;ORPHA:90635/ORPHA:98036
1	108897593	G	A	Benign/Likely_benign	GPSM2	NM_013296.5:c.380G>A_(p.Arg127Gln)	24.500	0.985	0.727	0.233	ORPHA:314597/ORPHA:98036;ORPHA:314597/ORPHA:98006;ORPHA:314597/ORPHA:98053;ORPHA:314597/ORPHA:93890
1	108918719	C	T	Benign/Likely_benign	GPSM2	NM_013296.5:c.1370C>T_(p.Thr457Met)	15.430	0.090	0.260	0.153	ORPHA:314597/ORPHA:98036;ORPHA:314597/ORPHA:98006;ORPHA:314597/ORPHA:98053;ORPHA:314597/ORPHA:93890
1	108950363	G	T	Pathogenic	CLCC1	NM_001377458.1:c.75C>A_(p.Asp25Glu)	23.800	0.940	0.447	0.835	ORPHA:791/ORPHA:97966;ORPHA:791/ORPHA:98006;ORPHA:791/ORPHA:98053
1	109235978	T	C	Pathogenic	SARS1	NM_006513.4:c.971T>C_(p.Ile324Thr)	29.900	0.985	0.952	0.859	ORPHA:46724/ORPHA:98053;ORPHA:46724/ORPHA:98006;ORPHA:46724/ORPHA:98028;ORPHA:46724/ORPHA:93890
1	109548838	G	C	Pathogenic	GNAI3	NM_006496.4:c.118G>C_(p.Gly40Arg)	35.000	0.987	0.995	0.973	ORPHA:137888/ORPHA:98053;ORPHA:137888/ORPHA:98036;ORPHA:137888/ORPHA:93890;ORPHA:137888/ORPHA:93419;ORPHA:137888/ORPHA:68329
1	109573759	C	A	Pathogenic	GNAI3	NM_006496.4:c.141C>A_(p.Ser47Arg)	22.900	0.934	0.110	0.986	ORPHA:137888/ORPHA:98053;ORPHA:137888/ORPHA:98036;ORPHA:137888/ORPHA:93890;ORPHA:137888/ORPHA:93419;ORPHA:137888/ORPHA:68329
1	109603533	A	G	Pathogenic	GNAT2	NM_001377295.2:c.886T>C_(p.Tyr296His)	27.300	0.986	0.961	0.243	ORPHA:49382/ORPHA:98053;ORPHA:1871/ORPHA:97966;ORPHA:49382/ORPHA:97966;ORPHA:1871/ORPHA:98053
1	109606070	T	A	Pathogenic	GNAT2	NM_001377295.2:c.620A>T_(p.Glu207Val)	28.900	0.978	0.988	0.925	ORPHA:49382/ORPHA:98053;ORPHA:1871/ORPHA:97966;ORPHA:49382/ORPHA:97966;ORPHA:1871/ORPHA:98053
1	109606085	C	T	Pathogenic	GNAT2	NM_001377295.2:c.605G>A_(p.Gly202Glu)	26.600	0.977	0.966	0.919	ORPHA:49382/ORPHA:98053;ORPHA:49382/ORPHA:97966
1	109608773	G	T	Benign	GNAT2	NM_001377295.2:c.319C>A_(p.Leu107Ile)	23.900	0.995	0.633	0.244	ORPHA:49382/ORPHA:98053;ORPHA:49382/ORPHA:97966
1	109621257	G	A	Benign/Likely_benign	AMPD2	NM_001368809.2:c.82G>A_(p.Ala28Thr)	22.200	0.279	0.184	0.127	ORPHA:401805/ORPHA:98006;ORPHA:369920/ORPHA:98006;ORPHA:369920/ORPHA:98053;ORPHA:369920/ORPHA:93890;ORPHA:401805/ORPHA:98053
1	109630690	T	G	Pathogenic	AMPD2	NM_001368809.2:c.2165T>G_(p.Leu722Arg)	32.000	0.974	0.978	0.993	ORPHA:369920/ORPHA:98006;ORPHA:369920/ORPHA:98053;ORPHA:369920/ORPHA:93890
1	109630697	G	C	Pathogenic	AMPD2	NM_001368809.2:c.2172G>C_(p.Glu724Asp)	24.000	0.894	0.611	0.971	ORPHA:369920/ORPHA:98006;ORPHA:369920/ORPHA:98053;ORPHA:369920/ORPHA:93890
1	109630740	G	T	Pathogenic	AMPD2	NM_001368809.2:c.2215G>T_(p.Asp739Tyr)	32.000	0.972	0.985	0.982	ORPHA:369920/ORPHA:98006;ORPHA:369920/ORPHA:98053;ORPHA:369920/ORPHA:93890
1	110061550	T	C	Pathogenic	ALX3	NM_006492.3:c.608A>G_(p.Asn203Ser)	26.900	0.948	0.825	0.992	ORPHA:391474/ORPHA:93890;ORPHA:391474/ORPHA:68329;ORPHA:391474/ORPHA:98053;ORPHA:391474/ORPHA:93419
1	110064595	G	A	Pathogenic	ALX3	NM_006492.3:c.586C>T_(p.Arg196Trp)	26.400	0.791	0.869	0.992	ORPHA:391474/ORPHA:93890;ORPHA:391474/ORPHA:68329;ORPHA:391474/ORPHA:98053;ORPHA:391474/ORPHA:93419
1	110064634	G	A	Pathogenic	ALX3	NM_006492.3:c.547C>T_(p.Arg183Trp)	28.100	0.814	0.963	0.994	ORPHA:391474/ORPHA:93890;ORPHA:391474/ORPHA:68329;ORPHA:391474/ORPHA:98053;ORPHA:391474/ORPHA:93419
1	110064679	G	C	Pathogenic	ALX3	NM_006492.3:c.502C>G_(p.Leu168Val)	23.700	0.856	0.682	0.969	ORPHA:391474/ORPHA:93890;ORPHA:391474/ORPHA:68329;ORPHA:391474/ORPHA:98053;ORPHA:391474/ORPHA:93419
1	110167098	G	A	Benign	SLC6A17	NM_001010898.4:c.169G>A_(p.Ala57Thr)	13.120	0.137	0.029	0.039	ORPHA:457212/ORPHA:93890;ORPHA:457212/ORPHA:98006;ORPHA:457212/ORPHA:98053
1	110174012	G	A	Pathogenic	SLC6A17	NM_001010898.4:c.484G>A_(p.Gly162Arg)	33.000	0.991	0.914	0.966	ORPHA:457212/ORPHA:93890;ORPHA:457212/ORPHA:98006;ORPHA:457212/ORPHA:98053
1	110198158	C	G	Pathogenic	SLC6A17	NM_001010898.4:c.1898C>G_(p.Pro633Arg)	26.800	0.989	0.941	0.978	ORPHA:457212/ORPHA:93890;ORPHA:457212/ORPHA:98006;ORPHA:457212/ORPHA:98053
1	110603560	A	G	Pathogenic	KCNA2	NM_004974.4:c.1223T>C_(p.Val408Ala)	26.700	0.990	0.982	0.796	ORPHA:442835/ORPHA:98053;ORPHA:442835/ORPHA:98006
1	110603569	G	A	Pathogenic/Likely_pathogenic	KCNA2	NM_004974.4:c.1214C>T_(p.Pro405Leu)	27.800	0.991	0.980	0.928	ORPHA:442835/ORPHA:98053;ORPHA:442835/ORPHA:98006
1	110603663	T	C	Pathogenic	KCNA2	NM_004974.4:c.1120A>G_(p.Thr374Ala)	26.200	0.981	0.954	0.972	ORPHA:442835/ORPHA:98053;ORPHA:442835/ORPHA:98006
1	110603889	C	A	Pathogenic	KCNA2	NM_004974.4:c.894G>T_(p.Leu298Phe)	27.700	0.929	0.658	0.902	ORPHA:442835/ORPHA:98053;ORPHA:442835/ORPHA:98006
1	110603893	C	T	Pathogenic	KCNA2	NM_004974.4:c.890G>A_(p.Arg297Gln)	33.000	0.983	0.947	0.972	ORPHA:442835/ORPHA:98053;ORPHA:442835/ORPHA:98006
1	110603894	G	A	Pathogenic	KCNA2	NM_004974.4:c.889C>T_(p.Arg297Trp)	31.000	0.948	0.888	0.924	ORPHA:442835/ORPHA:98053;ORPHA:442835/ORPHA:98006
1	110603902	C	T	Pathogenic/Likely_pathogenic	KCNA2	NM_004974.4:c.881G>A_(p.Arg294His)	27.200	0.983	0.924	0.958	ORPHA:442835/ORPHA:98053;ORPHA:442835/ORPHA:98006
1	111120671	T	A	Pathogenic	DRAM2	NM_001349884.2:c.362A>T_(p.His121Leu)	28.100	0.963	0.912	0.948	ORPHA:1872/ORPHA:97966;ORPHA:1872/ORPHA:98053
1	111131424	C	T	Pathogenic	DRAM2	NM_001349884.2:c.131G>A_(p.Ser44Asn)	32.000	0.899	0.947	0.990	ORPHA:1872/ORPHA:97966;ORPHA:1872/ORPHA:98053
1	111777219	T	C	Benign/Likely_benign	KCND3	NM_001378969.1:c.1573A>G_(p.Met525Val)	18.880	0.799	0.151	0.379	ORPHA:98772/ORPHA:98006;ORPHA:98772/ORPHA:98053
1	111780707	C	T	Benign/Likely_benign	KCND3	NM_001378969.1:c.1354G>A_(p.Glu452Lys)	23.100	0.955	0.337	0.711	ORPHA:98772/ORPHA:98006;ORPHA:98772/ORPHA:98053
1	111787060	A	G	Pathogenic	KCND3	NM_001378969.1:c.1153T>C_(p.Ser385Pro)	29.500	0.968	0.979	0.884	ORPHA:98772/ORPHA:98006;ORPHA:98772/ORPHA:98053
1	111787083	G	A	Pathogenic	KCND3	NM_001378969.1:c.1130C>T_(p.Thr377Met)	28.600	0.967	0.937	0.968	ORPHA:98772/ORPHA:98006;ORPHA:98772/ORPHA:98053
1	111787090	G	A	Pathogenic	KCND3	NM_001378969.1:c.1123C>T_(p.Pro375Ser)	29.100	0.967	0.982	0.912	ORPHA:98772/ORPHA:98006;ORPHA:98772/ORPHA:98053
1	111787102	C	T	Pathogenic/Likely_pathogenic	KCND3	NM_001378969.1:c.1111G>A_(p.Gly371Arg)	28.700	0.949	0.950	0.987	ORPHA:98772/ORPHA:98006;ORPHA:98772/ORPHA:98053
1	111981673	T	G	Pathogenic	KCND3	NM_001378969.1:c.1054A>C_(p.Thr352Pro)	26.600	0.887	0.955	0.875	ORPHA:98772/ORPHA:98006;ORPHA:98772/ORPHA:98053
1	111981693	C	A	Pathogenic	KCND3	NM_001378969.1:c.1034G>T_(p.Gly345Val)	24.600	0.922	0.881	0.980	ORPHA:98772/ORPHA:98006;ORPHA:98772/ORPHA:98053
1	111981714	A	T	Pathogenic	KCND3	NM_001378969.1:c.1013T>A_(p.Val338Glu)	27.800	0.919	0.981	0.982	ORPHA:98772/ORPHA:98006;ORPHA:98772/ORPHA:98053
1	111981777	C	T	Pathogenic	KCND3	NM_001378969.1:c.950G>A_(p.Cys317Tyr)	25.700	0.939	0.989	0.939	ORPHA:98772/ORPHA:98006;ORPHA:98772/ORPHA:98053
1	112913924	A	T	Benign	SLC16A1	NM_003051.4:c.1470T>A_(p.Asp490Glu)	1.501	0.008	0.010	0.066	ORPHA:438075/ORPHA:98053;ORPHA:171690/ORPHA:98006;ORPHA:165991/ORPHA:93890;ORPHA:165991/ORPHA:68367;ORPHA:165991/ORPHA:97978;ORPHA:438075/ORPHA:68367;ORPHA:171690/ORPHA:98053;ORPHA:165991/ORPHA:98053
1	112914112	C	T	Benign/Likely_benign	SLC16A1	NM_003051.4:c.1282G>A_(p.Val428Ile)	0.001	0.054	0.019	0.041	ORPHA:165991/ORPHA:68367;ORPHA:165991/ORPHA:97978;ORPHA:165991/ORPHA:98053;ORPHA:165991/ORPHA:93890
1	112917796	T	C	Pathogenic	SLC16A1	NM_003051.4:c.610A>G_(p.Lys204Glu)	6.376	0.268	0.735	0.670	ORPHA:171690/ORPHA:98053;ORPHA:171690/ORPHA:98006
1	113896329	A	G	Benign	AP4B1	NM_001253852.3:c.1439T>C_(p.Leu480Ser)	21.900	0.932	0.494	0.308	ORPHA:280763/ORPHA:98053;ORPHA:280763/ORPHA:98006
1	113898727	T	C	Benign/Likely_benign	AP4B1	NM_001253852.3:c.1189A>G_(p.Ile397Val)	20.600	0.969	0.175	0.336	ORPHA:280763/ORPHA:98053;ORPHA:280763/ORPHA:98006
1	113900050	G	A	Benign	AP4B1	NM_001253852.3:c.968C>T_(p.Ser323Leu)	23.700	0.973	0.172	0.723	ORPHA:280763/ORPHA:98053;ORPHA:280763/ORPHA:98006
1	113900215	T	C	Benign/Likely_benign	AP4B1	NM_001253852.3:c.803A>G_(p.His268Arg)	15.520	0.909	0.529	0.272	ORPHA:280763/ORPHA:98053;ORPHA:280763/ORPHA:98006
1	113902825	T	G	Benign	AP4B1	NM_001253852.3:c.151A>C_(p.Met51Leu)	22.000	0.874	0.475	0.547	ORPHA:280763/ORPHA:98053;ORPHA:280763/ORPHA:98006
1	113911976	G	A	Benign	DCLRE1B	NM_022836.4:c.1384G>A_(p.Asp462Asn)	6.260	0.067	0.038	0.073	ORPHA:3322/ORPHA:97992;ORPHA:3322/ORPHA:93890;ORPHA:3322/ORPHA:98053;ORPHA:3322/ORPHA:98004;ORPHA:3322/ORPHA:98006;ORPHA:3322/ORPHA:565779
1	113912120	A	T	Benign	DCLRE1B	NM_022836.4:c.1528A>T_(p.Asn510Tyr)	21.300	0.762	0.187	0.385	ORPHA:3322/ORPHA:97992;ORPHA:3322/ORPHA:93890;ORPHA:3322/ORPHA:98053;ORPHA:3322/ORPHA:98004;ORPHA:3322/ORPHA:98006;ORPHA:3322/ORPHA:565779
1	114686902	C	T	Benign	AMPD1	NM_000036.3:c.224G>A_(p.Arg75His)	21.800	0.925	0.330	0.291	ORPHA:45/ORPHA:98053;ORPHA:45/ORPHA:68367;ORPHA:45/ORPHA:98006
1	114688633	G	A	Benign/Likely_benign;_other	AMPD1	NM_000036.3:c.143C>T_(p.Pro48Leu)	27.500	0.991	0.975	0.489	ORPHA:45/ORPHA:98053;ORPHA:45/ORPHA:68367;ORPHA:45/ORPHA:98006
1	114713908	T	A	Pathogenic/Likely_pathogenic	NRAS	NM_002524.5:c.182A>T_(p.Gln61Leu)	29.100	0.988	0.982	0.793	ORPHA:47044/ORPHA:98053;ORPHA:1501/ORPHA:97978;ORPHA:1501/ORPHA:98047;ORPHA:47044/ORPHA:250908;ORPHA:29073/ORPHA:98006;ORPHA:67038/ORPHA:565779;ORPHA:29073/ORPHA:250908;ORPHA:1501/ORPHA:250908;ORPHA:67038/ORPHA:97992;ORPHA:67038/ORPHA:250908;ORPHA:29073/ORPHA:565779;ORPHA:29073/ORPHA:97992;ORPHA:47044/ORPHA:93626
1	114713908	T	C	Pathogenic	NRAS	NM_002524.5:c.182A>G_(p.Gln61Arg)	23.100	0.986	0.963	0.795	ORPHA:47044/ORPHA:98053;ORPHA:626/ORPHA:89826;ORPHA:1501/ORPHA:98047;ORPHA:2481/ORPHA:98006;ORPHA:29073/ORPHA:98006;ORPHA:2612/ORPHA:98053;ORPHA:79414/ORPHA:98053;ORPHA:1501/ORPHA:250908;ORPHA:67038/ORPHA:97992;ORPHA:2612/ORPHA:89826;ORPHA:2481/ORPHA:250908;ORPHA:1501/ORPHA:97978;ORPHA:47044/ORPHA:250908;ORPHA:29073/ORPHA:565779;ORPHA:2612/ORPHA:250908;ORPHA:626/ORPHA:250908;ORPHA:29073/ORPHA:250…
1	114713908	T	G	Pathogenic	NRAS	NM_002524.5:c.182A>C_(p.Gln61Pro)	24.600	0.989	0.983	0.855	ORPHA:47044/ORPHA:98053;ORPHA:1501/ORPHA:97978;ORPHA:1501/ORPHA:98047;ORPHA:47044/ORPHA:250908;ORPHA:29073/ORPHA:98006;ORPHA:67038/ORPHA:565779;ORPHA:29073/ORPHA:250908;ORPHA:1501/ORPHA:250908;ORPHA:67038/ORPHA:97992;ORPHA:67038/ORPHA:250908;ORPHA:29073/ORPHA:565779;ORPHA:29073/ORPHA:97992;ORPHA:47044/ORPHA:93626
1	114713911	C	T	Pathogenic	NRAS	NM_002524.5:c.179G>A_(p.Gly60Glu)	26.500	0.987	0.988	0.955	ORPHA:648/ORPHA:98047;ORPHA:648/ORPHA:565779;ORPHA:648/ORPHA:98053;ORPHA:648/ORPHA:97965;ORPHA:648/ORPHA:97966;ORPHA:648/ORPHA:89826;ORPHA:648/ORPHA:97978;ORPHA:648/ORPHA:97929;ORPHA:648/ORPHA:250908;ORPHA:648/ORPHA:98006;ORPHA:648/ORPHA:93626;ORPHA:648/ORPHA:98028;ORPHA:648/ORPHA:93890
1	114713917	G	A	Pathogenic	NRAS	NM_002524.5:c.173C>T_(p.Thr58Ile)	28.800	0.993	0.975	0.981	ORPHA:648/ORPHA:98047;ORPHA:648/ORPHA:565779;ORPHA:648/ORPHA:98053;ORPHA:648/ORPHA:97965;ORPHA:648/ORPHA:97966;ORPHA:648/ORPHA:89826;ORPHA:648/ORPHA:97978;ORPHA:648/ORPHA:97929;ORPHA:648/ORPHA:250908;ORPHA:648/ORPHA:98006;ORPHA:648/ORPHA:93626;ORPHA:648/ORPHA:98028;ORPHA:648/ORPHA:93890
1	114713941	G	A	Pathogenic	NRAS	NM_002524.5:c.149C>T_(p.Thr50Ile)	23.100	0.993	0.932	0.897	ORPHA:648/ORPHA:98047;ORPHA:648/ORPHA:565779;ORPHA:648/ORPHA:98053;ORPHA:648/ORPHA:97965;ORPHA:648/ORPHA:97966;ORPHA:648/ORPHA:89826;ORPHA:648/ORPHA:97978;ORPHA:648/ORPHA:97929;ORPHA:648/ORPHA:250908;ORPHA:648/ORPHA:98006;ORPHA:648/ORPHA:93626;ORPHA:648/ORPHA:98028;ORPHA:648/ORPHA:93890
1	114716060	G	A	Pathogenic/Likely_pathogenic	NRAS	NM_002524.5:c.101C>T_(p.Pro34Leu)	32.000	0.936	0.990	0.974	ORPHA:648/ORPHA:98047;ORPHA:648/ORPHA:565779;ORPHA:648/ORPHA:98053;ORPHA:648/ORPHA:97965;ORPHA:648/ORPHA:97966;ORPHA:648/ORPHA:89826;ORPHA:648/ORPHA:97978;ORPHA:79414/ORPHA:98053;ORPHA:648/ORPHA:97929;ORPHA:648/ORPHA:93890;ORPHA:79414/ORPHA:89826;ORPHA:648/ORPHA:98006;ORPHA:648/ORPHA:93626;ORPHA:648/ORPHA:98028;ORPHA:648/ORPHA:250908
1	114716090	A	T	Pathogenic	NRAS	NM_002524.5:c.71T>A_(p.Ile24Asn)	32.000	0.928	0.987	0.982	ORPHA:648/ORPHA:98047;ORPHA:648/ORPHA:565779;ORPHA:648/ORPHA:98053;ORPHA:648/ORPHA:97965;ORPHA:648/ORPHA:97966;ORPHA:648/ORPHA:89826;ORPHA:648/ORPHA:97978;ORPHA:648/ORPHA:97929;ORPHA:648/ORPHA:250908;ORPHA:648/ORPHA:98006;ORPHA:648/ORPHA:93626;ORPHA:648/ORPHA:98028;ORPHA:648/ORPHA:93890
1	114716123	C	T	Pathogenic/Likely_pathogenic	NRAS	NM_002524.5:c.38G>A_(p.Gly13Asp)	24.500	0.911	0.975	0.985	ORPHA:86834/ORPHA:97992;ORPHA:268114/ORPHA:250908;ORPHA:29073/ORPHA:98006;ORPHA:99887/ORPHA:97992;ORPHA:648/ORPHA:97929;ORPHA:648/ORPHA:93890;ORPHA:29073/ORPHA:565779;ORPHA:648/ORPHA:98006;ORPHA:648/ORPHA:98053;ORPHA:86834/ORPHA:250908;ORPHA:648/ORPHA:98028;ORPHA:648/ORPHA:98047;ORPHA:648/ORPHA:565779;ORPHA:86834/ORPHA:565779;ORPHA:648/ORPHA:97965;ORPHA:99887/ORPHA:250908;ORPHA:648/ORPHA:97966;OR…
1	114716124	C	G	Pathogenic/Likely_pathogenic	NRAS	NM_002524.5:c.37G>C_(p.Gly13Arg)	29.100	0.928	0.969	0.965	ORPHA:626/ORPHA:89826;ORPHA:29073/ORPHA:98006;ORPHA:648/ORPHA:97929;ORPHA:648/ORPHA:98006;ORPHA:29073/ORPHA:565779;ORPHA:648/ORPHA:98028;ORPHA:648/ORPHA:98047;ORPHA:648/ORPHA:565779;ORPHA:648/ORPHA:98053;ORPHA:648/ORPHA:97965;ORPHA:648/ORPHA:97966;ORPHA:648/ORPHA:89826;ORPHA:648/ORPHA:97978;ORPHA:626/ORPHA:250908;ORPHA:29073/ORPHA:250908;ORPHA:648/ORPHA:250908;ORPHA:29073/ORPHA:97992;ORPHA:626/OR…
1	114716126	C	A	Pathogenic/Likely_pathogenic	NRAS	NM_002524.5:c.35G>T_(p.Gly12Val)	26.500	0.925	0.952	0.935	ORPHA:29073/ORPHA:98006;ORPHA:648/ORPHA:97929;ORPHA:648/ORPHA:93890;ORPHA:29073/ORPHA:565779;ORPHA:648/ORPHA:98028;ORPHA:648/ORPHA:98047;ORPHA:648/ORPHA:565779;ORPHA:648/ORPHA:98053;ORPHA:648/ORPHA:97965;ORPHA:648/ORPHA:97966;ORPHA:648/ORPHA:89826;ORPHA:648/ORPHA:97978;ORPHA:29073/ORPHA:250908;ORPHA:648/ORPHA:250908;ORPHA:29073/ORPHA:97992;ORPHA:648/ORPHA:93626;ORPHA:648/ORPHA:98006
1	114716126	C	T	Pathogenic/Likely_pathogenic	NRAS	NM_002524.5:c.35G>A_(p.Gly12Asp)	24.700	0.911	0.957	0.908	ORPHA:86834/ORPHA:97992;ORPHA:29073/ORPHA:98006;ORPHA:79414/ORPHA:98053;ORPHA:648/ORPHA:98053;ORPHA:648/ORPHA:97929;ORPHA:648/ORPHA:98006;ORPHA:29073/ORPHA:565779;ORPHA:86834/ORPHA:250908;ORPHA:648/ORPHA:98028;ORPHA:648/ORPHA:98047;ORPHA:648/ORPHA:565779;ORPHA:86834/ORPHA:565779;ORPHA:648/ORPHA:97965;ORPHA:648/ORPHA:97966;ORPHA:648/ORPHA:89826;ORPHA:648/ORPHA:97978;ORPHA:29073/ORPHA:250908;ORPHA:…
1	114716127	C	G	Pathogenic	NRAS	NM_002524.5:c.34G>C_(p.Gly12Arg)	27.600	0.928	0.982	0.905	ORPHA:521/ORPHA:250908;ORPHA:521/ORPHA:97992;ORPHA:29073/ORPHA:98006;ORPHA:648/ORPHA:97929;ORPHA:648/ORPHA:98006;ORPHA:29073/ORPHA:565779;ORPHA:648/ORPHA:98028;ORPHA:521/ORPHA:565779;ORPHA:648/ORPHA:98047;ORPHA:648/ORPHA:565779;ORPHA:648/ORPHA:98053;ORPHA:648/ORPHA:97965;ORPHA:648/ORPHA:97966;ORPHA:648/ORPHA:89826;ORPHA:648/ORPHA:97978;ORPHA:29073/ORPHA:250908;ORPHA:648/ORPHA:250908;ORPHA:29073/O…
1	114716127	C	T	Pathogenic	NRAS	NM_002524.5:c.34G>A_(p.Gly12Ser)	24.900	0.911	0.969	0.825	ORPHA:86834/ORPHA:97992;ORPHA:29073/ORPHA:98006;ORPHA:648/ORPHA:98053;ORPHA:648/ORPHA:97929;ORPHA:648/ORPHA:98006;ORPHA:29073/ORPHA:565779;ORPHA:86834/ORPHA:250908;ORPHA:648/ORPHA:98028;ORPHA:648/ORPHA:98047;ORPHA:648/ORPHA:565779;ORPHA:86834/ORPHA:565779;ORPHA:648/ORPHA:97965;ORPHA:648/ORPHA:97966;ORPHA:648/ORPHA:89826;ORPHA:648/ORPHA:97978;ORPHA:29073/ORPHA:250908;ORPHA:648/ORPHA:250908;ORPHA:2…
1	115033402	A	G	Benign	TSHB	NM_000549.5:c.40A>G_(p.Thr14Ala)	3.805	0.005	0.022	0.008	ORPHA:90674/ORPHA:97978;ORPHA:90674/ORPHA:98053
1	115033507	G	A	Pathogenic	TSHB	NM_000549.5:c.145G>A_(p.Gly49Arg)	32.000	0.979	0.904	0.975	ORPHA:90674/ORPHA:97978;ORPHA:90674/ORPHA:98053
1	115034033	A	G	Benign/Likely_benign	TSHB	NM_000549.5:c.223A>G_(p.Arg75Gly)	9.477	0.426	0.244	0.174	ORPHA:90674/ORPHA:97978;ORPHA:90674/ORPHA:98053
1	115286135	G	A	Pathogenic	NGF	NM_002506.3:c.661C>T_(p.Arg221Trp)	25.200	0.829	0.515	0.992	ORPHA:64752/ORPHA:98006;ORPHA:64752/ORPHA:98053
1	115286557	C	T	Benign/Likely_benign	NGF	NM_002506.3:c.239G>A_(p.Arg80Gln)	25.600	0.966	0.427	0.193	ORPHA:64752/ORPHA:98006;ORPHA:64752/ORPHA:98053
1	115286582	C	T	Benign	NGF	NM_002506.3:c.214G>A_(p.Val72Met)	22.800	0.982	0.153	0.227	ORPHA:64752/ORPHA:98006;ORPHA:64752/ORPHA:98053
1	115286623	G	A	Benign	NGF	NM_002506.3:c.173C>T_(p.Ala58Val)	8.278	0.160	0.397	0.099	ORPHA:64752/ORPHA:98006;ORPHA:64752/ORPHA:98053
1	115286692	G	A	Benign	NGF	NM_002506.3:c.104C>T_(p.Ala35Val)	22.800	0.902	0.061	0.014	ORPHA:64752/ORPHA:98006;ORPHA:64752/ORPHA:98053
1	115663779	A	G	Benign/Likely_benign	VANGL1	NM_138959.3:c.323A>G_(p.Lys108Arg)	3.723	0.056	0.031	0.085	ORPHA:3027/ORPHA:93626;ORPHA:3027/ORPHA:101433;ORPHA:3027/ORPHA:98006;ORPHA:3027/ORPHA:93890;ORPHA:3027/ORPHA:565779;ORPHA:3027/ORPHA:98053;ORPHA:3027/ORPHA:165711
1	115663802	G	A	Benign	VANGL1	NM_138959.3:c.346G>A_(p.Ala116Thr)	12.690	0.909	0.179	0.052	ORPHA:3027/ORPHA:93626;ORPHA:3027/ORPHA:101433;ORPHA:3027/ORPHA:98006;ORPHA:3027/ORPHA:93890;ORPHA:3027/ORPHA:565779;ORPHA:3027/ORPHA:98053;ORPHA:3027/ORPHA:165711
1	115684037	A	C	Benign	VANGL1	NM_138959.3:c.1040A>C_(p.Glu347Ala)	24.500	0.992	0.725	0.833	ORPHA:3027/ORPHA:93626;ORPHA:3027/ORPHA:101433;ORPHA:3027/ORPHA:98006;ORPHA:3027/ORPHA:93890;ORPHA:3027/ORPHA:565779;ORPHA:3027/ORPHA:98053;ORPHA:3027/ORPHA:165711
1	115685340	A	G	Benign/Likely_benign	VANGL1	NM_138959.3:c.1127A>G_(p.Gln376Arg)	22.600	0.970	0.963	0.595	ORPHA:3027/ORPHA:93626;ORPHA:3027/ORPHA:101433;ORPHA:3027/ORPHA:98006;ORPHA:3027/ORPHA:93890;ORPHA:3027/ORPHA:565779;ORPHA:3027/ORPHA:98053;ORPHA:3027/ORPHA:165711
1	115705208	G	A	Pathogenic/Likely_pathogenic	CASQ2	NM_001232.4:c.923C>T_(p.Pro308Leu)	32.000	0.990	0.984	0.974	ORPHA:3286/ORPHA:98053;ORPHA:3286/ORPHA:97929
1	115705212	C	G	Pathogenic	CASQ2	NM_001232.4:c.919G>C_(p.Asp307His)	28.600	0.987	0.931	0.990	ORPHA:3286/ORPHA:98053;ORPHA:3286/ORPHA:97929
1	115726998	T	C	Benign/Likely_benign	CASQ2	NM_001232.4:c.731A>G_(p.His244Arg)	24.200	0.972	0.876	0.785	ORPHA:3286/ORPHA:98053;ORPHA:3286/ORPHA:97929
1	115732968	T	C	Pathogenic	CASQ2	NM_001232.4:c.539A>G_(p.Lys180Arg)	23.300	0.945	0.639	0.389	ORPHA:3286/ORPHA:98053;ORPHA:3286/ORPHA:97929
1	115738256	A	T	Pathogenic	CASQ2	NM_001232.4:c.500T>A_(p.Leu167His)	28.600	0.975	0.960	0.975	ORPHA:3286/ORPHA:98053;ORPHA:3286/ORPHA:97929
1	115768316	C	T	Benign/Likely_benign	CASQ2	NM_001232.4:c.226G>A_(p.Val76Met)	20.600	0.971	0.474	0.225	ORPHA:3286/ORPHA:98053;ORPHA:3286/ORPHA:97929
1	115768346	T	C	Benign	CASQ2	NM_001232.4:c.196A>G_(p.Thr66Ala)	2.113	0.077	0.008	0.010	ORPHA:3286/ORPHA:98053;ORPHA:3286/ORPHA:97929
1	116384802	T	G	Pathogenic	ATP1A1	NM_000701.8:c.143T>G_(p.Leu48Arg)	29.100	0.993	0.909	0.905	ORPHA:521414/ORPHA:98006;ORPHA:521414/ORPHA:98053
1	116395224	T	C	Pathogenic	ATP1A1	NM_000701.8:c.1775T>C_(p.Ile592Thr)	28.700	0.993	0.955	0.923	ORPHA:521414/ORPHA:98006;ORPHA:521414/ORPHA:98053
1	116395247	C	A	Pathogenic	ATP1A1	NM_000701.8:c.1798C>A_(p.Pro600Thr)	25.100	0.995	0.942	0.693	ORPHA:521414/ORPHA:98006;ORPHA:521414/ORPHA:98053
1	116395247	C	G	Pathogenic	ATP1A1	NM_000701.8:c.1798C>G_(p.Pro600Ala)	24.200	0.995	0.940	0.588	ORPHA:521414/ORPHA:98006;ORPHA:521414/ORPHA:98053
1	116399068	A	C	Pathogenic	ATP1A1	NM_000701.8:c.2432A>C_(p.Asp811Ala)	31.000	0.979	0.967	0.940	ORPHA:521414/ORPHA:98006;ORPHA:521414/ORPHA:98053
1	119033161	A	C	Pathogenic	WARS2	NM_015836.4:c.833T>G_(p.Val278Gly)	24.600	0.997	0.929	0.323	ORPHA:572798/ORPHA:98006;ORPHA:572798/ORPHA:98053;ORPHA:572798/ORPHA:68367
1	119034197	C	G	Pathogenic	WARS2	NM_015836.4:c.532G>C_(p.Val178Leu)	24.300	0.968	0.766	0.693	ORPHA:572798/ORPHA:98006;ORPHA:572798/ORPHA:98053;ORPHA:572798/ORPHA:68367
1	119076564	C	A	Pathogenic	WARS2	NM_015836.4:c.134G>T_(p.Gly45Val)	25.900	0.982	0.882	0.954	ORPHA:572798/ORPHA:98006;ORPHA:572798/ORPHA:98053;ORPHA:572798/ORPHA:68367
1	119415448	C	A	Pathogenic	HSD3B2	NM_000198.4:c.29C>A_(p.Ala10Glu)	23.700	0.803	0.613	0.731	ORPHA:90791/ORPHA:97978;ORPHA:90791/ORPHA:101433;ORPHA:90791/ORPHA:98053;ORPHA:90791/ORPHA:565779;ORPHA:90791/ORPHA:96344;ORPHA:90791/ORPHA:93890
1	119419495	G	A	Benign	HSD3B2	NM_000198.4:c.220G>A_(p.Asp74Asn)	23.600	0.976	0.458	0.221	ORPHA:90791/ORPHA:97978;ORPHA:90791/ORPHA:101433;ORPHA:90791/ORPHA:98053;ORPHA:90791/ORPHA:565779;ORPHA:90791/ORPHA:96344;ORPHA:90791/ORPHA:93890
1	119419519	G	A	Pathogenic	HSD3B2	NM_000198.4:c.244G>A_(p.Ala82Thr)	24.000	0.983	0.728	0.953	ORPHA:90791/ORPHA:97978;ORPHA:90791/ORPHA:101433;ORPHA:90791/ORPHA:98053;ORPHA:90791/ORPHA:565779;ORPHA:90791/ORPHA:96344;ORPHA:90791/ORPHA:93890
1	119421925	G	A	Pathogenic	HSD3B2	NM_000198.4:c.424G>A_(p.Glu142Lys)	24.900	0.984	0.968	0.802	ORPHA:90791/ORPHA:97978;ORPHA:90791/ORPHA:101433;ORPHA:90791/ORPHA:98053;ORPHA:90791/ORPHA:565779;ORPHA:90791/ORPHA:96344;ORPHA:90791/ORPHA:93890
1	119422019	T	G	Pathogenic/Likely_pathogenic	HSD3B2	NM_000198.4:c.518T>G_(p.Leu173Arg)	24.100	0.978	0.898	0.950	ORPHA:90791/ORPHA:97978;ORPHA:90791/ORPHA:101433;ORPHA:90791/ORPHA:98053;ORPHA:90791/ORPHA:565779;ORPHA:90791/ORPHA:96344;ORPHA:90791/ORPHA:93890
1	119422165	C	A	Pathogenic	HSD3B2	NM_000198.4:c.664C>A_(p.Pro222Thr)	24.200	0.992	0.762	0.838	ORPHA:90791/ORPHA:97978;ORPHA:90791/ORPHA:101433;ORPHA:90791/ORPHA:98053;ORPHA:90791/ORPHA:565779;ORPHA:90791/ORPHA:96344;ORPHA:90791/ORPHA:93890
1	119422277	C	T	Pathogenic	HSD3B2	NM_000198.4:c.776C>T_(p.Thr259Met)	23.700	0.974	0.881	0.773	ORPHA:90791/ORPHA:97978;ORPHA:90791/ORPHA:101433;ORPHA:90791/ORPHA:98053;ORPHA:90791/ORPHA:565779;ORPHA:90791/ORPHA:96344;ORPHA:90791/ORPHA:93890
1	119422523	C	T	Pathogenic	HSD3B2	NM_000198.4:c.1022C>T_(p.Pro341Leu)	24.100	0.979	0.969	0.954	ORPHA:90791/ORPHA:97978;ORPHA:90791/ORPHA:101433;ORPHA:90791/ORPHA:98053;ORPHA:90791/ORPHA:565779;ORPHA:90791/ORPHA:96344;ORPHA:90791/ORPHA:93890
1	119734718	C	G	Benign/Likely_benign	PHGDH	NM_006623.4:c.595C>G_(p.Leu199Val)	16.810	0.857	0.140	0.125	ORPHA:79351/ORPHA:98006;ORPHA:79351/ORPHA:68367;ORPHA:79351/ORPHA:98053
1	119740425	A	T	Benign/Likely_benign	PHGDH	NM_006623.4:c.985A>T_(p.Thr329Ser)	21.500	0.764	0.644	0.254	ORPHA:79351/ORPHA:98006;ORPHA:79351/ORPHA:68367;ORPHA:79351/ORPHA:98053
1	119741817	G	A	Pathogenic/Likely_pathogenic	PHGDH	NM_006623.4:c.1129G>A_(p.Gly377Ser)	24.200	0.954	0.732	0.938	ORPHA:79351/ORPHA:98006;ORPHA:79351/ORPHA:68367;ORPHA:79351/ORPHA:98053
1	119742870	G	A	Pathogenic	PHGDH	NM_006623.4:c.1273G>A_(p.Val425Met)	25.300	0.768	0.200	NA	ORPHA:79351/ORPHA:98006;ORPHA:79351/ORPHA:68367;ORPHA:79351/ORPHA:98053
1	119742883	G	T	Pathogenic	PHGDH	NM_006623.4:c.1286G>T_(p.Gly429Val)	22.200	0.842	0.743	0.660	ORPHA:79351/ORPHA:98006;ORPHA:79351/ORPHA:68367;ORPHA:79351/ORPHA:98053
1	119743906	G	A	Pathogenic	PHGDH	NM_006623.4:c.1468G>A_(p.Val490Met)	22.200	0.802	0.501	NA	ORPHA:79351/ORPHA:98006;ORPHA:79351/ORPHA:68367;ORPHA:79351/ORPHA:98053
1	119755490	G	C	Benign/Likely_benign	HMGCS2	NM_005518.4:c.1124C>G_(p.Ser375Cys)	26.300	0.993	0.920	0.867	ORPHA:35701/ORPHA:68367;ORPHA:35701/ORPHA:98053
1	119759915	C	T	Pathogenic/Likely_pathogenic	HMGCS2	NM_005518.4:c.634G>A_(p.Gly212Arg)	28.000	0.984	0.959	0.995	ORPHA:35701/ORPHA:68367;ORPHA:35701/ORPHA:98053
1	119764231	T	C	Pathogenic	HMGCS2	NM_005518.4:c.500A>G_(p.Tyr167Cys)	28.300	0.968	0.971	0.987	ORPHA:35701/ORPHA:68367;ORPHA:35701/ORPHA:98053
1	119915499	A	T	Benign/Likely_benign	NOTCH2	NM_024408.4:c.7223T>A_(p.Leu2408His)	26.200	0.853	0.743	0.554	ORPHA:955/ORPHA:565779;ORPHA:955/ORPHA:93626;ORPHA:955/ORPHA:98053;ORPHA:388/ORPHA:565779;ORPHA:388/ORPHA:97935;ORPHA:955/ORPHA:280342;ORPHA:955/ORPHA:93890;ORPHA:955/ORPHA:98023;ORPHA:955/ORPHA:93419;ORPHA:388/ORPHA:98053
1	119915647	G	C	Benign	NOTCH2	NM_024408.4:c.7075C>G_(p.Pro2359Ala)	14.640	0.926	0.278	0.103	ORPHA:955/ORPHA:565779;ORPHA:955/ORPHA:98023;ORPHA:955/ORPHA:93626;ORPHA:955/ORPHA:93890;ORPHA:955/ORPHA:280342;ORPHA:955/ORPHA:93419;ORPHA:955/ORPHA:98053
1	119916499	C	T	Benign/Likely_benign	NOTCH2	NM_024408.4:c.6223G>A_(p.Val2075Met)	16.860	0.382	0.072	0.131	ORPHA:955/ORPHA:565779;ORPHA:955/ORPHA:98023;ORPHA:955/ORPHA:93626;ORPHA:955/ORPHA:93890;ORPHA:955/ORPHA:280342;ORPHA:955/ORPHA:93419;ORPHA:955/ORPHA:98053
1	119916597	A	G	Pathogenic	NOTCH2	NM_024408.4:c.6125T>C_(p.Met2042Thr)	23.500	0.973	0.960	0.580	ORPHA:261629/ORPHA:93626;ORPHA:261629/ORPHA:97966;ORPHA:261629/ORPHA:57146;ORPHA:261629/ORPHA:250908;ORPHA:261629/ORPHA:565779;ORPHA:261629/ORPHA:98053;ORPHA:261629/ORPHA:165711;ORPHA:261629/ORPHA:93890;ORPHA:261629/ORPHA:97965
1	119916628	G	T	Benign/Likely_benign	NOTCH2	NM_024408.4:c.6094C>A_(p.His2032Asn)	26.200	0.969	0.888	0.595	ORPHA:955/ORPHA:565779;ORPHA:955/ORPHA:98023;ORPHA:955/ORPHA:93626;ORPHA:955/ORPHA:93890;ORPHA:955/ORPHA:280342;ORPHA:955/ORPHA:93419;ORPHA:955/ORPHA:98053
1	119919449	G	A	Pathogenic	NOTCH2	NM_024408.4:c.5644C>T_(p.His1882Tyr)	29.100	0.994	0.990	0.930	ORPHA:261629/ORPHA:93626;ORPHA:261629/ORPHA:97966;ORPHA:261629/ORPHA:57146;ORPHA:261629/ORPHA:250908;ORPHA:261629/ORPHA:565779;ORPHA:261629/ORPHA:98053;ORPHA:261629/ORPHA:165711;ORPHA:261629/ORPHA:93890;ORPHA:261629/ORPHA:97965
1	119921801	G	A	Pathogenic	NOTCH2	NM_024408.4:c.5222C>T_(p.Ser1741Leu)	26.900	0.995	0.742	0.785	ORPHA:261629/ORPHA:93626;ORPHA:261629/ORPHA:97966;ORPHA:261629/ORPHA:57146;ORPHA:261629/ORPHA:250908;ORPHA:261629/ORPHA:565779;ORPHA:261629/ORPHA:98053;ORPHA:261629/ORPHA:165711;ORPHA:261629/ORPHA:93890;ORPHA:261629/ORPHA:97965
1	119922384	T	A	Benign/Likely_benign	NOTCH2	NM_024408.4:c.5065A>T_(p.Ile1689Phe)	19.010	0.770	0.214	0.573	ORPHA:955/ORPHA:565779;ORPHA:955/ORPHA:98023;ORPHA:955/ORPHA:93626;ORPHA:955/ORPHA:93890;ORPHA:955/ORPHA:280342;ORPHA:955/ORPHA:93419;ORPHA:955/ORPHA:98053
1	119922639	C	T	Benign/Likely_benign	NOTCH2	NM_024408.4:c.4999G>A_(p.Val1667Ile)	1.838	0.078	0.028	0.025	ORPHA:955/ORPHA:565779;ORPHA:955/ORPHA:98023;ORPHA:955/ORPHA:93626;ORPHA:955/ORPHA:93890;ORPHA:955/ORPHA:280342;ORPHA:955/ORPHA:93419;ORPHA:955/ORPHA:98053
1	119925578	A	T	Benign/Likely_benign	NOTCH2	NM_024408.4:c.4238T>A_(p.Leu1413His)	17.230	0.120	0.087	0.210	ORPHA:955/ORPHA:565779;ORPHA:955/ORPHA:98023;ORPHA:955/ORPHA:93626;ORPHA:955/ORPHA:93890;ORPHA:955/ORPHA:280342;ORPHA:955/ORPHA:93419;ORPHA:955/ORPHA:98053
1	119926524	T	C	Benign	NOTCH2	NM_024408.4:c.3980A>G_(p.Asp1327Gly)	22.600	0.903	0.142	0.233	ORPHA:955/ORPHA:565779;ORPHA:955/ORPHA:98023;ORPHA:955/ORPHA:93626;ORPHA:955/ORPHA:93890;ORPHA:955/ORPHA:280342;ORPHA:955/ORPHA:93419;ORPHA:955/ORPHA:98053
1	119929089	C	T	Benign	NOTCH2	NM_024408.4:c.3779G>A_(p.Arg1260His)	22.400	0.931	0.288	0.548	ORPHA:955/ORPHA:565779;ORPHA:955/ORPHA:98023;ORPHA:955/ORPHA:93626;ORPHA:955/ORPHA:93890;ORPHA:955/ORPHA:280342;ORPHA:955/ORPHA:93419;ORPHA:955/ORPHA:98053
1	119935502	A	C	Benign/Likely_benign	NOTCH2	NM_024408.4:c.3625T>G_(p.Phe1209Val)	27.900	0.993	0.899	0.668	ORPHA:955/ORPHA:565779;ORPHA:955/ORPHA:98023;ORPHA:955/ORPHA:93626;ORPHA:955/ORPHA:93890;ORPHA:955/ORPHA:280342;ORPHA:955/ORPHA:93419;ORPHA:955/ORPHA:98053
1	119937325	T	C	Benign	NOTCH2	NM_024408.4:c.3479A>G_(p.His1160Arg)	23.400	0.984	0.944	0.520	ORPHA:955/ORPHA:565779;ORPHA:955/ORPHA:98023;ORPHA:955/ORPHA:93626;ORPHA:955/ORPHA:93890;ORPHA:955/ORPHA:280342;ORPHA:955/ORPHA:93419;ORPHA:955/ORPHA:98053
1	119949021	G	A	Benign	NOTCH2	NM_024408.4:c.2585C>T_(p.Ala862Val)	24.300	0.891	0.302	0.282	ORPHA:955/ORPHA:565779;ORPHA:955/ORPHA:98023;ORPHA:955/ORPHA:93626;ORPHA:955/ORPHA:93890;ORPHA:955/ORPHA:280342;ORPHA:955/ORPHA:93419;ORPHA:955/ORPHA:98053
1	119967490	G	T	Benign	NOTCH2	NM_024408.4:c.1396C>A_(p.Gln466Lys)	23.400	0.980	0.337	0.275	ORPHA:955/ORPHA:565779;ORPHA:955/ORPHA:98023;ORPHA:955/ORPHA:93626;ORPHA:955/ORPHA:93890;ORPHA:955/ORPHA:280342;ORPHA:955/ORPHA:93419;ORPHA:955/ORPHA:98053
1	119967555	C	T	Pathogenic	NOTCH2	NM_024408.4:c.1331G>A_(p.Cys444Tyr)	28.200	0.988	0.969	0.976	ORPHA:261629/ORPHA:93626;ORPHA:261629/ORPHA:97966;ORPHA:261629/ORPHA:57146;ORPHA:261629/ORPHA:250908;ORPHA:261629/ORPHA:565779;ORPHA:261629/ORPHA:98053;ORPHA:261629/ORPHA:165711;ORPHA:261629/ORPHA:93890;ORPHA:261629/ORPHA:97965
1	119967571	C	T	Benign	NOTCH2	NM_024408.4:c.1315G>A_(p.Ala439Thr)	17.800	0.899	0.163	0.184	ORPHA:955/ORPHA:565779;ORPHA:955/ORPHA:98023;ORPHA:955/ORPHA:93626;ORPHA:955/ORPHA:93890;ORPHA:955/ORPHA:280342;ORPHA:955/ORPHA:93419;ORPHA:955/ORPHA:98053
1	120029924	T	C	Benign	NOTCH2	NM_024408.4:c.137A>G_(p.Asn46Ser)	23.700	0.793	0.242	0.446	ORPHA:955/ORPHA:565779;ORPHA:955/ORPHA:98023;ORPHA:955/ORPHA:93626;ORPHA:955/ORPHA:93890;ORPHA:955/ORPHA:280342;ORPHA:955/ORPHA:93419;ORPHA:955/ORPHA:98053
1	120069350	G	C	Benign	NOTCH2	NM_024408.4:c.57C>G_(p.Cys19Trp)	21.700	0.331	0.136	0.082	ORPHA:955/ORPHA:565779;ORPHA:955/ORPHA:98023;ORPHA:955/ORPHA:93626;ORPHA:955/ORPHA:93890;ORPHA:955/ORPHA:280342;ORPHA:955/ORPHA:93419;ORPHA:955/ORPHA:98053
1	120069400	C	A	Benign/Likely_benign	NOTCH2	NM_024408.4:c.7G>T_(p.Ala3Ser)	22.400	0.198	0.197	0.052	ORPHA:261629/ORPHA:93626;ORPHA:261629/ORPHA:97966;ORPHA:261629/ORPHA:57146;ORPHA:261629/ORPHA:250908;ORPHA:261629/ORPHA:565779;ORPHA:261629/ORPHA:98053;ORPHA:261629/ORPHA:165711;ORPHA:261629/ORPHA:93890;ORPHA:261629/ORPHA:97965
1	146018399	C	A	Pathogenic	HJV	NM_213653.4:c.959G>T_(p.Gly320Val)	24.700	NA	0.911	0.977	ORPHA:465508/ORPHA:98053;ORPHA:465508/ORPHA:565779;ORPHA:79230/ORPHA:68367;ORPHA:465508/ORPHA:57146;ORPHA:79230/ORPHA:98053;ORPHA:465508/ORPHA:68367;ORPHA:79230/ORPHA:57146;ORPHA:79230/ORPHA:565779
1	146018429	G	C	Benign/Likely_benign	HJV	NM_213653.4:c.929C>G_(p.Ala310Gly)	25.800	NA	0.217	0.087	ORPHA:79230/ORPHA:98053;ORPHA:79230/ORPHA:68367;ORPHA:79230/ORPHA:57146;ORPHA:79230/ORPHA:565779
1	146018516	A	G	Pathogenic	HJV	NM_213653.4:c.842T>C_(p.Ile281Thr)	26.600	NA	0.972	0.967	ORPHA:79230/ORPHA:98053;ORPHA:79230/ORPHA:68367;ORPHA:79230/ORPHA:57146;ORPHA:79230/ORPHA:565779
1	146019594	A	G	Pathogenic	HJV	NM_213653.4:c.238T>C_(p.Cys80Arg)	31.000	NA	0.851	0.973	ORPHA:79230/ORPHA:98053;ORPHA:79230/ORPHA:68367;ORPHA:79230/ORPHA:57146;ORPHA:79230/ORPHA:565779
1	146020223	C	G	Benign	HJV	NM_213653.4:c.9G>C_(p.Glu3Asp)	1.532	NA	0.028	0.091	ORPHA:79230/ORPHA:98053;ORPHA:79230/ORPHA:68367;ORPHA:79230/ORPHA:57146;ORPHA:79230/ORPHA:565779
1	147908023	G	C	Pathogenic	GJA8	NM_005267.5:c.68G>C_(p.Arg23Thr)	26.600	0.955	0.799	0.972	ORPHA:1377/ORPHA:97966;ORPHA:1377/ORPHA:98053
1	147908086	T	A	Pathogenic	GJA8	NM_005267.5:c.131T>A_(p.Val44Glu)	28.900	0.951	0.979	0.982	ORPHA:1377/ORPHA:97966;ORPHA:1377/ORPHA:98053
1	147908089	G	C	Pathogenic	GJA8	NM_005267.5:c.134G>C_(p.Trp45Ser)	29.100	0.961	0.958	0.984	ORPHA:1377/ORPHA:97966;ORPHA:1377/ORPHA:98053
1	147908089	G	T	Pathogenic	GJA8	NM_005267.5:c.134G>T_(p.Trp45Leu)	28.200	0.959	0.956	0.918	ORPHA:1377/ORPHA:97966;ORPHA:1377/ORPHA:98053
1	147908094	G	A	Pathogenic	GJA8	NM_005267.5:c.139G>A_(p.Asp47Asn)	29.500	0.970	0.987	0.972	ORPHA:1377/ORPHA:97966;ORPHA:1377/ORPHA:98053
1	147908097	G	A	Pathogenic	GJA8	NM_005267.5:c.142G>A_(p.Glu48Lys)	27.500	0.958	0.880	0.900	ORPHA:1377/ORPHA:97966;ORPHA:1377/ORPHA:98053
1	147908106	G	A	Pathogenic	GJA8	NM_005267.5:c.151G>A_(p.Asp51Asn)	27.000	0.958	0.452	0.503	ORPHA:1377/ORPHA:97966;ORPHA:1377/ORPHA:98053
1	147908108	C	G	Pathogenic	GJA8	NM_005267.5:c.153C>G_(p.Asp51Glu)	24.400	0.865	0.752	0.568	ORPHA:1377/ORPHA:97966;ORPHA:1377/ORPHA:98053
1	147908217	C	G	Pathogenic	GJA8	NM_005267.5:c.262C>G_(p.Pro88Ala)	24.900	0.944	0.954	0.889	ORPHA:1377/ORPHA:97966;ORPHA:1377/ORPHA:98053
1	147908217	C	T	Pathogenic	GJA8	NM_005267.5:c.262C>T_(p.Pro88Ser)	25.500	0.930	0.978	0.918	ORPHA:1377/ORPHA:97966;ORPHA:1377/ORPHA:98053
1	147908311	G	A	Benign	GJA8	NM_005267.5:c.356G>A_(p.Gly119Glu)	6.976	0.428	0.255	0.042	ORPHA:1377/ORPHA:97966;ORPHA:1377/ORPHA:98053
1	147908521	C	T	Pathogenic	GJA8	NM_005267.5:c.566C>T_(p.Pro189Leu)	26.500	0.982	0.973	0.966	ORPHA:1377/ORPHA:97966;ORPHA:1377/ORPHA:98053
1	147908548	G	A	Pathogenic	GJA8	NM_005267.5:c.593G>A_(p.Arg198Gln)	31.000	0.990	0.954	0.996	ORPHA:1377/ORPHA:97966;ORPHA:1377/ORPHA:98053
1	147908557	A	G	Pathogenic	GJA8	NM_005267.5:c.602A>G_(p.Glu201Gly)	29.300	0.988	0.994	0.961	ORPHA:1377/ORPHA:97966;ORPHA:1377/ORPHA:98053
1	147908696	T	G	Benign/Likely_benign	GJA8	NM_005267.5:c.741T>G_(p.Ile247Met)	0.014	0.033	0.056	0.128	ORPHA:1377/ORPHA:97966;ORPHA:1377/ORPHA:98053
1	147908782	C	T	Pathogenic	GJA8	NM_005267.5:c.827C>T_(p.Ser276Phe)	21.100	0.964	0.646	0.730	ORPHA:1377/ORPHA:97966;ORPHA:1377/ORPHA:98053
1	147908848	A	G	Benign/Likely_benign	GJA8	NM_005267.5:c.893A>G_(p.Asn298Ser)	0.434	0.083	0.031	0.028	ORPHA:1377/ORPHA:97966;ORPHA:1377/ORPHA:98053
1	147909000	A	G	Benign	GJA8	NM_005267.5:c.1045A>G_(p.Lys349Glu)	14.120	0.605	0.186	0.137	ORPHA:1377/ORPHA:97966;ORPHA:1377/ORPHA:98053
1	147909057	G	C	Benign/Likely_benign	GJA8	NM_005267.5:c.1102G>C_(p.Glu368Gln)	17.520	0.976	0.715	0.102	ORPHA:1377/ORPHA:97966;ORPHA:1377/ORPHA:98053
1	147909060	G	T	Benign	GJA8	NM_005267.5:c.1105G>T_(p.Gly369Trp)	18.090	0.387	0.134	0.342	ORPHA:1377/ORPHA:97966;ORPHA:1377/ORPHA:98053
1	147909112	C	T	Benign	GJA8	NM_005267.5:c.1157C>T_(p.Pro386Leu)	8.751	0.052	0.015	0.090	ORPHA:1377/ORPHA:97966;ORPHA:1377/ORPHA:98053
1	149927758	A	G	Pathogenic	SF3B4	NM_005850.5:c.2T>C_(p.Met1Thr)	26.700	0.930	0.815	0.929	ORPHA:245/ORPHA:68329;ORPHA:245/ORPHA:93890;ORPHA:245/ORPHA:98036;ORPHA:245/ORPHA:97966;ORPHA:245/ORPHA:93419;ORPHA:245/ORPHA:98053
1	149927759	T	C	Pathogenic	SF3B4	NM_005850.5:c.1A>G_(p.Met1Val)	26.300	0.906	0.898	0.961	ORPHA:245/ORPHA:68329;ORPHA:245/ORPHA:93890;ORPHA:245/ORPHA:98036;ORPHA:245/ORPHA:97966;ORPHA:245/ORPHA:93419;ORPHA:245/ORPHA:98053
1	150072183	T	G	Benign	VPS45	NM_007259.5:c.246T>G_(p.Ile82Met)	18.680	0.156	0.050	0.297	ORPHA:369852/ORPHA:565779;ORPHA:369852/ORPHA:98053;ORPHA:369852/ORPHA:98004
1	150077763	C	A	Pathogenic	VPS45	NM_007259.5:c.671C>A_(p.Thr224Asn)	25.400	0.997	0.954	0.961	ORPHA:369852/ORPHA:565779;ORPHA:369852/ORPHA:98053;ORPHA:369852/ORPHA:98004
1	150081366	G	A	Pathogenic	VPS45	NM_007259.5:c.712G>A_(p.Glu238Lys)	31.000	0.996	0.970	0.995	ORPHA:369852/ORPHA:565779;ORPHA:369852/ORPHA:98053;ORPHA:369852/ORPHA:98004
1	150343311	G	T	Pathogenic	PRPF3	NM_004698.4:c.1285G>T_(p.Asp429Tyr)	29.000	0.998	0.979	0.730	ORPHA:791/ORPHA:97966;ORPHA:791/ORPHA:98006;ORPHA:791/ORPHA:98053
1	150344201	C	A	Pathogenic	PRPF3	NM_004698.4:c.1466C>A_(p.Ala489Asp)	26.600	0.991	0.967	0.978	ORPHA:791/ORPHA:97966;ORPHA:791/ORPHA:98006;ORPHA:791/ORPHA:98053
1	150344212	C	T	Pathogenic	PRPF3	NM_004698.4:c.1477C>T_(p.Pro493Ser)	25.800	0.989	0.897	0.986	ORPHA:791/ORPHA:97966;ORPHA:791/ORPHA:98006;ORPHA:791/ORPHA:98053
1	150344231	A	C	Pathogenic	PRPF3	NM_004698.4:c.1496A>C_(p.His499Pro)	27.700	0.993	0.984	0.924	ORPHA:791/ORPHA:97966;ORPHA:791/ORPHA:98006;ORPHA:791/ORPHA:98053
1	150490683	C	G	Pathogenic	TARS2	NM_025150.5:c.470C>G_(p.Thr157Arg)	24.700	0.983	0.594	0.556	ORPHA:420733/ORPHA:98006;ORPHA:420733/ORPHA:68367;ORPHA:420733/ORPHA:98053
1	150496552	C	T	Pathogenic/Likely_pathogenic	TARS2	NM_025150.5:c.845C>T_(p.Pro282Leu)	26.900	0.996	0.967	0.590	ORPHA:420733/ORPHA:98006;ORPHA:420733/ORPHA:68367;ORPHA:420733/ORPHA:98053
1	150496856	T	G	Pathogenic/Likely_pathogenic	TARS2	NM_025150.5:c.968T>G_(p.Phe323Cys)	32.000	0.994	0.932	0.946	ORPHA:420733/ORPHA:98006;ORPHA:420733/ORPHA:68367;ORPHA:420733/ORPHA:98053
1	150498537	A	G	Pathogenic/Likely_pathogenic	TARS2	NM_025150.5:c.1274A>G_(p.Glu425Gly)	32.000	0.987	0.856	0.858	ORPHA:420733/ORPHA:98006;ORPHA:420733/ORPHA:68367;ORPHA:420733/ORPHA:98053
1	150504923	C	T	Pathogenic/Likely_pathogenic	TARS2	NM_025150.5:c.1838C>T_(p.Pro613Leu)	29.600	0.995	0.859	0.908	ORPHA:420733/ORPHA:98006;ORPHA:420733/ORPHA:68367;ORPHA:420733/ORPHA:98053
1	150507050	G	A	Pathogenic	TARS2	NM_025150.5:c.2143G>A_(p.Glu715Lys)	25.700	0.975	0.672	0.487	ORPHA:420733/ORPHA:98006;ORPHA:420733/ORPHA:68367;ORPHA:420733/ORPHA:98053
1	150510879	C	T	Benign	ECM1	NM_004425.4:c.389C>T_(p.Thr130Met)	0.040	0.014	0.017	0.122	ORPHA:530/ORPHA:98053;ORPHA:530/ORPHA:89826;ORPHA:530/ORPHA:93890
1	150510989	T	A	Pathogenic	ECM1	NM_004425.4:c.499T>A_(p.Phe167Ile)	26.500	0.886	0.898	0.958	ORPHA:530/ORPHA:98053;ORPHA:530/ORPHA:89826;ORPHA:530/ORPHA:93890
1	150511148	T	G	Pathogenic	ECM1	NM_004425.4:c.658T>G_(p.Cys220Gly)	27.000	0.913	0.662	0.982	ORPHA:530/ORPHA:98053;ORPHA:530/ORPHA:89826;ORPHA:530/ORPHA:93890
1	150511554	G	A	Pathogenic	ECM1	NM_004425.4:c.806G>A_(p.Cys269Tyr)	26.800	0.906	0.905	0.958	ORPHA:530/ORPHA:98053;ORPHA:530/ORPHA:89826;ORPHA:530/ORPHA:93890
1	150512511	G	A	Benign	ECM1	NM_004425.4:c.1243G>A_(p.Gly415Ser)	14.800	0.038	0.042	0.097	ORPHA:530/ORPHA:98053;ORPHA:530/ORPHA:89826;ORPHA:530/ORPHA:93890
1	150552949	G	A	Benign	ADAMTSL4	NM_019032.6:c.130G>A_(p.Glu44Lys)	24.200	0.835	0.068	0.412	ORPHA:1885/ORPHA:97966;ORPHA:1885/ORPHA:98023;ORPHA:1885/ORPHA:93890;ORPHA:1885/ORPHA:98053
1	150553568	G	C	Benign	ADAMTSL4	NM_019032.6:c.577G>C_(p.Ala193Pro)	0.026	0.006	0.006	0.046	ORPHA:1885/ORPHA:97966;ORPHA:1885/ORPHA:98023;ORPHA:1885/ORPHA:93890;ORPHA:1885/ORPHA:98053
1	150553794	C	T	Benign/Likely_benign	ADAMTSL4	NM_019032.6:c.803C>T_(p.Ser268Phe)	5.143	0.054	0.054	0.199	ORPHA:1885/ORPHA:97966;ORPHA:1885/ORPHA:98023;ORPHA:1885/ORPHA:93890;ORPHA:1885/ORPHA:98053
1	150553911	G	A	Benign	ADAMTSL4	NM_019032.6:c.920G>A_(p.Arg307Gln)	15.130	0.518	0.321	0.170	ORPHA:1885/ORPHA:97966;ORPHA:1885/ORPHA:98023;ORPHA:1885/ORPHA:93890;ORPHA:1885/ORPHA:98053
1	150553917	G	A	Benign	ADAMTSL4	NM_019032.6:c.926G>A_(p.Arg309Gln)	8.805	0.100	0.071	0.106	ORPHA:1885/ORPHA:97966;ORPHA:1885/ORPHA:98023;ORPHA:1885/ORPHA:93890;ORPHA:1885/ORPHA:98053
1	150553998	G	A	Benign/Likely_benign	ADAMTSL4	NM_019032.6:c.1007G>A_(p.Gly336Asp)	0.119	0.003	0.019	0.109	ORPHA:1885/ORPHA:97966;ORPHA:1885/ORPHA:98023;ORPHA:1885/ORPHA:93890;ORPHA:1885/ORPHA:98053
1	150558055	C	G	Benign/Likely_benign	ADAMTSL4	NM_019032.6:c.2288C>G_(p.Pro763Arg)	15.820	0.374	0.097	0.317	ORPHA:1885/ORPHA:97966;ORPHA:1885/ORPHA:98023;ORPHA:1885/ORPHA:93890;ORPHA:1885/ORPHA:98053
1	150558072	C	G	Benign	ADAMTSL4	NM_019032.6:c.2305C>G_(p.Leu769Val)	24.000	0.951	0.540	0.314	ORPHA:1885/ORPHA:97966;ORPHA:1885/ORPHA:98023;ORPHA:1885/ORPHA:93890;ORPHA:1885/ORPHA:98053
1	150558602	A	G	Benign	ADAMTSL4	NM_019032.6:c.2512A>G_(p.Met838Val)	24.700	0.904	0.279	0.449	ORPHA:1885/ORPHA:97966;ORPHA:1885/ORPHA:98023;ORPHA:1885/ORPHA:93890;ORPHA:1885/ORPHA:98053
1	150559429	C	A	Benign/Likely_benign	ADAMTSL4	NM_019032.6:c.2906C>A_(p.Ala969Asp)	13.380	0.172	0.095	0.179	ORPHA:1885/ORPHA:97966;ORPHA:1885/ORPHA:98023;ORPHA:1885/ORPHA:93890;ORPHA:1885/ORPHA:98053
1	150559786	C	T	Benign/Likely_benign	ADAMTSL4	NM_019032.6:c.2969C>T_(p.Thr990Met)	3.529	0.039	0.016	0.239	ORPHA:1885/ORPHA:97966;ORPHA:1885/ORPHA:98023;ORPHA:1885/ORPHA:93890;ORPHA:1885/ORPHA:98053
1	150559900	G	A	Benign/Likely_benign	ADAMTSL4	NM_019032.6:c.3083G>A_(p.Arg1028His)	17.510	0.271	0.049	0.188	ORPHA:1885/ORPHA:97966;ORPHA:1885/ORPHA:98023;ORPHA:1885/ORPHA:93890;ORPHA:1885/ORPHA:98053
1	150796836	C	T	Pathogenic/Likely_pathogenic	CTSK	NM_000396.4:c.953G>A_(p.Cys318Tyr)	27.700	0.991	0.992	0.971	ORPHA:763/ORPHA:93419;ORPHA:763/ORPHA:565779;ORPHA:763/ORPHA:98053;ORPHA:763/ORPHA:68367;ORPHA:763/ORPHA:93890
1	150796882	C	T	Pathogenic	CTSK	NM_000396.4:c.907G>A_(p.Gly303Arg)	29.700	0.991	0.986	0.966	ORPHA:763/ORPHA:93419;ORPHA:763/ORPHA:565779;ORPHA:763/ORPHA:98053;ORPHA:763/ORPHA:68367;ORPHA:763/ORPHA:93890
1	150804203	C	G	Pathogenic	CTSK	NM_000396.4:c.436G>C_(p.Gly146Arg)	27.400	0.994	0.956	0.974	ORPHA:763/ORPHA:93419;ORPHA:763/ORPHA:565779;ORPHA:763/ORPHA:98053;ORPHA:763/ORPHA:68367;ORPHA:763/ORPHA:93890
1	150806109	C	T	Pathogenic	CTSK	NM_000396.4:c.236G>A_(p.Gly79Glu)	24.700	0.923	0.765	0.818	ORPHA:763/ORPHA:93419;ORPHA:763/ORPHA:565779;ORPHA:763/ORPHA:98053;ORPHA:763/ORPHA:68367;ORPHA:763/ORPHA:93890
1	150806209	G	A	Pathogenic/Likely_pathogenic	CTSK	NM_000396.4:c.136C>T_(p.Arg46Trp)	33.000	0.965	0.717	0.993	ORPHA:763/ORPHA:93419;ORPHA:763/ORPHA:565779;ORPHA:763/ORPHA:98053;ORPHA:763/ORPHA:68367;ORPHA:763/ORPHA:93890
1	151342542	G	A	Benign	RFX5	NM_001025603.2:c.1495C>T_(p.Pro499Ser)	12.310	0.108	0.182	0.077	ORPHA:572/ORPHA:98004;ORPHA:572/ORPHA:98053;ORPHA:572/ORPHA:565779;ORPHA:572/ORPHA:97935
1	151342658	C	T	Benign/Likely_benign	RFX5	NM_001025603.2:c.1379G>A_(p.Ser460Asn)	15.910	0.071	0.105	0.147	ORPHA:572/ORPHA:98004;ORPHA:572/ORPHA:98053;ORPHA:572/ORPHA:565779;ORPHA:572/ORPHA:97935
1	151342811	G	C	Benign	RFX5	NM_001025603.2:c.1226C>G_(p.Pro409Arg)	20.800	0.588	0.072	0.282	ORPHA:572/ORPHA:98004;ORPHA:572/ORPHA:98053;ORPHA:572/ORPHA:565779;ORPHA:572/ORPHA:97935
1	151343848	C	T	Benign	RFX5	NM_001025603.2:c.590G>A_(p.Arg197Gln)	23.900	0.660	0.870	0.096	ORPHA:572/ORPHA:98004;ORPHA:572/ORPHA:98053;ORPHA:572/ORPHA:565779;ORPHA:572/ORPHA:97935
1	151346257	C	T	Benign	RFX5	NM_001025603.2:c.64G>A_(p.Ala22Thr)	11.710	0.098	0.050	0.042	ORPHA:572/ORPHA:98004;ORPHA:572/ORPHA:98053;ORPHA:572/ORPHA:565779;ORPHA:572/ORPHA:97935
1	151406246	G	C	Benign/Likely_benign	POGZ	NM_015100.4:c.2789C>G_(p.Pro930Arg)	12.000	0.882	0.156	0.498	ORPHA:468678/ORPHA:98053;ORPHA:468678/ORPHA:93890;ORPHA:468678/ORPHA:98006
1	151807623	T	C	Benign	RORC	NM_005060.4:c.1406A>G_(p.Lys469Arg)	24.500	0.751	0.242	0.390	ORPHA:477857/ORPHA:98004;ORPHA:477857/ORPHA:98053
1	151811329	G	C	Benign	RORC	NM_005060.4:c.1391C>G_(p.Ala464Gly)	26.000	0.950	0.220	0.576	ORPHA:477857/ORPHA:98004;ORPHA:477857/ORPHA:98053
1	151817238	G	A	Pathogenic	RORC	NM_005060.4:c.113C>T_(p.Ser38Leu)	32.000	0.989	0.921	0.879	ORPHA:477857/ORPHA:98004;ORPHA:477857/ORPHA:98053
1	153813411	A	G	Pathogenic	GATAD2B	NM_020699.4:c.1258T>C_(p.Cys420Arg)	28.400	0.997	0.973	0.982	ORPHA:363686/ORPHA:98006;ORPHA:363686/ORPHA:98053;ORPHA:363686/ORPHA:93890
1	153813428	C	T	Pathogenic/Likely_pathogenic	GATAD2B	NM_020699.4:c.1241G>A_(p.Arg414Gln)	23.100	0.959	0.368	0.193	ORPHA:363686/ORPHA:98006;ORPHA:363686/ORPHA:98053;ORPHA:363686/ORPHA:93890
1	153818849	A	G	Pathogenic	GATAD2B	NM_020699.4:c.539T>C_(p.Leu180Pro)	29.000	0.995	0.965	0.980	ORPHA:363686/ORPHA:98006;ORPHA:363686/ORPHA:98053;ORPHA:363686/ORPHA:93890
1	154170417	G	T	Pathogenic	TPM3	NM_152263.4:c.758C>A_(p.Thr253Lys)	24.700	0.993	0.872	0.904	ORPHA:171881/ORPHA:98006;ORPHA:171439/ORPHA:98006;ORPHA:171433/ORPHA:98006;ORPHA:2020/ORPHA:98006;ORPHA:171433/ORPHA:98053;ORPHA:171881/ORPHA:98053;ORPHA:2020/ORPHA:98053;ORPHA:171439/ORPHA:98053
1	154170442	T	C	Pathogenic	TPM3	NM_152263.4:c.733A>G_(p.Arg245Gly)	28.800	0.970	0.806	0.969	ORPHA:2020/ORPHA:98006;ORPHA:2020/ORPHA:98053
1	154170454	C	T	Pathogenic	TPM3	NM_152263.4:c.721G>A_(p.Glu241Lys)	32.000	0.994	0.966	0.943	ORPHA:2020/ORPHA:98006;ORPHA:2020/ORPHA:98053
1	154172969	T	C	Pathogenic	TPM3	NM_152263.4:c.505A>G_(p.Lys169Glu)	29.800	0.976	0.927	0.979	ORPHA:2020/ORPHA:98006;ORPHA:2020/ORPHA:98053
1	154172971	C	T	Pathogenic	TPM3	NM_152263.4:c.503G>A_(p.Arg168His)	29.600	0.978	0.990	0.946	ORPHA:171881/ORPHA:98006;ORPHA:171439/ORPHA:98006;ORPHA:171433/ORPHA:98006;ORPHA:2020/ORPHA:98006;ORPHA:171433/ORPHA:98053;ORPHA:171881/ORPHA:98053;ORPHA:2020/ORPHA:98053;ORPHA:171439/ORPHA:98053
1	154172972	G	A	Pathogenic	TPM3	NM_152263.4:c.502C>T_(p.Arg168Cys)	32.000	0.975	0.976	0.946	ORPHA:171881/ORPHA:98006;ORPHA:171439/ORPHA:98006;ORPHA:171433/ORPHA:98006;ORPHA:2020/ORPHA:98006;ORPHA:171433/ORPHA:98053;ORPHA:171881/ORPHA:98053;ORPHA:2020/ORPHA:98053;ORPHA:171439/ORPHA:98053
1	154172972	G	C	Pathogenic/Likely_pathogenic	TPM3	NM_152263.4:c.502C>G_(p.Arg168Gly)	26.400	0.979	0.981	0.983	ORPHA:171881/ORPHA:98006;ORPHA:171439/ORPHA:98006;ORPHA:171433/ORPHA:98006;ORPHA:2020/ORPHA:98006;ORPHA:171433/ORPHA:98053;ORPHA:171881/ORPHA:98053;ORPHA:2020/ORPHA:98053;ORPHA:171439/ORPHA:98053
1	154176194	G	T	Pathogenic	TPM3	NM_152263.4:c.298C>A_(p.Leu100Met)	25.400	0.945	0.386	0.859	ORPHA:2020/ORPHA:98006;ORPHA:2020/ORPHA:98053
1	154176220	C	G	Pathogenic	TPM3	NM_152263.4:c.272G>C_(p.Arg91Pro)	32.000	0.990	0.985	0.925	ORPHA:2020/ORPHA:98006;ORPHA:2020/ORPHA:98053
1	154191927	T	G	Benign/Likely_benign	TPM3	NM_152263.4:c.92A>C_(p.Lys31Thr)	24.400	0.978	0.892	0.684	ORPHA:171881/ORPHA:98006;ORPHA:171439/ORPHA:98006;ORPHA:171433/ORPHA:98006;ORPHA:2020/ORPHA:98006;ORPHA:171433/ORPHA:98053;ORPHA:171881/ORPHA:98053;ORPHA:2020/ORPHA:98053;ORPHA:171439/ORPHA:98053
1	154191993	A	C	Pathogenic	TPM3	NM_152263.4:c.26T>G_(p.Met9Arg)	28.800	0.985	0.974	0.965	ORPHA:171881/ORPHA:98006;ORPHA:171439/ORPHA:98006;ORPHA:171433/ORPHA:98006;ORPHA:171433/ORPHA:98053;ORPHA:171881/ORPHA:98053;ORPHA:171439/ORPHA:98053
1	154274959	G	A	Benign/Likely_benign	HAX1	NM_006118.4:c.514G>A_(p.Val172Ile)	0.032	0.003	0.030	NA	ORPHA:99749/ORPHA:98053;ORPHA:99749/ORPHA:250908;ORPHA:99749/ORPHA:565779;ORPHA:99749/ORPHA:98004
1	154569474	C	T	Benign/Likely_benign	CHRNB2	NM_000748.3:c.77C>T_(p.Thr26Met)	23.100	0.968	0.171	0.252	ORPHA:98784/ORPHA:98053;ORPHA:98784/ORPHA:98006
1	154569502	T	A	Benign/Likely_benign	CHRNB2	NM_000748.3:c.105T>A_(p.His35Gln)	21.300	0.934	0.395	0.419	ORPHA:98784/ORPHA:98053;ORPHA:98784/ORPHA:98006
1	154571682	G	A	Pathogenic	CHRNB2	NM_000748.3:c.859G>A_(p.Val287Met)	27.600	0.942	0.597	0.914	ORPHA:98784/ORPHA:98053;ORPHA:98784/ORPHA:98006
1	154571682	G	C	Pathogenic	CHRNB2	NM_000748.3:c.859G>C_(p.Val287Leu)	26.600	0.967	0.862	0.873	ORPHA:98784/ORPHA:98053;ORPHA:98784/ORPHA:98006
1	154571682	G	T	Pathogenic	CHRNB2	NM_000748.3:c.859G>T_(p.Val287Leu)	26.600	0.964	0.907	0.873	ORPHA:98784/ORPHA:98053;ORPHA:98784/ORPHA:98006
1	154571724	C	G	Pathogenic	CHRNB2	NM_000748.3:c.901C>G_(p.Leu301Val)	25.200	0.974	0.666	0.842	ORPHA:98784/ORPHA:98053;ORPHA:98784/ORPHA:98006
1	154571746	T	C	Pathogenic/Likely_pathogenic	CHRNB2	NM_000748.3:c.923T>C_(p.Val308Ala)	28.600	0.974	0.942	0.975	ORPHA:98784/ORPHA:98053;ORPHA:98784/ORPHA:98006
1	154571759	C	G	Pathogenic	CHRNB2	NM_000748.3:c.936C>G_(p.Ile312Met)	22.800	0.849	0.707	0.890	ORPHA:98784/ORPHA:98053;ORPHA:98784/ORPHA:98006
1	154571833	T	G	Pathogenic	CHRNB2	NM_000748.3:c.1010T>G_(p.Val337Gly)	12.260	0.062	0.682	0.734	ORPHA:98784/ORPHA:98053;ORPHA:98784/ORPHA:98006
1	154575801	C	G	Benign/Likely_benign	CHRNB2	NM_000748.3:c.1378C>G_(p.Arg460Gly)	26.500	0.914	0.962	0.892	ORPHA:98784/ORPHA:98053;ORPHA:98784/ORPHA:98006
1	154575855	T	C	Benign/Likely_benign	CHRNB2	NM_000748.3:c.1432T>C_(p.Phe478Leu)	29.700	0.985	0.866	0.757	ORPHA:98784/ORPHA:98053;ORPHA:98784/ORPHA:98006
1	154584993	A	G	Pathogenic	ADAR	NM_001111.5:c.3494T>C_(p.Phe1165Ser)	32.000	0.975	0.915	0.946	ORPHA:41/ORPHA:89826;ORPHA:41/ORPHA:98053
1	154585323	C	G	Pathogenic/Likely_pathogenic	ADAR	NM_001111.5:c.3337G>C_(p.Asp1113His)	29.200	0.978	0.963	0.889	ORPHA:51/ORPHA:98006;ORPHA:51/ORPHA:98004;ORPHA:51/ORPHA:280342;ORPHA:51/ORPHA:98023;ORPHA:51/ORPHA:98053
1	154585325	T	A	Pathogenic/Likely_pathogenic	ADAR	NM_001111.5:c.3335A>T_(p.Tyr1112Phe)	29.700	0.974	0.964	0.604	ORPHA:51/ORPHA:98006;ORPHA:51/ORPHA:98004;ORPHA:51/ORPHA:280342;ORPHA:51/ORPHA:98023;ORPHA:51/ORPHA:98053
1	154588125	C	T	Pathogenic/Likely_pathogenic	ADAR	NM_001111.5:c.3019G>A_(p.Gly1007Arg)	33.000	0.987	0.929	0.950	ORPHA:41/ORPHA:89826;ORPHA:51/ORPHA:98023;ORPHA:41/ORPHA:98053;ORPHA:51/ORPHA:98053;ORPHA:51/ORPHA:98006;ORPHA:51/ORPHA:98004;ORPHA:51/ORPHA:280342
1	154588147	C	A	Pathogenic/Likely_pathogenic	ADAR	NM_001111.5:c.2997G>T_(p.Lys999Asn)	25.400	0.937	0.999	0.896	ORPHA:51/ORPHA:98006;ORPHA:51/ORPHA:98004;ORPHA:51/ORPHA:280342;ORPHA:51/ORPHA:98023;ORPHA:51/ORPHA:98053
1	154588668	A	G	Pathogenic	ADAR	NM_001111.5:c.2768T>C_(p.Leu923Pro)	29.900	0.970	0.941	0.968	ORPHA:41/ORPHA:89826;ORPHA:41/ORPHA:98053
1	154589411	T	C	Pathogenic	ADAR	NM_001111.5:c.2720A>G_(p.Asn907Ser)	25.500	0.917	0.434	0.875	ORPHA:51/ORPHA:98006;ORPHA:51/ORPHA:98004;ORPHA:51/ORPHA:280342;ORPHA:51/ORPHA:98023;ORPHA:51/ORPHA:98053
1	154589456	C	T	Pathogenic/Likely_pathogenic	ADAR	NM_001111.5:c.2675G>A_(p.Arg892His)	27.500	0.937	0.952	0.868	ORPHA:51/ORPHA:98006;ORPHA:51/ORPHA:98004;ORPHA:51/ORPHA:280342;ORPHA:51/ORPHA:98023;ORPHA:51/ORPHA:98053
1	154589810	A	G	Pathogenic/Likely_pathogenic	ADAR	NM_001111.5:c.2615T>C_(p.Ile872Thr)	26.600	0.972	0.929	0.947	ORPHA:51/ORPHA:98006;ORPHA:51/ORPHA:98004;ORPHA:51/ORPHA:280342;ORPHA:51/ORPHA:98023;ORPHA:51/ORPHA:98053
1	154589817	C	T	Pathogenic/Likely_pathogenic	ADAR	NM_001111.5:c.2608G>A_(p.Ala870Thr)	27.700	0.963	0.926	0.923	ORPHA:51/ORPHA:98006;ORPHA:51/ORPHA:98004;ORPHA:51/ORPHA:280342;ORPHA:51/ORPHA:98023;ORPHA:51/ORPHA:98053
1	154598427	T	C	Benign/Likely_benign	ADAR	NM_001111.5:c.1760A>G_(p.Tyr587Cys)	4.340	0.024	0.020	0.083	ORPHA:41/ORPHA:89826;ORPHA:51/ORPHA:98023;ORPHA:41/ORPHA:98053;ORPHA:51/ORPHA:98053;ORPHA:51/ORPHA:98006;ORPHA:51/ORPHA:98004;ORPHA:51/ORPHA:280342
1	154601065	T	C	Benign	ADAR	NM_001111.5:c.1577A>G_(p.Gln526Arg)	27.400	0.960	0.851	0.650	ORPHA:41/ORPHA:89826;ORPHA:41/ORPHA:98053
1	154601491	T	C	Benign	ADAR	NM_001111.5:c.1151A>G_(p.Lys384Arg)	0.276	0.126	0.021	0.012	ORPHA:41/ORPHA:89826;ORPHA:51/ORPHA:98023;ORPHA:41/ORPHA:98053;ORPHA:51/ORPHA:98053;ORPHA:51/ORPHA:98006;ORPHA:51/ORPHA:98004;ORPHA:51/ORPHA:280342
1	154601639	T	A	Benign/Likely_benign	ADAR	NM_001111.5:c.1003A>T_(p.Ile335Phe)	16.500	0.142	0.284	0.092	ORPHA:41/ORPHA:89826;ORPHA:51/ORPHA:98023;ORPHA:41/ORPHA:98053;ORPHA:51/ORPHA:98053;ORPHA:51/ORPHA:98006;ORPHA:51/ORPHA:98004;ORPHA:51/ORPHA:280342
1	154601870	C	T	Benign/Likely_benign	ADAR	NM_001111.5:c.772G>A_(p.Gly258Arg)	0.012	0.022	0.064	0.035	ORPHA:41/ORPHA:89826;ORPHA:51/ORPHA:98023;ORPHA:41/ORPHA:98053;ORPHA:51/ORPHA:98053;ORPHA:51/ORPHA:98006;ORPHA:51/ORPHA:98004;ORPHA:51/ORPHA:280342
1	154602344	T	C	Benign	ADAR	NM_001111.5:c.298A>G_(p.Arg100Gly)	0.767	0.055	0.019	0.011	ORPHA:41/ORPHA:89826;ORPHA:51/ORPHA:98023;ORPHA:41/ORPHA:98053;ORPHA:51/ORPHA:98053;ORPHA:51/ORPHA:98006;ORPHA:51/ORPHA:98004;ORPHA:51/ORPHA:280342
1	155139987	A	G	Pathogenic	DPM3	NM_153741.2:c.254T>C_(p.Leu85Ser)	32.000	0.990	0.950	0.977	ORPHA:263494/ORPHA:98006;ORPHA:263494/ORPHA:97929;ORPHA:263494/ORPHA:565779;ORPHA:263494/ORPHA:98053;ORPHA:263494/ORPHA:68367
1	155140117	G	C	Pathogenic/Likely_pathogenic	DPM3	NM_153741.2:c.124C>G_(p.Pro42Ala)	28.100	0.980	0.904	0.820	ORPHA:263494/ORPHA:98006;ORPHA:263494/ORPHA:97929;ORPHA:263494/ORPHA:565779;ORPHA:263494/ORPHA:98053;ORPHA:263494/ORPHA:68367
1	155140200	A	G	Pathogenic	DPM3	NM_153741.2:c.41T>C_(p.Leu14Pro)	32.000	0.964	0.943	0.870	ORPHA:263494/ORPHA:98006;ORPHA:263494/ORPHA:97929;ORPHA:263494/ORPHA:565779;ORPHA:263494/ORPHA:98053;ORPHA:263494/ORPHA:68367
1	155235002	C	T	Pathogenic	GBA	NM_000157.4:c.1604G>A_(p.Arg535His)	21.500	0.767	0.789	0.688	ORPHA:411602/ORPHA:98053;ORPHA:2072/ORPHA:98053;ORPHA:77259/ORPHA:98023;ORPHA:77261/ORPHA:98053;ORPHA:2072/ORPHA:565779;ORPHA:77259/ORPHA:98006;ORPHA:77259/ORPHA:93419;ORPHA:77260/ORPHA:565779;ORPHA:77261/ORPHA:98006;ORPHA:77260/ORPHA:98053;ORPHA:77259/ORPHA:98053;ORPHA:77260/ORPHA:98006;ORPHA:411602/ORPHA:98006;ORPHA:77260/ORPHA:97966;ORPHA:77259/ORPHA:97929;ORPHA:2072/ORPHA:97966;ORPHA:77260/OR…
1	155235003	G	A	Pathogenic	GBA	NM_000157.4:c.1603C>T_(p.Arg535Cys)	26.500	0.711	0.553	0.775	ORPHA:77259/ORPHA:97955;ORPHA:77259/ORPHA:68367;ORPHA:77259/ORPHA:98023;ORPHA:77259/ORPHA:98006;ORPHA:77259/ORPHA:93419;ORPHA:77259/ORPHA:565779;ORPHA:77259/ORPHA:98053;ORPHA:77259/ORPHA:97966;ORPHA:77259/ORPHA:97929
1	155235057	C	T	Pathogenic	GBA	NM_000157.4:c.1549G>A_(p.Gly517Ser)	23.400	0.881	0.753	0.844	ORPHA:77259/ORPHA:97955;ORPHA:77259/ORPHA:68367;ORPHA:77259/ORPHA:98023;ORPHA:77259/ORPHA:98006;ORPHA:77259/ORPHA:93419;ORPHA:77259/ORPHA:565779;ORPHA:77259/ORPHA:98053;ORPHA:77259/ORPHA:97966;ORPHA:77259/ORPHA:97929
1	155235196	G	A	Pathogenic	GBA	NM_000157.4:c.1504C>T_(p.Arg502Cys)	31.000	0.829	0.303	0.901	ORPHA:411602/ORPHA:98053;ORPHA:2072/ORPHA:98053;ORPHA:77259/ORPHA:98023;ORPHA:77261/ORPHA:98053;ORPHA:2072/ORPHA:565779;ORPHA:77259/ORPHA:98006;ORPHA:77259/ORPHA:93419;ORPHA:77260/ORPHA:565779;ORPHA:77261/ORPHA:98006;ORPHA:77260/ORPHA:98053;ORPHA:77259/ORPHA:98053;ORPHA:77260/ORPHA:98006;ORPHA:411602/ORPHA:98006;ORPHA:77260/ORPHA:97966;ORPHA:77259/ORPHA:97929;ORPHA:2072/ORPHA:97966;ORPHA:77260/OR…
1	155235252	A	C	Pathogenic/Likely_pathogenic	GBA	NM_000157.4:c.1448T>G_(p.Leu483Arg)	25.000	0.962	0.958	0.951	ORPHA:2072/ORPHA:565779;ORPHA:2072/ORPHA:98053;ORPHA:77259/ORPHA:98023;ORPHA:77261/ORPHA:98053;ORPHA:77259/ORPHA:98006;ORPHA:77259/ORPHA:93419;ORPHA:77260/ORPHA:565779;ORPHA:77261/ORPHA:98006;ORPHA:77260/ORPHA:98053;ORPHA:77259/ORPHA:98053;ORPHA:77260/ORPHA:98006;ORPHA:77260/ORPHA:97966;ORPHA:77259/ORPHA:97929;ORPHA:2072/ORPHA:97966;ORPHA:77260/ORPHA:97955;ORPHA:77260/ORPHA:68367;ORPHA:77259/ORPH…
1	155235708	G	C	Pathogenic	GBA	NM_000157.4:c.1361C>G_(p.Pro454Arg)	28.000	0.993	0.965	0.985	ORPHA:77260/ORPHA:565779;ORPHA:77260/ORPHA:97955;ORPHA:77260/ORPHA:68367;ORPHA:77260/ORPHA:98053;ORPHA:77260/ORPHA:97966;ORPHA:77260/ORPHA:98006
1	155235727	C	G	Pathogenic/Likely_pathogenic	GBA	NM_000157.4:c.1342G>C_(p.Asp448His)	23.300	0.981	0.402	0.650	ORPHA:85212/ORPHA:89826;ORPHA:411602/ORPHA:98053;ORPHA:85212/ORPHA:565779;ORPHA:77261/ORPHA:98053;ORPHA:2072/ORPHA:565779;ORPHA:77259/ORPHA:98006;ORPHA:77259/ORPHA:93419;ORPHA:77260/ORPHA:565779;ORPHA:77261/ORPHA:98023;ORPHA:77260/ORPHA:98053;ORPHA:77260/ORPHA:97966;ORPHA:77260/ORPHA:97955;ORPHA:77260/ORPHA:68367;ORPHA:2072/ORPHA:98053;ORPHA:2072/ORPHA:68367;ORPHA:77261/ORPHA:565779;ORPHA:77261/O…
1	155235750	G	A	Pathogenic	GBA	NM_000157.4:c.1319C>T_(p.Pro440Leu)	26.800	0.990	0.771	0.938	ORPHA:77259/ORPHA:97955;ORPHA:77259/ORPHA:68367;ORPHA:77259/ORPHA:98023;ORPHA:77259/ORPHA:98006;ORPHA:77259/ORPHA:93419;ORPHA:77259/ORPHA:565779;ORPHA:77259/ORPHA:98053;ORPHA:77259/ORPHA:97966;ORPHA:77259/ORPHA:97929
1	155235760	C	A	Pathogenic	GBA	NM_000157.4:c.1309G>T_(p.Val437Phe)	26.600	0.996	0.882	0.976	ORPHA:85212/ORPHA:89826;ORPHA:85212/ORPHA:98053;ORPHA:85212/ORPHA:565779;ORPHA:85212/ORPHA:68367
1	155235772	C	A	Pathogenic/Likely_pathogenic	GBA	NM_000157.4:c.1297G>T_(p.Val433Leu)	24.500	0.990	0.965	0.905	ORPHA:411602/ORPHA:98053;ORPHA:2072/ORPHA:98053;ORPHA:77259/ORPHA:98023;ORPHA:77261/ORPHA:98053;ORPHA:2072/ORPHA:565779;ORPHA:77259/ORPHA:98006;ORPHA:77259/ORPHA:93419;ORPHA:77260/ORPHA:565779;ORPHA:77261/ORPHA:98006;ORPHA:77260/ORPHA:98053;ORPHA:77259/ORPHA:98053;ORPHA:77260/ORPHA:98006;ORPHA:411602/ORPHA:98006;ORPHA:77260/ORPHA:97966;ORPHA:77259/ORPHA:97929;ORPHA:2072/ORPHA:97966;ORPHA:77260/OR…
1	155235780	G	A	Pathogenic	GBA	NM_000157.4:c.1289C>T_(p.Pro430Leu)	28.500	0.997	0.994	0.990	ORPHA:85212/ORPHA:89826;ORPHA:85212/ORPHA:98053;ORPHA:85212/ORPHA:565779;ORPHA:85212/ORPHA:68367
1	155235823	C	T	Pathogenic	GBA	NM_000157.4:c.1246G>A_(p.Gly416Ser)	22.400	0.973	0.864	0.867	ORPHA:2072/ORPHA:565779;ORPHA:2072/ORPHA:98053;ORPHA:77259/ORPHA:98023;ORPHA:77261/ORPHA:98053;ORPHA:77259/ORPHA:98006;ORPHA:77259/ORPHA:93419;ORPHA:77260/ORPHA:565779;ORPHA:77261/ORPHA:98006;ORPHA:77260/ORPHA:98053;ORPHA:77259/ORPHA:98053;ORPHA:77260/ORPHA:98006;ORPHA:77260/ORPHA:97966;ORPHA:77259/ORPHA:97929;ORPHA:2072/ORPHA:97966;ORPHA:77260/ORPHA:97955;ORPHA:77260/ORPHA:68367;ORPHA:77259/ORPH…
1	155235829	C	A	Pathogenic/Likely_pathogenic	GBA	NM_000157.4:c.1240G>T_(p.Val414Leu)	23.700	0.993	0.948	0.934	ORPHA:77259/ORPHA:97955;ORPHA:77259/ORPHA:68367;ORPHA:77259/ORPHA:98023;ORPHA:77259/ORPHA:98006;ORPHA:77259/ORPHA:93419;ORPHA:77259/ORPHA:565779;ORPHA:77259/ORPHA:98053;ORPHA:77259/ORPHA:97966;ORPHA:77259/ORPHA:97929
1	155235841	G	C	Pathogenic	GBA	NM_000157.4:c.1228C>G_(p.Leu410Val)	24.500	0.965	0.421	0.906	ORPHA:77259/ORPHA:97955;ORPHA:77259/ORPHA:68367;ORPHA:77259/ORPHA:98023;ORPHA:77259/ORPHA:98006;ORPHA:77259/ORPHA:93419;ORPHA:77259/ORPHA:565779;ORPHA:77259/ORPHA:98053;ORPHA:77259/ORPHA:97966;ORPHA:77259/ORPHA:97929
1	155235843	T	C	Pathogenic/Likely_pathogenic;_risk_factor	GBA	NM_000157.4:c.1226A>G_(p.Asn409Ser)	24.100	0.980	0.521	0.647	ORPHA:85212/ORPHA:89826;ORPHA:411602/ORPHA:98053;ORPHA:85212/ORPHA:565779;ORPHA:77261/ORPHA:98053;ORPHA:2072/ORPHA:565779;ORPHA:77259/ORPHA:98006;ORPHA:77259/ORPHA:93419;ORPHA:77260/ORPHA:565779;ORPHA:77261/ORPHA:98023;ORPHA:77260/ORPHA:98053;ORPHA:77260/ORPHA:97966;ORPHA:77260/ORPHA:97955;ORPHA:77260/ORPHA:68367;ORPHA:2072/ORPHA:98053;ORPHA:2072/ORPHA:68367;ORPHA:77261/ORPHA:565779;ORPHA:77261/O…
1	155236295	G	A	Pathogenic	GBA	NM_000157.4:c.1174C>T_(p.Arg392Trp)	29.300	0.700	0.719	0.246	ORPHA:2072/ORPHA:565779;ORPHA:2072/ORPHA:98053;ORPHA:77259/ORPHA:98023;ORPHA:77261/ORPHA:98053;ORPHA:77259/ORPHA:98006;ORPHA:77259/ORPHA:93419;ORPHA:77260/ORPHA:565779;ORPHA:77261/ORPHA:98006;ORPHA:77260/ORPHA:98053;ORPHA:77259/ORPHA:98053;ORPHA:77260/ORPHA:98006;ORPHA:77260/ORPHA:97966;ORPHA:77259/ORPHA:97929;ORPHA:2072/ORPHA:97966;ORPHA:77260/ORPHA:97955;ORPHA:77260/ORPHA:68367;ORPHA:77259/ORPH…
1	155236295	G	C	Pathogenic	GBA	NM_000157.4:c.1174C>G_(p.Arg392Gly)	23.900	0.586	0.805	0.761	ORPHA:77261/ORPHA:97955;ORPHA:77261/ORPHA:68367;ORPHA:77261/ORPHA:98006;ORPHA:77261/ORPHA:97966;ORPHA:77261/ORPHA:98023;ORPHA:77261/ORPHA:565779;ORPHA:77261/ORPHA:98053;ORPHA:77261/ORPHA:93419
1	155236298	C	G	Pathogenic/Likely_pathogenic	GBA	NM_000157.4:c.1171G>C_(p.Val391Leu)	25.200	0.957	0.906	0.880	ORPHA:2072/ORPHA:565779;ORPHA:2072/ORPHA:98053;ORPHA:77259/ORPHA:98023;ORPHA:77261/ORPHA:98053;ORPHA:77259/ORPHA:98006;ORPHA:77259/ORPHA:93419;ORPHA:77260/ORPHA:565779;ORPHA:77261/ORPHA:98006;ORPHA:77260/ORPHA:98053;ORPHA:77259/ORPHA:98053;ORPHA:77260/ORPHA:98006;ORPHA:77260/ORPHA:97966;ORPHA:77259/ORPHA:97929;ORPHA:2072/ORPHA:97966;ORPHA:77260/ORPHA:97955;ORPHA:77260/ORPHA:68367;ORPHA:77259/ORPH…
1	155236328	A	C	Pathogenic	GBA	NM_000157.4:c.1141T>G_(p.Cys381Gly)	28.300	0.978	0.976	0.907	ORPHA:77260/ORPHA:565779;ORPHA:77260/ORPHA:97955;ORPHA:77260/ORPHA:68367;ORPHA:77260/ORPHA:98053;ORPHA:77260/ORPHA:97966;ORPHA:77260/ORPHA:98006
1	155236384	G	A	Pathogenic	GBA	NM_000157.4:c.1085C>T_(p.Thr362Ile)	24.900	0.961	0.712	0.666	ORPHA:77259/ORPHA:97966;ORPHA:77260/ORPHA:97955;ORPHA:77260/ORPHA:68367;ORPHA:77259/ORPHA:97955;ORPHA:77259/ORPHA:98023;ORPHA:77260/ORPHA:98006;ORPHA:77259/ORPHA:68367;ORPHA:77259/ORPHA:93419;ORPHA:77260/ORPHA:565779;ORPHA:77260/ORPHA:98053;ORPHA:77259/ORPHA:98053;ORPHA:77259/ORPHA:98006;ORPHA:77259/ORPHA:565779;ORPHA:77260/ORPHA:97966;ORPHA:77259/ORPHA:97929
1	155236416	C	A	Pathogenic	GBA	NM_000157.4:c.1053G>T_(p.Trp351Cys)	29.400	0.988	0.995	0.987	ORPHA:77259/ORPHA:97955;ORPHA:77259/ORPHA:68367;ORPHA:77259/ORPHA:98023;ORPHA:77259/ORPHA:98006;ORPHA:77259/ORPHA:93419;ORPHA:77259/ORPHA:565779;ORPHA:77259/ORPHA:98053;ORPHA:77259/ORPHA:97966;ORPHA:77259/ORPHA:97929
1	155236420	T	C	Pathogenic/Likely_pathogenic	GBA	NM_000157.4:c.1049A>G_(p.His350Arg)	25.400	0.986	0.948	0.988	ORPHA:85212/ORPHA:89826;ORPHA:85212/ORPHA:98053;ORPHA:85212/ORPHA:565779;ORPHA:85212/ORPHA:68367
1	155236426	G	A	Pathogenic	GBA	NM_000157.4:c.1043C>T_(p.Ala348Val)	27.900	0.961	0.567	0.873	ORPHA:77259/ORPHA:97955;ORPHA:77259/ORPHA:68367;ORPHA:77259/ORPHA:98023;ORPHA:77259/ORPHA:98006;ORPHA:77259/ORPHA:93419;ORPHA:77259/ORPHA:565779;ORPHA:77259/ORPHA:98053;ORPHA:77259/ORPHA:97966;ORPHA:77259/ORPHA:97929
1	155237357	G	A	Pathogenic	GBA	NM_000157.4:c.983C>T_(p.Pro328Leu)	27.900	0.982	0.983	0.976	ORPHA:77259/ORPHA:97955;ORPHA:77259/ORPHA:68367;ORPHA:77259/ORPHA:98023;ORPHA:77259/ORPHA:98006;ORPHA:77259/ORPHA:93419;ORPHA:77259/ORPHA:565779;ORPHA:77259/ORPHA:98053;ORPHA:77259/ORPHA:97966;ORPHA:77259/ORPHA:97929
1	155237370	G	A	Pathogenic	GBA	NM_000157.4:c.970C>T_(p.Arg324Cys)	24.800	0.915	0.765	0.888	ORPHA:2072/ORPHA:565779;ORPHA:2072/ORPHA:98053;ORPHA:77259/ORPHA:98023;ORPHA:77261/ORPHA:98053;ORPHA:77259/ORPHA:98006;ORPHA:77259/ORPHA:93419;ORPHA:77260/ORPHA:565779;ORPHA:77261/ORPHA:98006;ORPHA:77260/ORPHA:98053;ORPHA:77259/ORPHA:98053;ORPHA:77260/ORPHA:98006;ORPHA:77260/ORPHA:97966;ORPHA:77259/ORPHA:97929;ORPHA:2072/ORPHA:97966;ORPHA:77260/ORPHA:97955;ORPHA:77260/ORPHA:68367;ORPHA:77259/ORPH…
1	155237453	C	T	Pathogenic	GBA	NM_000157.4:c.887G>A_(p.Arg296Gln)	27.100	0.964	0.562	0.796	ORPHA:85212/ORPHA:89826;ORPHA:411602/ORPHA:98053;ORPHA:85212/ORPHA:565779;ORPHA:77261/ORPHA:98053;ORPHA:2072/ORPHA:565779;ORPHA:77259/ORPHA:98006;ORPHA:77259/ORPHA:93419;ORPHA:77260/ORPHA:565779;ORPHA:77261/ORPHA:98023;ORPHA:77260/ORPHA:98053;ORPHA:77260/ORPHA:97966;ORPHA:77260/ORPHA:97955;ORPHA:77260/ORPHA:68367;ORPHA:2072/ORPHA:98053;ORPHA:2072/ORPHA:68367;ORPHA:77261/ORPHA:565779;ORPHA:77261/O…
1	155237470	G	T	Pathogenic	GBA	NM_000157.4:c.870C>A_(p.Phe290Leu)	26.200	0.958	0.892	0.943	ORPHA:85212/ORPHA:89826;ORPHA:85212/ORPHA:98053;ORPHA:85212/ORPHA:565779;ORPHA:85212/ORPHA:68367
1	155237576	A	T	Pathogenic/Likely_pathogenic	GBA	NM_000157.4:c.764T>A_(p.Phe255Tyr)	24.600	0.992	0.927	0.883	ORPHA:411602/ORPHA:98053;ORPHA:2072/ORPHA:98053;ORPHA:77259/ORPHA:98023;ORPHA:77261/ORPHA:98053;ORPHA:2072/ORPHA:565779;ORPHA:77259/ORPHA:98006;ORPHA:77259/ORPHA:93419;ORPHA:77260/ORPHA:565779;ORPHA:77261/ORPHA:98006;ORPHA:77260/ORPHA:98053;ORPHA:77259/ORPHA:98053;ORPHA:77260/ORPHA:98006;ORPHA:411602/ORPHA:98006;ORPHA:77260/ORPHA:97966;ORPHA:77259/ORPHA:97929;ORPHA:2072/ORPHA:97966;ORPHA:77260/OR…
1	155237577	A	C	Pathogenic	GBA	NM_000157.4:c.763T>G_(p.Phe255Val)	25.500	0.993	0.893	0.942	ORPHA:77259/ORPHA:97955;ORPHA:77259/ORPHA:68367;ORPHA:77259/ORPHA:98023;ORPHA:77259/ORPHA:98006;ORPHA:77259/ORPHA:93419;ORPHA:77259/ORPHA:565779;ORPHA:77259/ORPHA:98053;ORPHA:77259/ORPHA:97966;ORPHA:77259/ORPHA:97929
1	155238141	A	T	Pathogenic	GBA	NM_000157.4:c.754T>A_(p.Phe252Ile)	21.300	0.974	0.820	0.816	ORPHA:77259/ORPHA:98023;ORPHA:77261/ORPHA:98053;ORPHA:77259/ORPHA:98006;ORPHA:77259/ORPHA:93419;ORPHA:77260/ORPHA:565779;ORPHA:77261/ORPHA:98006;ORPHA:77260/ORPHA:98053;ORPHA:77259/ORPHA:98053;ORPHA:77260/ORPHA:98006;ORPHA:77259/ORPHA:97966;ORPHA:77259/ORPHA:97929;ORPHA:77260/ORPHA:97966;ORPHA:77260/ORPHA:97955;ORPHA:77260/ORPHA:68367;ORPHA:77259/ORPHA:97955;ORPHA:77261/ORPHA:565779;ORPHA:77259/O…
1	155238174	C	T	Pathogenic/Likely_pathogenic	GBA	NM_000157.4:c.721G>A_(p.Gly241Arg)	21.000	0.945	0.792	0.816	ORPHA:2072/ORPHA:565779;ORPHA:2072/ORPHA:98053;ORPHA:77259/ORPHA:98023;ORPHA:77261/ORPHA:98053;ORPHA:77259/ORPHA:98006;ORPHA:77259/ORPHA:93419;ORPHA:77260/ORPHA:565779;ORPHA:77261/ORPHA:98006;ORPHA:77260/ORPHA:98053;ORPHA:77259/ORPHA:98053;ORPHA:77260/ORPHA:98006;ORPHA:77260/ORPHA:97966;ORPHA:77259/ORPHA:97929;ORPHA:2072/ORPHA:97966;ORPHA:77260/ORPHA:97955;ORPHA:77260/ORPHA:68367;ORPHA:77259/ORPH…
1	155238192	A	G	Pathogenic	GBA	NM_000157.4:c.703T>C_(p.Ser235Pro)	10.700	0.165	0.371	0.333	ORPHA:85212/ORPHA:89826;ORPHA:2072/ORPHA:565779;ORPHA:77261/ORPHA:98006;ORPHA:77259/ORPHA:98023;ORPHA:77261/ORPHA:98053;ORPHA:77259/ORPHA:98006;ORPHA:77259/ORPHA:93419;ORPHA:77260/ORPHA:565779;ORPHA:85212/ORPHA:565779;ORPHA:77260/ORPHA:98053;ORPHA:77259/ORPHA:98053;ORPHA:77260/ORPHA:98006;ORPHA:77260/ORPHA:97966;ORPHA:77259/ORPHA:97929;ORPHA:2072/ORPHA:97966;ORPHA:85212/ORPHA:98053;ORPHA:85212/OR…
1	155238214	A	C	Pathogenic/Likely_pathogenic	GBA	NM_000157.4:c.681T>G_(p.Asn227Lys)	17.380	0.729	0.514	0.892	ORPHA:2072/ORPHA:565779;ORPHA:2072/ORPHA:98053;ORPHA:77259/ORPHA:98023;ORPHA:77261/ORPHA:98053;ORPHA:77259/ORPHA:98006;ORPHA:77259/ORPHA:93419;ORPHA:77260/ORPHA:565779;ORPHA:77261/ORPHA:98006;ORPHA:77260/ORPHA:98053;ORPHA:77259/ORPHA:98053;ORPHA:77260/ORPHA:98006;ORPHA:77260/ORPHA:97966;ORPHA:77259/ORPHA:97929;ORPHA:2072/ORPHA:97966;ORPHA:77260/ORPHA:97955;ORPHA:77260/ORPHA:68367;ORPHA:77259/ORPH…
1	155238215	T	C	Pathogenic/Likely_pathogenic	GBA	NM_000157.4:c.680A>G_(p.Asn227Ser)	19.450	0.816	0.141	0.612	ORPHA:2072/ORPHA:565779;ORPHA:2072/ORPHA:98053;ORPHA:77259/ORPHA:98023;ORPHA:77261/ORPHA:98053;ORPHA:77259/ORPHA:98006;ORPHA:77259/ORPHA:93419;ORPHA:77260/ORPHA:565779;ORPHA:77261/ORPHA:98006;ORPHA:77260/ORPHA:98053;ORPHA:77259/ORPHA:98053;ORPHA:77260/ORPHA:98006;ORPHA:77260/ORPHA:97966;ORPHA:77259/ORPHA:97929;ORPHA:2072/ORPHA:97966;ORPHA:77260/ORPHA:97955;ORPHA:77260/ORPHA:68367;ORPHA:77259/ORPH…
1	155238228	A	G	Pathogenic/Likely_pathogenic	GBA	NM_000157.4:c.667T>C_(p.Trp223Arg)	27.300	0.968	0.885	0.954	ORPHA:77259/ORPHA:98023;ORPHA:77261/ORPHA:98053;ORPHA:77259/ORPHA:98006;ORPHA:77259/ORPHA:93419;ORPHA:77260/ORPHA:565779;ORPHA:77261/ORPHA:98006;ORPHA:77260/ORPHA:98053;ORPHA:77259/ORPHA:98053;ORPHA:77260/ORPHA:98006;ORPHA:77259/ORPHA:97966;ORPHA:77259/ORPHA:97929;ORPHA:77260/ORPHA:97966;ORPHA:77260/ORPHA:97955;ORPHA:77260/ORPHA:68367;ORPHA:77259/ORPHA:97955;ORPHA:77261/ORPHA:565779;ORPHA:77259/O…
1	155238270	G	A	Pathogenic	GBA	NM_000157.4:c.625C>T_(p.Arg209Cys)	25.400	0.976	0.284	0.808	ORPHA:2072/ORPHA:565779;ORPHA:2072/ORPHA:98053;ORPHA:77259/ORPHA:98023;ORPHA:77261/ORPHA:98053;ORPHA:77259/ORPHA:98006;ORPHA:77259/ORPHA:93419;ORPHA:77260/ORPHA:565779;ORPHA:77261/ORPHA:98006;ORPHA:77260/ORPHA:98053;ORPHA:77259/ORPHA:98053;ORPHA:77260/ORPHA:98006;ORPHA:77260/ORPHA:97966;ORPHA:77259/ORPHA:97929;ORPHA:2072/ORPHA:97966;ORPHA:77260/ORPHA:97955;ORPHA:77260/ORPHA:68367;ORPHA:77259/ORPH…
1	155238579	C	T	Pathogenic	GBA	NM_000157.4:c.526G>A_(p.Asp176Asn)	25.800	0.965	0.819	0.918	ORPHA:77259/ORPHA:97955;ORPHA:77259/ORPHA:68367;ORPHA:77259/ORPHA:98023;ORPHA:77259/ORPHA:98006;ORPHA:77259/ORPHA:93419;ORPHA:77259/ORPHA:565779;ORPHA:77259/ORPHA:98053;ORPHA:77259/ORPHA:97966;ORPHA:77259/ORPHA:97929
1	155238597	G	A	Pathogenic	GBA	NM_000157.4:c.508C>T_(p.Arg170Cys)	26.800	0.937	0.597	0.834	ORPHA:2072/ORPHA:565779;ORPHA:2072/ORPHA:98053;ORPHA:77259/ORPHA:98023;ORPHA:77261/ORPHA:98053;ORPHA:77259/ORPHA:98006;ORPHA:77259/ORPHA:93419;ORPHA:77260/ORPHA:565779;ORPHA:77261/ORPHA:98006;ORPHA:77260/ORPHA:98053;ORPHA:77259/ORPHA:98053;ORPHA:77260/ORPHA:98006;ORPHA:77260/ORPHA:97966;ORPHA:77259/ORPHA:97929;ORPHA:2072/ORPHA:97966;ORPHA:77260/ORPHA:97955;ORPHA:77260/ORPHA:68367;ORPHA:77259/ORPH…
1	155238624	G	A	Pathogenic	GBA	NM_000157.4:c.481C>T_(p.Pro161Ser)	25.400	0.980	0.979	0.889	ORPHA:77259/ORPHA:97955;ORPHA:77259/ORPHA:68367;ORPHA:77259/ORPHA:98023;ORPHA:77259/ORPHA:98006;ORPHA:77259/ORPHA:93419;ORPHA:77259/ORPHA:565779;ORPHA:77259/ORPHA:98053;ORPHA:77259/ORPHA:97966;ORPHA:77259/ORPHA:97929
1	155238629	C	T	Pathogenic/Likely_pathogenic	GBA	NM_000157.4:c.476G>A_(p.Arg159Gln)	25.100	0.989	0.872	0.984	ORPHA:85212/ORPHA:89826;ORPHA:2072/ORPHA:565779;ORPHA:77261/ORPHA:98006;ORPHA:77259/ORPHA:98023;ORPHA:77261/ORPHA:98053;ORPHA:77259/ORPHA:98006;ORPHA:77259/ORPHA:93419;ORPHA:77260/ORPHA:565779;ORPHA:85212/ORPHA:565779;ORPHA:77260/ORPHA:98053;ORPHA:77259/ORPHA:98053;ORPHA:77260/ORPHA:98006;ORPHA:77260/ORPHA:97966;ORPHA:77259/ORPHA:97929;ORPHA:2072/ORPHA:97966;ORPHA:85212/ORPHA:98053;ORPHA:85212/OR…
1	155239716	C	G	Pathogenic	GBA	NM_000157.4:c.354G>C_(p.Lys118Asn)	22.300	0.877	0.184	0.815	ORPHA:77259/ORPHA:98023;ORPHA:77261/ORPHA:98053;ORPHA:77259/ORPHA:98006;ORPHA:77259/ORPHA:93419;ORPHA:77259/ORPHA:565779;ORPHA:77261/ORPHA:98006;ORPHA:77261/ORPHA:98023;ORPHA:77259/ORPHA:98053;ORPHA:77259/ORPHA:97966;ORPHA:77259/ORPHA:97929;ORPHA:77259/ORPHA:97955;ORPHA:77259/ORPHA:68367;ORPHA:77261/ORPHA:565779;ORPHA:77261/ORPHA:97955;ORPHA:77261/ORPHA:68367;ORPHA:77261/ORPHA:97966;ORPHA:77261/O…
1	155239934	G	A	Pathogenic	GBA	NM_000157.4:c.259C>T_(p.Arg87Trp)	29.400	0.873	0.907	0.893	ORPHA:77259/ORPHA:97955;ORPHA:77259/ORPHA:68367;ORPHA:77259/ORPHA:98023;ORPHA:77259/ORPHA:98006;ORPHA:77259/ORPHA:93419;ORPHA:77259/ORPHA:565779;ORPHA:77259/ORPHA:98053;ORPHA:77259/ORPHA:97966;ORPHA:77259/ORPHA:97929
1	155239939	C	T	Pathogenic	GBA	NM_000157.4:c.254G>A_(p.Gly85Glu)	25.100	0.981	0.974	0.896	ORPHA:77259/ORPHA:97955;ORPHA:77259/ORPHA:68367;ORPHA:77259/ORPHA:98023;ORPHA:77259/ORPHA:98006;ORPHA:77259/ORPHA:93419;ORPHA:77259/ORPHA:565779;ORPHA:77259/ORPHA:98053;ORPHA:77259/ORPHA:97966;ORPHA:77259/ORPHA:97929
1	155240033	C	A	Pathogenic	GBA	NM_000157.4:c.160G>T_(p.Val54Leu)	25.000	0.991	0.951	0.922	ORPHA:77259/ORPHA:97955;ORPHA:77259/ORPHA:68367;ORPHA:77259/ORPHA:98023;ORPHA:77259/ORPHA:98006;ORPHA:77259/ORPHA:93419;ORPHA:77259/ORPHA:565779;ORPHA:77259/ORPHA:98053;ORPHA:77259/ORPHA:97966;ORPHA:77259/ORPHA:97929
1	155291780	G	A	Pathogenic	PKLR	NM_000298.6:c.1594C>T_(p.Arg532Trp)	28.200	0.931	0.880	0.967	ORPHA:766/ORPHA:98053;ORPHA:766/ORPHA:68367;ORPHA:766/ORPHA:97992
1	155291845	C	T	Pathogenic	PKLR	NM_000298.6:c.1529G>A_(p.Arg510Gln)	29.600	0.984	0.940	0.921	ORPHA:766/ORPHA:98053;ORPHA:766/ORPHA:68367;ORPHA:766/ORPHA:97992
1	155293177	C	T	Pathogenic	PKLR	NM_000298.6:c.1436G>A_(p.Arg479His)	34.000	0.995	0.978	0.830	ORPHA:766/ORPHA:98053;ORPHA:766/ORPHA:68367;ORPHA:766/ORPHA:97992
1	155293446	G	T	Pathogenic	PKLR	NM_000298.6:c.1261C>A_(p.Gln421Lys)	27.600	0.998	0.992	0.853	ORPHA:766/ORPHA:98053;ORPHA:766/ORPHA:68367;ORPHA:766/ORPHA:97992
1	155293556	G	A	Pathogenic	PKLR	NM_000298.6:c.1151C>T_(p.Thr384Met)	27.200	0.990	0.989	0.951	ORPHA:766/ORPHA:98053;ORPHA:766/ORPHA:68367;ORPHA:766/ORPHA:97992
1	155295457	G	A	Pathogenic	PKLR	NM_000298.6:c.487C>T_(p.Arg163Cys)	27.100	0.887	0.933	0.903	ORPHA:766/ORPHA:98053;ORPHA:766/ORPHA:68367;ORPHA:766/ORPHA:97992
1	155295555	G	T	Pathogenic	PKLR	NM_000298.6:c.389C>A_(p.Ser130Tyr)	27.900	0.982	0.975	0.577	ORPHA:766/ORPHA:98053;ORPHA:766/ORPHA:68367;ORPHA:766/ORPHA:97992
1	155295709	C	T	Pathogenic	PKLR	NM_000298.6:c.331G>A_(p.Gly111Arg)	29.400	0.922	0.955	0.993	ORPHA:766/ORPHA:98053;ORPHA:766/ORPHA:68367;ORPHA:766/ORPHA:97992
1	155317996	G	A	Pathogenic	FDPS	NM_002004.4:c.536G>A_(p.Arg179Gln)	29.500	0.965	0.801	0.966	ORPHA:79152/ORPHA:89826;ORPHA:79152/ORPHA:98053
1	155612209	G	C	Pathogenic/Likely_pathogenic	MSTO1	NM_018116.4:c.706G>C_(p.Asp236His)	23.900	0.928	0.175	0.655	ORPHA:502423/ORPHA:68367;ORPHA:502423/ORPHA:98053;ORPHA:502423/ORPHA:98006
1	155612910	C	T	Pathogenic	MSTO1	NM_018116.4:c.1033C>T_(p.Arg345Cys)	24.800	0.922	0.879	0.946	ORPHA:502423/ORPHA:68367;ORPHA:502423/ORPHA:98053;ORPHA:502423/ORPHA:98006
1	155613078	C	A	Pathogenic	MSTO1	NM_018116.4:c.1128C>A_(p.Phe376Leu)	21.000	0.882	0.817	0.439	ORPHA:502423/ORPHA:68367;ORPHA:502423/ORPHA:98053;ORPHA:502423/ORPHA:98006
1	155904456	C	G	Pathogenic	RIT1	NM_006912.6:c.284G>C_(p.Gly95Ala)	25.600	0.982	0.871	0.956	ORPHA:648/ORPHA:98047;ORPHA:648/ORPHA:565779;ORPHA:648/ORPHA:98053;ORPHA:648/ORPHA:97965;ORPHA:648/ORPHA:97966;ORPHA:648/ORPHA:89826;ORPHA:648/ORPHA:97978;ORPHA:648/ORPHA:97929;ORPHA:648/ORPHA:250908;ORPHA:648/ORPHA:98006;ORPHA:648/ORPHA:93626;ORPHA:648/ORPHA:98028;ORPHA:648/ORPHA:93890
1	155904470	C	A	Pathogenic	RIT1	NM_006912.6:c.270G>T_(p.Met90Ile)	24.300	0.981	0.952	0.991	ORPHA:648/ORPHA:98047;ORPHA:648/ORPHA:565779;ORPHA:648/ORPHA:98053;ORPHA:648/ORPHA:97965;ORPHA:648/ORPHA:97966;ORPHA:648/ORPHA:89826;ORPHA:648/ORPHA:97978;ORPHA:648/ORPHA:97929;ORPHA:648/ORPHA:250908;ORPHA:648/ORPHA:98006;ORPHA:648/ORPHA:93626;ORPHA:648/ORPHA:98028;ORPHA:648/ORPHA:93890
1	155904470	C	G	Pathogenic/Likely_pathogenic	RIT1	NM_006912.6:c.270G>C_(p.Met90Ile)	24.000	0.982	0.945	0.991	ORPHA:648/ORPHA:98047;ORPHA:648/ORPHA:565779;ORPHA:648/ORPHA:98053;ORPHA:648/ORPHA:97965;ORPHA:648/ORPHA:97966;ORPHA:648/ORPHA:89826;ORPHA:648/ORPHA:97978;ORPHA:648/ORPHA:97929;ORPHA:648/ORPHA:250908;ORPHA:648/ORPHA:98006;ORPHA:648/ORPHA:93626;ORPHA:648/ORPHA:98028;ORPHA:648/ORPHA:93890
1	155904470	C	T	Pathogenic/Likely_pathogenic	RIT1	NM_006912.6:c.270G>A_(p.Met90Ile)	24.200	0.975	0.921	0.991	ORPHA:648/ORPHA:98047;ORPHA:648/ORPHA:565779;ORPHA:648/ORPHA:98053;ORPHA:648/ORPHA:97965;ORPHA:648/ORPHA:97966;ORPHA:648/ORPHA:89826;ORPHA:648/ORPHA:97978;ORPHA:648/ORPHA:97929;ORPHA:648/ORPHA:250908;ORPHA:648/ORPHA:98006;ORPHA:648/ORPHA:93626;ORPHA:648/ORPHA:98028;ORPHA:648/ORPHA:93890
1	155904472	T	C	Pathogenic	RIT1	NM_006912.6:c.268A>G_(p.Met90Val)	25.700	0.968	0.892	0.942	ORPHA:648/ORPHA:98047;ORPHA:648/ORPHA:565779;ORPHA:648/ORPHA:98053;ORPHA:648/ORPHA:97965;ORPHA:648/ORPHA:97966;ORPHA:648/ORPHA:89826;ORPHA:648/ORPHA:97978;ORPHA:648/ORPHA:97929;ORPHA:648/ORPHA:250908;ORPHA:648/ORPHA:98006;ORPHA:648/ORPHA:93626;ORPHA:648/ORPHA:98028;ORPHA:648/ORPHA:93890
1	155904475	A	G	Pathogenic	RIT1	NM_006912.6:c.265T>C_(p.Tyr89His)	28.600	0.983	0.895	0.989	ORPHA:648/ORPHA:98047;ORPHA:648/ORPHA:565779;ORPHA:648/ORPHA:98053;ORPHA:648/ORPHA:97965;ORPHA:648/ORPHA:97966;ORPHA:648/ORPHA:89826;ORPHA:648/ORPHA:97978;ORPHA:648/ORPHA:97929;ORPHA:648/ORPHA:250908;ORPHA:648/ORPHA:98006;ORPHA:648/ORPHA:93626;ORPHA:648/ORPHA:98028;ORPHA:648/ORPHA:93890
1	155904489	G	A	Pathogenic/Likely_pathogenic	RIT1	NM_006912.6:c.251C>T_(p.Ala84Val)	29.100	0.986	0.782	0.859	ORPHA:648/ORPHA:98047;ORPHA:648/ORPHA:565779;ORPHA:648/ORPHA:98053;ORPHA:648/ORPHA:97965;ORPHA:648/ORPHA:97966;ORPHA:648/ORPHA:89826;ORPHA:648/ORPHA:97978;ORPHA:648/ORPHA:97929;ORPHA:648/ORPHA:250908;ORPHA:648/ORPHA:98006;ORPHA:648/ORPHA:93626;ORPHA:648/ORPHA:98028;ORPHA:648/ORPHA:93890
1	155904493	T	G	Pathogenic	RIT1	NM_006912.6:c.247A>C_(p.Thr83Pro)	27.800	0.979	0.920	0.684	ORPHA:648/ORPHA:98047;ORPHA:648/ORPHA:565779;ORPHA:648/ORPHA:98053;ORPHA:648/ORPHA:97965;ORPHA:648/ORPHA:97966;ORPHA:648/ORPHA:89826;ORPHA:648/ORPHA:97978;ORPHA:648/ORPHA:97929;ORPHA:648/ORPHA:250908;ORPHA:648/ORPHA:98006;ORPHA:648/ORPHA:93626;ORPHA:648/ORPHA:98028;ORPHA:648/ORPHA:93890
1	155904494	A	C	Pathogenic/Likely_pathogenic	RIT1	NM_006912.6:c.246T>G_(p.Phe82Leu)	22.800	0.851	0.564	0.995	ORPHA:648/ORPHA:98047;ORPHA:648/ORPHA:565779;ORPHA:648/ORPHA:98053;ORPHA:648/ORPHA:97965;ORPHA:648/ORPHA:97966;ORPHA:648/ORPHA:89826;ORPHA:648/ORPHA:97978;ORPHA:363999/ORPHA:93890;ORPHA:648/ORPHA:97929;ORPHA:648/ORPHA:250908;ORPHA:648/ORPHA:98006;ORPHA:648/ORPHA:93626;ORPHA:648/ORPHA:98028;ORPHA:648/ORPHA:93890
1	155904494	A	T	Pathogenic	RIT1	NM_006912.6:c.246T>A_(p.Phe82Leu)	22.700	0.823	0.702	0.995	ORPHA:648/ORPHA:98047;ORPHA:648/ORPHA:565779;ORPHA:648/ORPHA:98053;ORPHA:648/ORPHA:97965;ORPHA:648/ORPHA:97966;ORPHA:648/ORPHA:89826;ORPHA:648/ORPHA:97978;ORPHA:648/ORPHA:97929;ORPHA:648/ORPHA:250908;ORPHA:648/ORPHA:98006;ORPHA:648/ORPHA:93626;ORPHA:648/ORPHA:98028;ORPHA:648/ORPHA:93890
1	155904495	A	C	Pathogenic	RIT1	NM_006912.6:c.245T>G_(p.Phe82Cys)	31.000	0.985	0.867	0.937	ORPHA:648/ORPHA:98047;ORPHA:648/ORPHA:565779;ORPHA:648/ORPHA:98053;ORPHA:648/ORPHA:97965;ORPHA:648/ORPHA:97966;ORPHA:648/ORPHA:89826;ORPHA:648/ORPHA:97978;ORPHA:648/ORPHA:97929;ORPHA:648/ORPHA:250908;ORPHA:648/ORPHA:98006;ORPHA:648/ORPHA:93626;ORPHA:648/ORPHA:98028;ORPHA:648/ORPHA:93890
1	155904495	A	G	Pathogenic	RIT1	NM_006912.6:c.245T>C_(p.Phe82Ser)	30.000	0.983	0.908	0.982	ORPHA:648/ORPHA:98047;ORPHA:648/ORPHA:565779;ORPHA:648/ORPHA:98053;ORPHA:648/ORPHA:97965;ORPHA:648/ORPHA:97966;ORPHA:648/ORPHA:89826;ORPHA:648/ORPHA:97978;ORPHA:648/ORPHA:97929;ORPHA:648/ORPHA:250908;ORPHA:648/ORPHA:98006;ORPHA:648/ORPHA:93626;ORPHA:648/ORPHA:98028;ORPHA:648/ORPHA:93890
1	155904496	A	C	Pathogenic	RIT1	NM_006912.6:c.244T>G_(p.Phe82Val)	27.900	0.985	0.787	0.889	ORPHA:648/ORPHA:98047;ORPHA:648/ORPHA:565779;ORPHA:648/ORPHA:98053;ORPHA:648/ORPHA:97965;ORPHA:648/ORPHA:97966;ORPHA:648/ORPHA:89826;ORPHA:648/ORPHA:97978;ORPHA:648/ORPHA:97929;ORPHA:648/ORPHA:250908;ORPHA:648/ORPHA:98006;ORPHA:648/ORPHA:93626;ORPHA:648/ORPHA:98028;ORPHA:648/ORPHA:93890
1	155904496	A	G	Pathogenic	RIT1	NM_006912.6:c.244T>C_(p.Phe82Leu)	25.200	0.983	0.774	0.995	ORPHA:648/ORPHA:98047;ORPHA:648/ORPHA:565779;ORPHA:648/ORPHA:98053;ORPHA:648/ORPHA:97965;ORPHA:648/ORPHA:97966;ORPHA:648/ORPHA:89826;ORPHA:648/ORPHA:97978;ORPHA:648/ORPHA:97929;ORPHA:648/ORPHA:250908;ORPHA:648/ORPHA:98006;ORPHA:648/ORPHA:93626;ORPHA:648/ORPHA:98028;ORPHA:648/ORPHA:93890
1	155904498	T	C	Pathogenic	RIT1	NM_006912.6:c.242A>G_(p.Glu81Gly)	31.000	0.974	0.822	0.968	ORPHA:648/ORPHA:98047;ORPHA:648/ORPHA:565779;ORPHA:648/ORPHA:98053;ORPHA:648/ORPHA:97965;ORPHA:648/ORPHA:97966;ORPHA:648/ORPHA:89826;ORPHA:648/ORPHA:97978;ORPHA:648/ORPHA:97929;ORPHA:648/ORPHA:250908;ORPHA:648/ORPHA:98006;ORPHA:648/ORPHA:93626;ORPHA:648/ORPHA:98028;ORPHA:648/ORPHA:93890
1	155904499	C	G	Pathogenic	RIT1	NM_006912.6:c.241G>C_(p.Glu81Gln)	22.500	0.982	0.914	0.829	ORPHA:648/ORPHA:98047;ORPHA:648/ORPHA:565779;ORPHA:648/ORPHA:98053;ORPHA:648/ORPHA:97965;ORPHA:648/ORPHA:97966;ORPHA:648/ORPHA:89826;ORPHA:648/ORPHA:97978;ORPHA:648/ORPHA:97929;ORPHA:648/ORPHA:250908;ORPHA:648/ORPHA:98006;ORPHA:648/ORPHA:93626;ORPHA:648/ORPHA:98028;ORPHA:648/ORPHA:93890
1	155904738	G	C	Pathogenic/Likely_pathogenic	RIT1	NM_006912.6:c.230C>G_(p.Ala77Gly)	28.800	0.977	0.513	0.717	ORPHA:648/ORPHA:98047;ORPHA:648/ORPHA:565779;ORPHA:648/ORPHA:98053;ORPHA:648/ORPHA:97965;ORPHA:648/ORPHA:97966;ORPHA:648/ORPHA:89826;ORPHA:648/ORPHA:97978;ORPHA:648/ORPHA:97929;ORPHA:648/ORPHA:250908;ORPHA:648/ORPHA:98006;ORPHA:648/ORPHA:93626;ORPHA:648/ORPHA:98028;ORPHA:648/ORPHA:93890
1	155904739	C	G	Pathogenic/Likely_pathogenic	RIT1	NM_006912.6:c.229G>C_(p.Ala77Pro)	26.700	0.985	0.641	0.949	ORPHA:648/ORPHA:98047;ORPHA:648/ORPHA:565779;ORPHA:648/ORPHA:98053;ORPHA:648/ORPHA:97965;ORPHA:648/ORPHA:97966;ORPHA:648/ORPHA:89826;ORPHA:648/ORPHA:97978;ORPHA:648/ORPHA:97929;ORPHA:648/ORPHA:250908;ORPHA:648/ORPHA:98006;ORPHA:648/ORPHA:93626;ORPHA:648/ORPHA:98028;ORPHA:648/ORPHA:93890
1	155904739	C	T	Pathogenic/Likely_pathogenic	RIT1	NM_006912.6:c.229G>A_(p.Ala77Thr)	26.500	0.979	0.437	0.916	ORPHA:648/ORPHA:98047;ORPHA:648/ORPHA:565779;ORPHA:648/ORPHA:98053;ORPHA:648/ORPHA:97965;ORPHA:648/ORPHA:97966;ORPHA:648/ORPHA:89826;ORPHA:648/ORPHA:97978;ORPHA:648/ORPHA:97929;ORPHA:648/ORPHA:250908;ORPHA:648/ORPHA:98006;ORPHA:648/ORPHA:93626;ORPHA:648/ORPHA:98028;ORPHA:648/ORPHA:93890
1	155904798	G	C	Pathogenic	RIT1	NM_006912.6:c.170C>G_(p.Ala57Gly)	25.500	0.988	0.845	0.827	ORPHA:648/ORPHA:98047;ORPHA:648/ORPHA:565779;ORPHA:648/ORPHA:98053;ORPHA:648/ORPHA:97965;ORPHA:648/ORPHA:97966;ORPHA:648/ORPHA:89826;ORPHA:648/ORPHA:97978;ORPHA:648/ORPHA:97929;ORPHA:648/ORPHA:250908;ORPHA:648/ORPHA:98006;ORPHA:648/ORPHA:93626;ORPHA:648/ORPHA:98028;ORPHA:648/ORPHA:93890
1	155910658	C	G	Pathogenic	RIT1	NM_006912.6:c.104G>C_(p.Ser35Thr)	24.000	0.874	0.570	0.844	ORPHA:648/ORPHA:98047;ORPHA:648/ORPHA:565779;ORPHA:648/ORPHA:98053;ORPHA:648/ORPHA:97965;ORPHA:648/ORPHA:97966;ORPHA:648/ORPHA:89826;ORPHA:648/ORPHA:97978;ORPHA:648/ORPHA:97929;ORPHA:648/ORPHA:250908;ORPHA:648/ORPHA:98006;ORPHA:648/ORPHA:93626;ORPHA:648/ORPHA:98028;ORPHA:648/ORPHA:93890
1	155910671	C	G	Pathogenic	RIT1	NM_006912.6:c.91G>C_(p.Gly31Arg)	25.400	0.893	0.854	0.805	ORPHA:648/ORPHA:98047;ORPHA:648/ORPHA:565779;ORPHA:648/ORPHA:98053;ORPHA:648/ORPHA:97965;ORPHA:648/ORPHA:97966;ORPHA:648/ORPHA:89826;ORPHA:648/ORPHA:97978;ORPHA:648/ORPHA:97929;ORPHA:648/ORPHA:250908;ORPHA:648/ORPHA:98006;ORPHA:648/ORPHA:93626;ORPHA:648/ORPHA:98028;ORPHA:648/ORPHA:93890
1	155910693	T	G	Pathogenic	RIT1	NM_006912.6:c.69A>C_(p.Lys23Asn)	18.380	0.332	0.452	0.927	ORPHA:648/ORPHA:98047;ORPHA:648/ORPHA:565779;ORPHA:648/ORPHA:98053;ORPHA:648/ORPHA:97965;ORPHA:648/ORPHA:97966;ORPHA:648/ORPHA:89826;ORPHA:648/ORPHA:97978;ORPHA:648/ORPHA:97929;ORPHA:648/ORPHA:250908;ORPHA:648/ORPHA:98006;ORPHA:648/ORPHA:93626;ORPHA:648/ORPHA:98028;ORPHA:648/ORPHA:93890
1	156114921	G	A	Pathogenic	LMNA	NM_170707.4:c.3G>A_(p.Met1Ile)	25.100	0.900	0.552	0.616	ORPHA:300751/ORPHA:97929;ORPHA:300751/ORPHA:98053;ORPHA:300751/ORPHA:565779
1	156114947	C	T	Pathogenic/Likely_pathogenic	LMNA	NM_170707.4:c.29C>T_(p.Thr10Ile)	22.900	0.842	0.326	0.811	ORPHA:2348/ORPHA:98053;ORPHA:300751/ORPHA:98053;ORPHA:2348/ORPHA:93890;ORPHA:2348/ORPHA:97978;ORPHA:300751/ORPHA:97929;ORPHA:2348/ORPHA:89826;ORPHA:300751/ORPHA:565779
1	156115087	G	C	Pathogenic	LMNA	NM_170707.4:c.169G>C_(p.Ala57Pro)	26.900	0.974	0.603	0.899	ORPHA:2229/ORPHA:98047;ORPHA:2229/ORPHA:98053;ORPHA:2229/ORPHA:565779;ORPHA:2229/ORPHA:97978;ORPHA:2229/ORPHA:97929
1	156115094	T	G	Pathogenic	LMNA	NM_170707.4:c.176T>G_(p.Leu59Arg)	32.000	0.985	0.910	0.996	ORPHA:2229/ORPHA:98047;ORPHA:2229/ORPHA:98053;ORPHA:2229/ORPHA:565779;ORPHA:2229/ORPHA:97978;ORPHA:2229/ORPHA:97929
1	156115096	C	G	Pathogenic	LMNA	NM_170707.4:c.178C>G_(p.Arg60Gly)	24.800	0.963	0.644	0.921	ORPHA:2348/ORPHA:98053;ORPHA:300751/ORPHA:98053;ORPHA:2348/ORPHA:93890;ORPHA:2348/ORPHA:97978;ORPHA:300751/ORPHA:97929;ORPHA:2348/ORPHA:89826;ORPHA:300751/ORPHA:565779
1	156115102	C	G	Pathogenic	LMNA	NM_170707.4:c.184C>G_(p.Arg62Gly)	31.000	0.978	0.906	0.926	ORPHA:2348/ORPHA:93890;ORPHA:2348/ORPHA:97978;ORPHA:2348/ORPHA:98053;ORPHA:2348/ORPHA:89826
1	156115172	T	G	Pathogenic	LMNA	NM_170707.4:c.254T>G_(p.Leu85Arg)	32.000	0.981	0.837	0.995	ORPHA:300751/ORPHA:97929;ORPHA:300751/ORPHA:98053;ORPHA:300751/ORPHA:565779
1	156130658	G	T	Pathogenic	LMNA	NM_170707.4:c.398G>T_(p.Arg133Leu)	25.100	0.871	0.879	0.901	ORPHA:2348/ORPHA:93890;ORPHA:2348/ORPHA:97978;ORPHA:2348/ORPHA:98053;ORPHA:2348/ORPHA:89826
1	156130687	T	C	Pathogenic/Likely_pathogenic	LMNA	NM_170707.4:c.427T>C_(p.Ser143Pro)	25.500	0.666	0.606	0.841	ORPHA:300751/ORPHA:97929;ORPHA:300751/ORPHA:98053;ORPHA:300751/ORPHA:565779
1	156130688	C	T	Pathogenic	LMNA	NM_170707.4:c.428C>T_(p.Ser143Phe)	27.500	0.820	0.781	0.917	ORPHA:157973/ORPHA:98053;ORPHA:157973/ORPHA:98006
1	156130693	G	A	Pathogenic	LMNA	NM_170707.4:c.433G>A_(p.Glu145Lys)	32.000	0.934	0.964	0.882	ORPHA:740/ORPHA:89826;ORPHA:740/ORPHA:93890;ORPHA:740/ORPHA:93419;ORPHA:740/ORPHA:98053
1	156130741	G	A	Pathogenic/Likely_pathogenic	LMNA	NM_170707.4:c.481G>A_(p.Glu161Lys)	31.000	0.977	0.991	0.920	ORPHA:300751/ORPHA:97929;ORPHA:300751/ORPHA:98053;ORPHA:300751/ORPHA:565779
1	156130757	G	C	Pathogenic/Likely_pathogenic	LMNA	NM_170707.4:c.497G>C_(p.Arg166Pro)	31.000	0.974	0.879	0.717	ORPHA:300751/ORPHA:97929;ORPHA:300751/ORPHA:98053;ORPHA:300751/ORPHA:565779
1	156134457	C	T	Pathogenic	LMNA	NM_170707.4:c.568C>T_(p.Arg190Trp)	29.500	0.873	0.975	0.941	ORPHA:154/ORPHA:565779;ORPHA:154/ORPHA:98053;ORPHA:154/ORPHA:97929;ORPHA:54260/ORPHA:98053;ORPHA:54260/ORPHA:97929
1	156134474	C	G	Pathogenic	LMNA	NM_170707.4:c.585C>G_(p.Asn195Lys)	25.100	0.936	0.882	0.985	ORPHA:300751/ORPHA:97929;ORPHA:300751/ORPHA:98053;ORPHA:300751/ORPHA:565779
1	156134496	G	A	Pathogenic/Likely_pathogenic	LMNA	NM_170707.4:c.607G>A_(p.Glu203Lys)	32.000	0.978	0.962	0.940	ORPHA:300751/ORPHA:97929;ORPHA:300751/ORPHA:98053;ORPHA:300751/ORPHA:565779
1	156134497	A	G	Pathogenic	LMNA	NM_170707.4:c.608A>G_(p.Glu203Gly)	32.000	0.975	0.901	0.947	ORPHA:300751/ORPHA:97929;ORPHA:300751/ORPHA:98053;ORPHA:300751/ORPHA:565779
1	156134809	T	C	Pathogenic	LMNA	NM_170707.4:c.644T>C_(p.Leu215Pro)	32.000	0.952	0.917	0.957	ORPHA:300751/ORPHA:97929;ORPHA:300751/ORPHA:98053;ORPHA:300751/ORPHA:565779
1	156134832	G	A	Pathogenic	LMNA	NM_170707.4:c.667G>A_(p.Glu223Lys)	31.000	0.974	0.987	0.950	ORPHA:740/ORPHA:89826;ORPHA:740/ORPHA:93890;ORPHA:740/ORPHA:93419;ORPHA:740/ORPHA:98053
1	156134853	G	A	Pathogenic	LMNA	NM_170707.4:c.688G>A_(p.Asp230Asn)	27.000	0.980	0.934	0.938	ORPHA:2348/ORPHA:93890;ORPHA:2348/ORPHA:97978;ORPHA:2348/ORPHA:98053;ORPHA:2348/ORPHA:89826
1	156134910	C	T	Pathogenic/Likely_pathogenic	LMNA	NM_170707.4:c.745C>T_(p.Arg249Trp)	25.900	0.847	0.891	0.985	ORPHA:157973/ORPHA:98053;ORPHA:157973/ORPHA:98006
1	156134911	G	A	Pathogenic/Likely_pathogenic	LMNA	NM_170707.4:c.746G>A_(p.Arg249Gln)	32.000	0.967	0.928	0.951	ORPHA:300751/ORPHA:565779;ORPHA:98856/ORPHA:98006;ORPHA:98856/ORPHA:98053;ORPHA:300751/ORPHA:98053;ORPHA:300751/ORPHA:97929
1	156135913	G	A	Pathogenic/Likely_pathogenic	LMNA	NM_170707.4:c.949G>A_(p.Glu317Lys)	32.000	0.987	0.790	0.920	ORPHA:300751/ORPHA:97929;ORPHA:300751/ORPHA:98053;ORPHA:300751/ORPHA:565779
1	156135967	C	T	Pathogenic/Likely_pathogenic	LMNA	NM_170707.4:c.1003C>T_(p.Arg335Trp)	31.000	0.925	0.786	0.967	ORPHA:168796/ORPHA:93419;ORPHA:168796/ORPHA:98053;ORPHA:168796/ORPHA:97929;ORPHA:168796/ORPHA:93890;ORPHA:54260/ORPHA:98053;ORPHA:300751/ORPHA:98053;ORPHA:54260/ORPHA:97929;ORPHA:168796/ORPHA:565779;ORPHA:300751/ORPHA:97929;ORPHA:300751/ORPHA:565779
1	156136009	C	T	Pathogenic/Likely_pathogenic	LMNA	NM_170707.4:c.1045C>T_(p.Arg349Trp)	29.800	0.878	0.574	0.958	ORPHA:2348/ORPHA:93890;ORPHA:2348/ORPHA:97978;ORPHA:2348/ORPHA:98053;ORPHA:2348/ORPHA:89826
1	156136036	G	A	Pathogenic	LMNA	NM_170707.4:c.1072G>A_(p.Glu358Lys)	32.000	0.981	0.957	0.965	ORPHA:157973/ORPHA:98053;ORPHA:157973/ORPHA:98006
1	156136080	G	C	Pathogenic/Likely_pathogenic	LMNA	NM_170707.4:c.1116G>C_(p.Glu372Asp)	28.200	0.958	0.624	0.979	ORPHA:300751/ORPHA:97929;ORPHA:300751/ORPHA:98053;ORPHA:300751/ORPHA:565779
1	156136093	C	T	Pathogenic/Likely_pathogenic	LMNA	NM_170707.4:c.1129C>T_(p.Arg377Cys)	29.500	0.909	0.864	0.961	ORPHA:300751/ORPHA:97929;ORPHA:300751/ORPHA:98053;ORPHA:300751/ORPHA:565779
1	156136103	T	C	Pathogenic	LMNA	NM_170707.4:c.1139T>C_(p.Leu380Ser)	32.000	0.966	0.943	0.992	ORPHA:157973/ORPHA:98053;ORPHA:157973/ORPHA:98006
1	156136413	C	T	Pathogenic/Likely_pathogenic	LMNA	NM_170707.4:c.1357C>T_(p.Arg453Trp)	31.000	0.934	0.525	0.935	ORPHA:300751/ORPHA:97929;ORPHA:300751/ORPHA:98053;ORPHA:300751/ORPHA:565779
1	156136934	G	A	Pathogenic	LMNA	NM_170707.4:c.1394G>A_(p.Gly465Asp)	29.700	0.962	0.851	0.925	ORPHA:2348/ORPHA:93890;ORPHA:2348/ORPHA:97978;ORPHA:2348/ORPHA:98053;ORPHA:2348/ORPHA:89826
1	156136952	G	A	Pathogenic/Likely_pathogenic	LMNA	NM_170707.4:c.1412G>A_(p.Arg471His)	32.000	0.971	0.769	0.951	ORPHA:300751/ORPHA:97929;ORPHA:300751/ORPHA:98053;ORPHA:300751/ORPHA:565779
1	156136984	C	T	Pathogenic	LMNA	NM_170707.4:c.1444C>T_(p.Arg482Trp)	32.000	0.911	0.694	0.873	ORPHA:2348/ORPHA:93890;ORPHA:2348/ORPHA:97978;ORPHA:2348/ORPHA:98053;ORPHA:2348/ORPHA:89826
1	156136998	G	T	Pathogenic	LMNA	NM_170707.4:c.1458G>T_(p.Lys486Asn)	24.300	0.917	0.538	0.863	ORPHA:2348/ORPHA:93890;ORPHA:2348/ORPHA:97978;ORPHA:2348/ORPHA:98053;ORPHA:2348/ORPHA:89826
1	156137204	G	C	Pathogenic	LMNA	NM_170707.4:c.1580G>C_(p.Arg527Pro)	29.900	0.958	0.829	0.966	ORPHA:2348/ORPHA:93890;ORPHA:2348/ORPHA:97978;ORPHA:2348/ORPHA:98053;ORPHA:2348/ORPHA:89826
1	156137207	C	A	Pathogenic/Likely_pathogenic	LMNA	NM_170707.4:c.1583C>A_(p.Thr528Lys)	31.000	0.965	0.735	0.972	ORPHA:740/ORPHA:89826;ORPHA:740/ORPHA:93890;ORPHA:740/ORPHA:93419;ORPHA:740/ORPHA:98053
1	156137207	C	G	Pathogenic/Likely_pathogenic	LMNA	NM_170707.4:c.1583C>G_(p.Thr528Arg)	32.000	0.966	0.652	0.934	ORPHA:2348/ORPHA:93890;ORPHA:2348/ORPHA:97978;ORPHA:2348/ORPHA:98053;ORPHA:2348/ORPHA:89826
1	156137209	G	A	Pathogenic	LMNA	NM_170707.4:c.1585G>A_(p.Ala529Thr)	17.190	0.385	0.685	0.814	ORPHA:90153/ORPHA:89826;ORPHA:90153/ORPHA:98053;ORPHA:90153/ORPHA:97978;ORPHA:90153/ORPHA:97966;ORPHA:90153/ORPHA:93890;ORPHA:90153/ORPHA:93419
1	156137210	C	T	Pathogenic	LMNA	NM_170707.4:c.1586C>T_(p.Ala529Val)	18.510	0.598	0.590	0.836	ORPHA:90153/ORPHA:89826;ORPHA:90153/ORPHA:98053;ORPHA:90153/ORPHA:97978;ORPHA:90153/ORPHA:97966;ORPHA:90153/ORPHA:93890;ORPHA:90153/ORPHA:93419
1	156137664	T	C	Pathogenic	LMNA	NM_170707.4:c.1619T>C_(p.Met540Thr)	22.300	0.885	0.579	0.788	ORPHA:740/ORPHA:89826;ORPHA:740/ORPHA:93890;ORPHA:740/ORPHA:93419;ORPHA:740/ORPHA:98053
1	156137665	G	A	Pathogenic	LMNA	NM_170707.4:c.1620G>A_(p.Met540Ile)	24.800	0.966	0.810	0.817	ORPHA:90153/ORPHA:89826;ORPHA:90153/ORPHA:98053;ORPHA:90153/ORPHA:97978;ORPHA:90153/ORPHA:97966;ORPHA:90153/ORPHA:93890;ORPHA:90153/ORPHA:93419
1	156137666	C	G	Pathogenic	LMNA	NM_170707.4:c.1621C>G_(p.Arg541Gly)	28.400	0.898	0.532	0.902	ORPHA:300751/ORPHA:97929;ORPHA:300751/ORPHA:98053;ORPHA:300751/ORPHA:565779
1	156137666	C	T	Pathogenic/Likely_pathogenic	LMNA	NM_170707.4:c.1621C>T_(p.Arg541Cys)	31.000	0.885	0.159	0.883	ORPHA:300751/ORPHA:97929;ORPHA:300751/ORPHA:98053;ORPHA:300751/ORPHA:565779
1	156137667	G	A	Pathogenic/Likely_pathogenic	LMNA	NM_170707.4:c.1622G>A_(p.Arg541His)	32.000	0.978	0.849	0.768	ORPHA:740/ORPHA:93890;ORPHA:300751/ORPHA:98053;ORPHA:740/ORPHA:93419;ORPHA:740/ORPHA:98053;ORPHA:740/ORPHA:89826;ORPHA:300751/ORPHA:97929;ORPHA:300751/ORPHA:565779
1	156137671	G	C	Pathogenic	LMNA	NM_170707.4:c.1626G>C_(p.Lys542Asn)	24.100	0.825	0.418	0.569	ORPHA:90153/ORPHA:89826;ORPHA:90153/ORPHA:98053;ORPHA:90153/ORPHA:97978;ORPHA:90153/ORPHA:97966;ORPHA:90153/ORPHA:93890;ORPHA:90153/ORPHA:93419
1	156138560	T	A	Pathogenic	LMNA	NM_170707.4:c.1771T>A_(p.Cys591Ser)	24.500	0.978	0.960	0.928	ORPHA:740/ORPHA:89826;ORPHA:740/ORPHA:93890;ORPHA:740/ORPHA:93419;ORPHA:740/ORPHA:98053
1	156138611	G	A	Pathogenic	LMNA	NM_170707.4:c.1822G>A_(p.Gly608Ser)	22.700	0.716	0.521	0.411	ORPHA:740/ORPHA:89826;ORPHA:740/ORPHA:93890;ORPHA:740/ORPHA:93419;ORPHA:740/ORPHA:98053
1	156138657	C	G	Pathogenic	LMNA	NM_170707.4:c.1868C>G_(p.Thr623Ser)	22.500	0.986	0.676	0.483	ORPHA:740/ORPHA:89826;ORPHA:740/ORPHA:93890;ORPHA:740/ORPHA:93419;ORPHA:740/ORPHA:98053
1	156162993	G	C	Pathogenic	SEMA4A	NM_022367.4:c.1033G>C_(p.Asp345His)	24.400	0.851	0.824	0.832	ORPHA:791/ORPHA:97966;ORPHA:1872/ORPHA:97966;ORPHA:791/ORPHA:98053;ORPHA:791/ORPHA:98006;ORPHA:1872/ORPHA:98053
1	156163009	T	G	Pathogenic	SEMA4A	NM_022367.4:c.1049T>G_(p.Phe350Cys)	28.200	0.983	0.956	0.975	ORPHA:791/ORPHA:97966;ORPHA:1872/ORPHA:97966;ORPHA:791/ORPHA:98053;ORPHA:791/ORPHA:98006;ORPHA:1872/ORPHA:98053
1	156175180	G	A	Benign/Likely_benign	SEMA4A	NM_022367.4:c.1529G>A_(p.Arg510Gln)	23.100	0.866	0.268	0.309	ORPHA:791/ORPHA:97966;ORPHA:1872/ORPHA:97966;ORPHA:791/ORPHA:98053;ORPHA:791/ORPHA:98006;ORPHA:1872/ORPHA:98053
1	156176738	C	T	Benign/Likely_benign	SEMA4A	NM_022367.4:c.2027C>T_(p.Ala676Val)	14.880	0.353	0.022	0.110	ORPHA:791/ORPHA:97966;ORPHA:1872/ORPHA:97966;ORPHA:791/ORPHA:98053;ORPHA:791/ORPHA:98006;ORPHA:1872/ORPHA:98053
1	156176755	C	T	Benign/Likely_benign	SEMA4A	NM_022367.4:c.2044C>T_(p.Pro682Ser)	16.950	0.492	0.027	0.186	ORPHA:791/ORPHA:97966;ORPHA:1872/ORPHA:97966;ORPHA:791/ORPHA:98053;ORPHA:791/ORPHA:98006;ORPHA:1872/ORPHA:98053
1	156176849	G	A	Benign/Likely_benign	SEMA4A	NM_022367.4:c.2138G>A_(p.Arg713Gln)	22.600	0.571	0.866	0.122	ORPHA:791/ORPHA:97966;ORPHA:1872/ORPHA:97966;ORPHA:791/ORPHA:98053;ORPHA:791/ORPHA:98006;ORPHA:1872/ORPHA:98053
1	156176878	C	T	Benign/Likely_benign	SEMA4A	NM_022367.4:c.2167C>T_(p.Arg723Cys)	17.090	0.064	0.114	0.111	ORPHA:791/ORPHA:97966;ORPHA:1872/ORPHA:97966;ORPHA:791/ORPHA:98053;ORPHA:791/ORPHA:98006;ORPHA:1872/ORPHA:98053
1	156591859	G	C	Benign	NAXE	NM_144772.3:c.55G>C_(p.Val19Leu)	13.070	0.065	0.033	0.119	ORPHA:555407/ORPHA:98053;ORPHA:555407/ORPHA:68367;ORPHA:555407/ORPHA:98006
1	156592180	G	T	Pathogenic	NAXE	NM_144772.3:c.262G>T_(p.Gly88Trp)	33.000	0.982	0.965	0.979	ORPHA:555407/ORPHA:98053;ORPHA:555407/ORPHA:68367;ORPHA:555407/ORPHA:98006
1	156593456	G	A	Pathogenic	NAXE	NM_144772.3:c.565G>A_(p.Gly189Ser)	33.000	0.997	0.981	0.973	ORPHA:555407/ORPHA:98053;ORPHA:555407/ORPHA:68367;ORPHA:555407/ORPHA:98006
1	156593544	A	T	Pathogenic	NAXE	NM_144772.3:c.653A>T_(p.Asp218Val)	32.000	0.993	0.952	0.987	ORPHA:555407/ORPHA:98053;ORPHA:555407/ORPHA:68367;ORPHA:555407/ORPHA:98006
1	156844235	G	A	Benign	NTRK1	NM_014215.3(INSRR):c.2783C>T_(p.Pro928Leu)	23.100	0.855	0.316	0.300	ORPHA:642/ORPHA:98053;ORPHA:642/ORPHA:98006
1	156860935	A	C	Pathogenic	NTRK1	NM_002529.4:c.1A>C_(p.Met1Leu)	24.800	0.789	0.792	0.810	ORPHA:642/ORPHA:98053;ORPHA:642/ORPHA:98006
1	156864395	G	A	Benign/Likely_benign	NTRK1	NM_002529.4:c.254G>A_(p.Arg85His)	7.043	0.025	0.016	0.140	ORPHA:642/ORPHA:98053;ORPHA:642/ORPHA:98006
1	156868568	T	C	Pathogenic	NTRK1	NM_002529.4:c.638T>C_(p.Leu213Pro)	25.600	0.490	0.874	0.972	ORPHA:642/ORPHA:98053;ORPHA:642/ORPHA:98006
1	156868640	C	T	Benign	NTRK1	NM_002529.4:c.710C>T_(p.Thr237Met)	18.600	0.183	0.053	0.285	ORPHA:642/ORPHA:98053;ORPHA:642/ORPHA:98006
1	156874985	G	A	Benign	NTRK1	NM_002529.4:c.1331G>A_(p.Arg444Gln)	17.470	0.741	0.155	0.188	ORPHA:642/ORPHA:98053;ORPHA:642/ORPHA:98006
1	156876128	G	A	Pathogenic	NTRK1	NM_002529.4:c.1550G>A_(p.Gly517Glu)	28.800	0.990	0.939	0.982	ORPHA:642/ORPHA:98053;ORPHA:642/ORPHA:98006
1	156876496	G	C	Pathogenic	NTRK1	NM_002529.4:c.1729G>C_(p.Gly577Arg)	32.000	0.977	0.997	0.990	ORPHA:642/ORPHA:98053;ORPHA:642/ORPHA:98006
1	156876526	A	G	Pathogenic	NTRK1	NM_002529.4:c.1759A>G_(p.Met587Val)	25.400	0.923	0.922	0.826	ORPHA:642/ORPHA:98053;ORPHA:642/ORPHA:98006
1	156879126	C	T	Benign/Likely_benign	NTRK1	NM_002529.4:c.1810C>T_(p.His604Tyr)	25.300	0.994	0.978	0.613	ORPHA:642/ORPHA:98053;ORPHA:99361/ORPHA:97978;ORPHA:99361/ORPHA:97935;ORPHA:642/ORPHA:98006;ORPHA:99361/ORPHA:98053;ORPHA:99361/ORPHA:250908
1	156879154	G	T	Benign/Likely_benign	NTRK1	NM_002529.4:c.1838G>T_(p.Gly613Val)	21.000	0.943	0.177	0.195	ORPHA:642/ORPHA:98053;ORPHA:99361/ORPHA:97978;ORPHA:99361/ORPHA:97935;ORPHA:642/ORPHA:98006;ORPHA:99361/ORPHA:98053;ORPHA:99361/ORPHA:250908
1	156879261	C	T	Pathogenic	NTRK1	NM_002529.4:c.1945C>T_(p.Arg649Trp)	29.900	0.842	0.980	0.990	ORPHA:642/ORPHA:98053;ORPHA:642/ORPHA:98006
1	156879276	C	T	Pathogenic	NTRK1	NM_002529.4:c.1960C>T_(p.Arg654Cys)	27.000	0.330	0.993	0.993	ORPHA:642/ORPHA:98053;ORPHA:642/ORPHA:98006
1	156881523	G	A	Benign/Likely_benign	NTRK1	NM_002529.4:c.2272G>A_(p.Ala758Thr)	22.700	0.605	0.034	0.185	ORPHA:642/ORPHA:98053;ORPHA:642/ORPHA:98006
1	156881554	C	T	Pathogenic	NTRK1	NM_002529.4:c.2303C>T_(p.Pro768Leu)	28.100	0.989	0.977	0.941	ORPHA:642/ORPHA:98053;ORPHA:642/ORPHA:98006
1	156881590	G	C	Pathogenic	NTRK1	NM_002529.4:c.2339G>C_(p.Arg780Pro)	22.500	0.274	0.394	0.912	ORPHA:642/ORPHA:98053;ORPHA:642/ORPHA:98006
1	158614301	A	G	Benign	SPTA1	NM_003126.4:c.6794T>C_(p.Ile2265Thr)	12.520	0.052	0.041	0.057	ORPHA:288/ORPHA:98053;ORPHA:822/ORPHA:97992;ORPHA:822/ORPHA:98053;ORPHA:288/ORPHA:97992
1	158617578	T	C	Benign/Likely_benign	SPTA1	NM_003126.4:c.6559A>G_(p.Lys2187Glu)	18.250	0.762	0.401	0.085	ORPHA:288/ORPHA:98053;ORPHA:822/ORPHA:97992;ORPHA:822/ORPHA:98053;ORPHA:288/ORPHA:97992
1	158623057	G	A	Benign	SPTA1	NM_003126.4:c.6046C>T_(p.Arg2016Cys)	26.500	0.987	0.445	0.681	ORPHA:288/ORPHA:98053;ORPHA:822/ORPHA:97992;ORPHA:822/ORPHA:98053;ORPHA:288/ORPHA:97992
1	158623111	C	G	Benign	SPTA1	NM_003126.4:c.5992G>C_(p.Ala1998Pro)	23.000	0.955	0.187	0.467	ORPHA:288/ORPHA:98053;ORPHA:822/ORPHA:97992;ORPHA:822/ORPHA:98053;ORPHA:288/ORPHA:97992
1	158627717	G	C	Benign/Likely_benign	SPTA1	NM_003126.4:c.5572C>G_(p.Leu1858Val)	23.500	0.972	0.463	0.242	ORPHA:288/ORPHA:98053;ORPHA:822/ORPHA:97992;ORPHA:822/ORPHA:98053;ORPHA:288/ORPHA:97992
1	158634601	T	C	Benign	SPTA1	NM_003126.4:c.5507A>G_(p.Asn1836Ser)	6.767	0.199	0.034	0.037	ORPHA:288/ORPHA:98053;ORPHA:822/ORPHA:97992;ORPHA:822/ORPHA:98053;ORPHA:288/ORPHA:97992
1	158638145	T	G	Benign	SPTA1	NM_003126.4:c.5077A>C_(p.Lys1693Gln)	0.006	0.100	0.094	0.053	ORPHA:288/ORPHA:98053;ORPHA:822/ORPHA:97992;ORPHA:822/ORPHA:98053;ORPHA:288/ORPHA:97992
1	158642446	A	G	Benign	SPTA1	NM_003126.4:c.4702T>C_(p.Cys1568Arg)	9.367	0.110	0.027	0.071	ORPHA:288/ORPHA:98053;ORPHA:822/ORPHA:97992;ORPHA:822/ORPHA:98053;ORPHA:288/ORPHA:97992
1	158645502	C	A	Benign/Likely_benign	SPTA1	NM_003126.4:c.3989G>T_(p.Arg1330Ile)	24.000	0.977	0.382	0.707	ORPHA:288/ORPHA:98053;ORPHA:822/ORPHA:97992;ORPHA:822/ORPHA:98053;ORPHA:288/ORPHA:97992
1	158649938	A	C	Benign	SPTA1	NM_003126.4:c.3487T>G_(p.Ser1163Ala)	4.364	0.098	0.034	0.019	ORPHA:288/ORPHA:98053;ORPHA:822/ORPHA:97992;ORPHA:822/ORPHA:98053;ORPHA:288/ORPHA:97992
1	158654738	G	T	Benign/Likely_benign	SPTA1	NM_003126.4:c.2909C>A_(p.Ala970Asp)	20.200	0.743	0.356	0.412	ORPHA:822/ORPHA:97992;ORPHA:822/ORPHA:98053
1	158656592	G	A	Benign/Likely_benign	SPTA1	NM_003126.4:c.2870C>T_(p.Ala957Val)	22.700	0.863	0.145	0.515	ORPHA:288/ORPHA:98053;ORPHA:822/ORPHA:97992;ORPHA:822/ORPHA:98053;ORPHA:288/ORPHA:97992
1	158661316	G	C	Benign	SPTA1	NM_003126.4:c.2558C>G_(p.Thr853Arg)	21.900	0.968	0.430	0.532	ORPHA:288/ORPHA:98053;ORPHA:822/ORPHA:97992;ORPHA:822/ORPHA:98053;ORPHA:288/ORPHA:97992
1	158661354	C	G	Benign/Likely_benign	SPTA1	NM_003126.4:c.2520G>C_(p.Glu840Asp)	10.530	0.560	0.260	0.126	ORPHA:288/ORPHA:98053;ORPHA:822/ORPHA:97992;ORPHA:822/ORPHA:98053;ORPHA:288/ORPHA:97992
1	158662741	T	C	Benign	SPTA1	NM_003126.4:c.2425A>G_(p.Ile809Val)	26.200	0.959	0.566	0.355	ORPHA:288/ORPHA:98053;ORPHA:822/ORPHA:97992;ORPHA:822/ORPHA:98053;ORPHA:288/ORPHA:97992
1	158666434	C	T	Benign	SPTA1	NM_003126.4:c.2102G>A_(p.Arg701His)	7.140	0.251	0.116	0.038	ORPHA:288/ORPHA:98053;ORPHA:822/ORPHA:97992;ORPHA:822/ORPHA:98053;ORPHA:288/ORPHA:97992
1	158672135	T	G	Pathogenic	SPTA1	NM_003126.4:c.1412A>C_(p.Gln471Pro)	23.200	0.969	0.977	0.930	ORPHA:288/ORPHA:98053;ORPHA:288/ORPHA:97992
1	158678432	A	G	Pathogenic	SPTA1	NM_003126.4:c.781T>C_(p.Ser261Pro)	20.200	0.894	0.820	0.740	ORPHA:288/ORPHA:98053;ORPHA:288/ORPHA:97992
1	158681604	C	T	Benign	SPTA1	NM_003126.4:c.454G>A_(p.Asp152Asn)	0.075	0.064	0.015	0.093	ORPHA:288/ORPHA:98053;ORPHA:822/ORPHA:97992;ORPHA:822/ORPHA:98053;ORPHA:288/ORPHA:97992
1	158685237	C	A	Pathogenic	SPTA1	NM_003126.4:c.135G>T_(p.Arg45Ser)	23.000	0.299	0.072	0.908	ORPHA:288/ORPHA:98053;ORPHA:288/ORPHA:97992
1	158685251	G	A	Pathogenic	SPTA1	NM_003126.4:c.121C>T_(p.Arg41Trp)	24.800	0.915	0.591	0.598	ORPHA:288/ORPHA:98053;ORPHA:288/ORPHA:97992
1	158685289	C	A	Pathogenic	SPTA1	NM_003126.4:c.83G>T_(p.Arg28Leu)	26.800	0.985	0.959	0.781	ORPHA:288/ORPHA:98053;ORPHA:288/ORPHA:97992
1	158685289	C	T	Pathogenic	SPTA1	NM_003126.4:c.83G>A_(p.Arg28His)	27.400	0.984	0.940	0.729	ORPHA:288/ORPHA:98053;ORPHA:288/ORPHA:97992
1	158685290	G	A	Pathogenic	SPTA1	NM_003126.4:c.82C>T_(p.Arg28Cys)	27.200	0.939	0.979	0.851	ORPHA:288/ORPHA:98053;ORPHA:288/ORPHA:97992
1	158685290	G	T	Pathogenic	SPTA1	NM_003126.4:c.82C>A_(p.Arg28Ser)	25.100	0.925	0.963	0.800	ORPHA:288/ORPHA:98053;ORPHA:288/ORPHA:97992
1	160030590	T	C	Benign	PIGM	NM_145167.3:c.1150A>G_(p.Asn384Asp)	24.600	0.920	0.911	0.300	ORPHA:83639/ORPHA:97992;ORPHA:83639/ORPHA:98053;ORPHA:83639/ORPHA:68367;ORPHA:83639/ORPHA:98006
1	160030645	A	T	Benign	PIGM	NM_145167.3:c.1095T>A_(p.Phe365Leu)	8.853	0.278	0.253	0.092	ORPHA:83639/ORPHA:97992;ORPHA:83639/ORPHA:98053;ORPHA:83639/ORPHA:68367;ORPHA:83639/ORPHA:98006
1	160041644	G	A	Pathogenic/Likely_pathogenic	KCNJ10	NM_002241.5:c.889C>T_(p.Arg297Cys)	29.800	0.990	0.909	0.940	ORPHA:199343/ORPHA:93626;ORPHA:199343/ORPHA:98006;ORPHA:199343/ORPHA:98036;ORPHA:199343/ORPHA:98053;ORPHA:199343/ORPHA:93890
1	160041722	G	A	Benign/Likely_benign	KCNJ10	NM_002241.5:c.811C>T_(p.Arg271Cys)	24.400	0.974	0.219	0.144	ORPHA:199343/ORPHA:93626;ORPHA:199343/ORPHA:98006;ORPHA:199343/ORPHA:98053;ORPHA:90636/ORPHA:98036;ORPHA:199343/ORPHA:98036;ORPHA:90636/ORPHA:98053;ORPHA:199343/ORPHA:93890
1	160041952	G	T	Pathogenic	KCNJ10	NM_002241.5:c.581C>A_(p.Pro194His)	24.100	0.873	0.519	0.776	ORPHA:90636/ORPHA:98036;ORPHA:90636/ORPHA:98053
1	160042033	G	A	Pathogenic	KCNJ10	NM_002241.5:c.500C>T_(p.Ala167Val)	26.700	0.989	0.519	0.908	ORPHA:705/ORPHA:97978;ORPHA:199343/ORPHA:98006;ORPHA:199343/ORPHA:98036;ORPHA:705/ORPHA:98053;ORPHA:705/ORPHA:93890;ORPHA:705/ORPHA:98036;ORPHA:199343/ORPHA:93626;ORPHA:199343/ORPHA:98053;ORPHA:90636/ORPHA:98036;ORPHA:90636/ORPHA:98053;ORPHA:199343/ORPHA:93890
1	160042042	G	A	Pathogenic	KCNJ10	NM_002241.5:c.491C>T_(p.Thr164Ile)	23.800	0.956	0.783	0.192	ORPHA:199343/ORPHA:93626;ORPHA:199343/ORPHA:98006;ORPHA:199343/ORPHA:98036;ORPHA:199343/ORPHA:98053;ORPHA:199343/ORPHA:93890
1	160042115	A	G	Pathogenic	KCNJ10	NM_002241.5:c.418T>C_(p.Cys140Arg)	27.600	0.995	0.981	0.984	ORPHA:199343/ORPHA:93626;ORPHA:199343/ORPHA:98006;ORPHA:199343/ORPHA:98036;ORPHA:199343/ORPHA:98053;ORPHA:199343/ORPHA:93890
1	160042304	C	G	Pathogenic	KCNJ10	NM_002241.5:c.229G>C_(p.Gly77Arg)	24.800	0.829	0.418	0.894	ORPHA:199343/ORPHA:93626;ORPHA:199343/ORPHA:98006;ORPHA:199343/ORPHA:98036;ORPHA:199343/ORPHA:98053;ORPHA:199343/ORPHA:93890
1	160042308	A	C	Pathogenic	KCNJ10	NM_002241.5:c.225T>G_(p.Phe75Leu)	22.900	0.549	0.292	0.847	ORPHA:199343/ORPHA:93626;ORPHA:199343/ORPHA:98006;ORPHA:199343/ORPHA:98036;ORPHA:199343/ORPHA:98053;ORPHA:199343/ORPHA:93890
1	160042339	C	G	Pathogenic	KCNJ10	NM_002241.5:c.194G>C_(p.Arg65Pro)	27.600	0.988	0.978	0.958	ORPHA:199343/ORPHA:93626;ORPHA:199343/ORPHA:98006;ORPHA:199343/ORPHA:98036;ORPHA:199343/ORPHA:98053;ORPHA:199343/ORPHA:93890
1	160120918	T	A	Benign/Likely_benign	ATP1A2	NM_000702.4:c.25T>A_(p.Tyr9Asn)	21.300	0.977	0.464	0.608	ORPHA:2131/ORPHA:98006;ORPHA:569/ORPHA:98053;ORPHA:2131/ORPHA:98053;ORPHA:569/ORPHA:98006
1	160123375	G	A	Benign/Likely_benign	ATP1A2	NM_000702.4:c.340G>A_(p.Gly114Ser)	22.600	0.960	0.157	0.297	ORPHA:2131/ORPHA:98006;ORPHA:569/ORPHA:98053;ORPHA:2131/ORPHA:98053;ORPHA:569/ORPHA:98006
1	160124371	G	A	Pathogenic	ATP1A2	NM_000702.4:c.571G>A_(p.Val191Met)	24.600	0.769	0.200	0.667	ORPHA:569/ORPHA:98053;ORPHA:569/ORPHA:98006
1	160127660	T	C	Pathogenic	ATP1A2	NM_000702.4:c.857T>C_(p.Ile286Thr)	27.700	0.973	0.867	0.862	ORPHA:569/ORPHA:98053;ORPHA:569/ORPHA:98006
1	160127704	G	A	Pathogenic	ATP1A2	NM_000702.4:c.901G>A_(p.Gly301Arg)	30.000	0.986	0.995	0.957	ORPHA:569/ORPHA:98053;ORPHA:569/ORPHA:98006
1	160128667	A	G	Pathogenic	ATP1A2	NM_000702.4:c.1033A>G_(p.Thr345Ala)	28.000	0.994	0.958	0.852	ORPHA:569/ORPHA:98053;ORPHA:569/ORPHA:98006
1	160128761	C	T	Pathogenic	ATP1A2	NM_000702.4:c.1127C>T_(p.Thr376Met)	26.100	0.984	0.904	0.987	ORPHA:569/ORPHA:98053;ORPHA:569/ORPHA:98006
1	160135510	T	C	Pathogenic	ATP1A2	NM_000702.4:c.2192T>C_(p.Met731Thr)	24.200	0.978	0.978	0.981	ORPHA:569/ORPHA:98053;ORPHA:569/ORPHA:98006
1	160135845	T	C	Pathogenic	ATP1A2	NM_000702.4:c.2291T>C_(p.Leu764Pro)	32.000	0.988	0.967	0.981	ORPHA:569/ORPHA:98053;ORPHA:569/ORPHA:98006
1	160135890	G	A	Pathogenic	ATP1A2	NM_000702.4:c.2336G>A_(p.Ser779Asn)	26.000	0.975	0.409	0.612	ORPHA:2131/ORPHA:98053;ORPHA:2131/ORPHA:98006
1	160136665	T	C	Pathogenic	ATP1A2	NM_000702.4:c.2659T>C_(p.Trp887Arg)	32.000	0.974	0.970	0.954	ORPHA:569/ORPHA:98053;ORPHA:569/ORPHA:98006
1	160136914	G	A	Pathogenic	ATP1A2	NM_000702.4:c.2723G>A_(p.Arg908Gln)	32.000	0.998	0.976	0.571	ORPHA:569/ORPHA:98053;ORPHA:569/ORPHA:98006
1	160139735	C	T	Pathogenic/Likely_pathogenic	ATP1A2	NM_000702.4:c.2936C>T_(p.Pro979Leu)	27.800	0.997	0.942	0.958	ORPHA:569/ORPHA:98053;ORPHA:569/ORPHA:98006
1	160139955	G	A	Pathogenic/Likely_pathogenic	ATP1A2	NM_000702.4:c.3005G>A_(p.Arg1002Gln)	32.000	0.988	0.950	0.945	ORPHA:569/ORPHA:98053;ORPHA:569/ORPHA:98006
1	160195976	A	G	Pathogenic	CASQ1	NM_001231.5:c.731A>G_(p.Asp244Gly)	20.600	0.820	0.620	0.310	ORPHA:88635/ORPHA:98053;ORPHA:88635/ORPHA:98006
1	160237145	G	A	Pathogenic	DCAF8	NM_015726.4:c.949C>T_(p.Arg317Cys)	29.100	0.970	0.906	0.649	ORPHA:401964/ORPHA:98053;ORPHA:401964/ORPHA:98006
1	160311950	T	C	Benign	COPA	NM_004371.4:c.994A>G_(p.Met332Val)	17.350	0.959	0.197	0.214	ORPHA:444092/ORPHA:565779;ORPHA:444092/ORPHA:280342;ORPHA:444092/ORPHA:97955;ORPHA:444092/ORPHA:98023;ORPHA:444092/ORPHA:93626;ORPHA:444092/ORPHA:98053
1	160314104	T	C	Pathogenic	COPA	NM_004371.4:c.728A>G_(p.Asp243Gly)	25.400	0.986	0.950	0.940	ORPHA:444092/ORPHA:565779;ORPHA:444092/ORPHA:280342;ORPHA:444092/ORPHA:97955;ORPHA:444092/ORPHA:98023;ORPHA:444092/ORPHA:93626;ORPHA:444092/ORPHA:98053
1	160314111	C	T	Pathogenic	COPA	NM_004371.4:c.721G>A_(p.Glu241Lys)	28.600	0.988	0.948	0.938	ORPHA:444092/ORPHA:565779;ORPHA:444092/ORPHA:280342;ORPHA:444092/ORPHA:97955;ORPHA:444092/ORPHA:98023;ORPHA:444092/ORPHA:93626;ORPHA:444092/ORPHA:98053
1	160323439	C	T	Pathogenic	COPA	NM_004371.4:c.698G>A_(p.Arg233His)	29.700	0.983	0.848	0.907	ORPHA:444092/ORPHA:565779;ORPHA:444092/ORPHA:280342;ORPHA:444092/ORPHA:97955;ORPHA:444092/ORPHA:98023;ORPHA:444092/ORPHA:93626;ORPHA:444092/ORPHA:98053
1	160323447	C	A	Pathogenic	COPA	NM_004371.4:c.690G>T_(p.Lys230Asn)	26.000	0.958	0.619	0.937	ORPHA:444092/ORPHA:565779;ORPHA:444092/ORPHA:280342;ORPHA:444092/ORPHA:97955;ORPHA:444092/ORPHA:98023;ORPHA:444092/ORPHA:93626;ORPHA:444092/ORPHA:98053
1	160332508	T	C	Benign	COPA	NM_004371.4:c.436A>G_(p.Thr146Ala)	22.100	0.906	0.031	0.083	ORPHA:444092/ORPHA:565779;ORPHA:444092/ORPHA:280342;ORPHA:444092/ORPHA:97955;ORPHA:444092/ORPHA:98023;ORPHA:444092/ORPHA:93626;ORPHA:444092/ORPHA:98053
1	161076355	C	T	Pathogenic	NECTIN4	NM_030916.3:c.851G>A_(p.Arg284Gln)	33.000	0.826	0.820	0.648	ORPHA:247820/ORPHA:98053;ORPHA:247820/ORPHA:93890;ORPHA:247820/ORPHA:89826
1	161077459	C	T	Pathogenic	NECTIN4	NM_030916.3:c.724G>A_(p.Val242Met)	24.700	0.892	0.630	0.749	ORPHA:247820/ORPHA:98053;ORPHA:247820/ORPHA:93890;ORPHA:247820/ORPHA:89826
1	161077548	G	C	Pathogenic	NECTIN4	NM_030916.3:c.635C>G_(p.Pro212Arg)	26.800	0.984	0.694	0.957	ORPHA:247820/ORPHA:98053;ORPHA:247820/ORPHA:93890;ORPHA:247820/ORPHA:89826
1	161077629	G	A	Pathogenic	NECTIN4	NM_030916.3:c.554C>T_(p.Thr185Met)	26.200	0.961	0.575	0.932	ORPHA:247820/ORPHA:98053;ORPHA:247820/ORPHA:93890;ORPHA:247820/ORPHA:89826
1	161166906	A	C	Pathogenic	PPOX	NM_001122764.3:c.59A>C_(p.His20Pro)	28.900	0.979	0.872	0.886	ORPHA:79473/ORPHA:93626;ORPHA:79473/ORPHA:98006;ORPHA:79473/ORPHA:89826;ORPHA:79473/ORPHA:57146;ORPHA:79473/ORPHA:68367;ORPHA:79473/ORPHA:98053
1	161167187	C	T	Pathogenic	PPOX	NM_001122764.3:c.175C>T_(p.Arg59Trp)	32.000	0.810	0.396	0.889	ORPHA:79473/ORPHA:93626;ORPHA:79473/ORPHA:98006;ORPHA:79473/ORPHA:89826;ORPHA:79473/ORPHA:57146;ORPHA:79473/ORPHA:68367;ORPHA:79473/ORPHA:98053
1	161168462	C	T	Pathogenic/Likely_pathogenic	PPOX	NM_001122764.3:c.502C>T_(p.Arg168Cys)	27.400	0.970	0.835	0.941	ORPHA:79473/ORPHA:93626;ORPHA:79473/ORPHA:98006;ORPHA:79473/ORPHA:89826;ORPHA:79473/ORPHA:57146;ORPHA:79473/ORPHA:68367;ORPHA:79473/ORPHA:98053
1	161168463	G	A	Pathogenic/Likely_pathogenic	PPOX	NM_001122764.3:c.503G>A_(p.Arg168His)	31.000	0.994	0.862	0.901	ORPHA:79473/ORPHA:93626;ORPHA:79473/ORPHA:98006;ORPHA:79473/ORPHA:89826;ORPHA:79473/ORPHA:57146;ORPHA:79473/ORPHA:68367;ORPHA:79473/ORPHA:98053
1	161169070	G	C	Pathogenic	PPOX	NM_001122764.3:c.694G>C_(p.Gly232Arg)	28.900	0.968	0.888	0.923	ORPHA:79473/ORPHA:93626;ORPHA:79473/ORPHA:98006;ORPHA:79473/ORPHA:89826;ORPHA:79473/ORPHA:57146;ORPHA:79473/ORPHA:68367;ORPHA:79473/ORPHA:98053
1	161169948	G	A	Benign	PPOX	NM_001122764.3:c.911G>A_(p.Arg304His)	7.697	0.018	0.307	0.047	ORPHA:79473/ORPHA:93626;ORPHA:79473/ORPHA:98006;ORPHA:79473/ORPHA:89826;ORPHA:79473/ORPHA:57146;ORPHA:79473/ORPHA:68367;ORPHA:79473/ORPHA:98053
1	161305953	C	A	Pathogenic	MPZ	NM_000530.8:c.670G>T_(p.Asp224Tyr)	29.500	0.887	0.935	0.957	ORPHA:101082/ORPHA:98053;ORPHA:101082/ORPHA:98006
1	161306414	C	G	Pathogenic	MPZ	NM_000530.8:c.499G>C_(p.Gly167Arg)	27.000	0.853	0.509	0.956	ORPHA:64748/ORPHA:98006;ORPHA:64748/ORPHA:98053
1	161306414	C	T	Pathogenic	MPZ	NM_000530.8:c.499G>A_(p.Gly167Arg)	27.500	0.889	0.548	0.956	ORPHA:101082/ORPHA:98053;ORPHA:101082/ORPHA:98006
1	161306426	C	G	Pathogenic/Likely_pathogenic	MPZ	NM_000530.8:c.487G>C_(p.Gly163Arg)	27.200	0.948	0.643	0.972	ORPHA:101082/ORPHA:98053;ORPHA:101082/ORPHA:98006
1	161306426	C	T	Pathogenic	MPZ	NM_000530.8:c.487G>A_(p.Gly163Arg)	27.600	0.938	0.569	0.972	ORPHA:101082/ORPHA:98053;ORPHA:101082/ORPHA:98006
1	161306722	T	G	Pathogenic	MPZ	NM_000530.8:c.434A>C_(p.Tyr145Ser)	23.500	0.884	0.860	0.883	ORPHA:101082/ORPHA:98053;ORPHA:101082/ORPHA:98006
1	161306746	C	T	Pathogenic	MPZ	NM_000530.8:c.410G>A_(p.Gly137Asp)	26.600	0.908	0.445	0.811	ORPHA:101082/ORPHA:98053;ORPHA:101082/ORPHA:98006
1	161306752	A	G	Pathogenic/Likely_pathogenic	MPZ	NM_000530.8:c.404T>C_(p.Ile135Thr)	27.300	0.975	0.899	0.852	ORPHA:64748/ORPHA:98006;ORPHA:101082/ORPHA:98053;ORPHA:101082/ORPHA:98006;ORPHA:64748/ORPHA:98053
1	161306753	T	G	Pathogenic	MPZ	NM_000530.8:c.403A>C_(p.Ile135Leu)	24.000	0.918	0.935	0.677	ORPHA:101082/ORPHA:98053;ORPHA:101082/ORPHA:98006
1	161306763	G	T	Pathogenic	MPZ	NM_000530.8:c.393C>A_(p.Asn131Lys)	25.500	0.935	0.764	0.986	ORPHA:3115/ORPHA:98053;ORPHA:101082/ORPHA:98053;ORPHA:101082/ORPHA:98006;ORPHA:3115/ORPHA:98006
1	161306785	G	A	Pathogenic	MPZ	NM_000530.8:c.371C>T_(p.Thr124Met)	29.500	0.958	0.882	0.852	ORPHA:101082/ORPHA:98006;ORPHA:99943/ORPHA:98006;ORPHA:100046/ORPHA:98006;ORPHA:100046/ORPHA:98053;ORPHA:101082/ORPHA:98053;ORPHA:99943/ORPHA:98053
1	161306848	C	T	Pathogenic/Likely_pathogenic	MPZ	NM_000530.8:c.308G>A_(p.Gly103Glu)	26.200	0.935	0.884	0.992	ORPHA:101082/ORPHA:98053;ORPHA:101082/ORPHA:98006
1	161306863	C	G	Pathogenic	MPZ	NM_000530.8:c.293G>C_(p.Arg98Pro)	29.500	0.946	0.755	0.995	ORPHA:101082/ORPHA:98053;ORPHA:101082/ORPHA:98006
1	161306863	C	T	Pathogenic/Likely_pathogenic	MPZ	NM_000530.8:c.293G>A_(p.Arg98His)	28.700	0.935	0.640	0.952	ORPHA:101082/ORPHA:98053;ORPHA:101082/ORPHA:98006
1	161306864	G	A	Pathogenic	MPZ	NM_000530.8:c.292C>T_(p.Arg98Cys)	30.000	0.809	0.730	0.966	ORPHA:101082/ORPHA:98053;ORPHA:101082/ORPHA:98006
1	161306866	T	A	Pathogenic	MPZ	NM_000530.8:c.290A>T_(p.Glu97Val)	24.900	0.910	0.602	0.857	ORPHA:99943/ORPHA:98006;ORPHA:99943/ORPHA:98053
1	161306870	T	C	Pathogenic	MPZ	NM_000530.8:c.286A>G_(p.Lys96Glu)	25.700	0.857	0.735	0.834	ORPHA:101082/ORPHA:98053;ORPHA:101082/ORPHA:98006
1	161306886	G	T	Pathogenic	MPZ	NM_000530.8:c.270C>A_(p.Asp90Glu)	10.160	0.618	0.082	0.856	ORPHA:101082/ORPHA:98053;ORPHA:101082/ORPHA:98006
1	161306890	A	G	Pathogenic	MPZ	NM_000530.8:c.266T>C_(p.Ile89Thr)	23.100	0.530	0.279	0.491	ORPHA:101082/ORPHA:98053;ORPHA:101082/ORPHA:98006
1	161306911	T	C	Pathogenic/Likely_pathogenic	MPZ	NM_000530.8:c.245A>G_(p.Tyr82Cys)	27.500	0.829	0.558	0.949	ORPHA:100046/ORPHA:98053;ORPHA:100046/ORPHA:98006
1	161306912	A	G	Pathogenic	MPZ	NM_000530.8:c.244T>C_(p.Tyr82His)	26.100	0.955	0.947	0.669	ORPHA:101082/ORPHA:98053;ORPHA:101082/ORPHA:98006
1	161306914	T	C	Pathogenic	MPZ	NM_000530.8:c.242A>G_(p.His81Arg)	24.000	0.935	0.914	0.948	ORPHA:101082/ORPHA:98053;ORPHA:101082/ORPHA:98006
1	161307259	G	A	Pathogenic	MPZ	NM_000530.8:c.233C>T_(p.Ser78Leu)	33.000	0.904	0.895	0.867	ORPHA:101082/ORPHA:98053;ORPHA:101082/ORPHA:98006
1	161307268	T	A	Pathogenic	MPZ	NM_000530.8:c.224A>T_(p.Asp75Val)	28.400	0.806	0.894	0.831	ORPHA:101082/ORPHA:98053;ORPHA:101082/ORPHA:98006;ORPHA:99943/ORPHA:98006;ORPHA:99943/ORPHA:98053
1	161307304	G	A	Pathogenic/Likely_pathogenic	MPZ	NM_000530.8:c.188C>T_(p.Ser63Phe)	28.500	0.918	0.572	0.697	ORPHA:101082/ORPHA:98053;ORPHA:101082/ORPHA:98006
1	161307304	G	C	Pathogenic	MPZ	NM_000530.8:c.188C>G_(p.Ser63Cys)	27.700	0.929	0.650	0.860	ORPHA:64748/ORPHA:98006;ORPHA:64748/ORPHA:98053
1	161307311	C	T	Pathogenic	MPZ	NM_000530.8:c.181G>A_(p.Asp61Asn)	24.900	0.891	0.705	0.857	ORPHA:101082/ORPHA:98053;ORPHA:101082/ORPHA:98006
1	161307314	C	G	Pathogenic	MPZ	NM_000530.8:c.178G>C_(p.Asp60His)	27.000	0.831	0.635	0.804	ORPHA:99942/ORPHA:98053;ORPHA:99942/ORPHA:98006
1	161307317	A	T	Pathogenic	MPZ	NM_000530.8:c.175T>A_(p.Ser59Thr)	24.100	0.801	0.758	0.358	ORPHA:101082/ORPHA:98053;ORPHA:101082/ORPHA:98006
1	161307361	G	A	Pathogenic	MPZ	NM_000530.8:c.131C>T_(p.Ser44Phe)	28.000	0.939	0.740	0.925	ORPHA:99942/ORPHA:98006;ORPHA:101082/ORPHA:98053;ORPHA:101082/ORPHA:98006;ORPHA:99942/ORPHA:98053
1	161307389	C	A	Pathogenic/Likely_pathogenic	MPZ	NM_000530.8:c.103G>T_(p.Asp35Tyr)	24.300	0.820	0.970	0.850	ORPHA:100046/ORPHA:98053;ORPHA:100046/ORPHA:98006
1	161307389	C	T	Pathogenic	MPZ	NM_000530.8:c.103G>A_(p.Asp35Asn)	23.100	0.793	0.566	0.804	ORPHA:99942/ORPHA:98053;ORPHA:99942/ORPHA:98006
1	161314406	A	G	Pathogenic	SDHC	NM_003001.5:c.1A>G_(p.Met1Val)	25.700	0.906	0.709	0.966	ORPHA:29072/ORPHA:98053;ORPHA:29072/ORPHA:250908;ORPHA:44890/ORPHA:250908;ORPHA:44890/ORPHA:98053;ORPHA:29072/ORPHA:97978;ORPHA:44890/ORPHA:565779;ORPHA:44890/ORPHA:97935
1	161314406	A	T	Pathogenic	SDHC	NM_003001.5:c.1A>T_(p.Met1Leu)	23.800	0.907	0.883	0.949	ORPHA:29072/ORPHA:98053;ORPHA:29072/ORPHA:250908;ORPHA:44890/ORPHA:250908;ORPHA:44890/ORPHA:98053;ORPHA:29072/ORPHA:97978;ORPHA:44890/ORPHA:565779;ORPHA:44890/ORPHA:97935
1	161314408	G	A	Pathogenic	SDHC	NM_003001.5:c.3G>A_(p.Met1Ile)	26.000	0.903	0.675	0.967	ORPHA:29072/ORPHA:98053;ORPHA:29072/ORPHA:250908;ORPHA:44890/ORPHA:250908;ORPHA:44890/ORPHA:98053;ORPHA:29072/ORPHA:97978;ORPHA:44890/ORPHA:565779;ORPHA:44890/ORPHA:97935
1	161356812	A	G	Pathogenic/Likely_pathogenic	SDHC	NM_003001.5:c.377A>G_(p.Tyr126Cys)	28.200	0.884	0.478	0.903	ORPHA:29072/ORPHA:98053;ORPHA:29072/ORPHA:250908;ORPHA:44890/ORPHA:250908;ORPHA:44890/ORPHA:98053;ORPHA:29072/ORPHA:97978;ORPHA:44890/ORPHA:565779;ORPHA:44890/ORPHA:97935
1	161356815	A	G	Pathogenic/Likely_pathogenic	SDHC	NM_003001.5:c.380A>G_(p.His127Arg)	25.900	0.931	0.827	0.985	ORPHA:29072/ORPHA:98053;ORPHA:29072/ORPHA:250908;ORPHA:44890/ORPHA:250908;ORPHA:44890/ORPHA:98053;ORPHA:29072/ORPHA:97978;ORPHA:44890/ORPHA:565779;ORPHA:44890/ORPHA:97935
1	161766363	G	T	Pathogenic	ATF6	NM_007348.4:c.3G>T_(p.Met1Ile)	5.968	0.007	0.573	0.293	ORPHA:49382/ORPHA:98053;ORPHA:49382/ORPHA:97966
1	161781951	A	G	Benign	ATF6	NM_007348.4:c.199A>G_(p.Met67Val)	17.930	0.709	0.208	0.223	ORPHA:49382/ORPHA:98053;ORPHA:49382/ORPHA:97966
1	161819693	C	T	Pathogenic	ATF6	NM_007348.4:c.970C>T_(p.Arg324Cys)	27.000	0.874	0.949	0.951	ORPHA:49382/ORPHA:98053;ORPHA:49382/ORPHA:97966
1	161863292	T	A	Pathogenic	ATF6	NM_007348.4:c.1699T>A_(p.Tyr567Asn)	28.700	0.927	0.914	0.977	ORPHA:49382/ORPHA:98053;ORPHA:49382/ORPHA:97966
1	162776225	C	T	Pathogenic	DDR2	NM_006182.4:c.2138C>T_(p.Thr713Ile)	25.900	0.981	0.934	0.973	ORPHA:93358/ORPHA:93419;ORPHA:93358/ORPHA:93890;ORPHA:93358/ORPHA:98053
1	162776264	T	G	Pathogenic	DDR2	NM_006182.4:c.2177T>G_(p.Ile726Arg)	28.800	0.980	0.967	0.977	ORPHA:93358/ORPHA:93419;ORPHA:93358/ORPHA:93890;ORPHA:93358/ORPHA:98053
1	162776341	C	T	Pathogenic	DDR2	NM_006182.4:c.2254C>T_(p.Arg752Cys)	30.000	0.977	0.987	0.986	ORPHA:93358/ORPHA:93419;ORPHA:93358/ORPHA:93890;ORPHA:93358/ORPHA:98053
1	165210725	C	G	Pathogenic	LMX1A	NM_177398.4:c.721G>C_(p.Val241Leu)	25.100	0.987	0.941	0.848	ORPHA:90635/ORPHA:98036;ORPHA:90635/ORPHA:98053
1	165249614	C	G	Pathogenic	LMX1A	NM_177398.4:c.290G>C_(p.Cys97Ser)	23.600	0.985	0.949	0.970	ORPHA:90635/ORPHA:98036;ORPHA:90635/ORPHA:98053
1	168291213	T	G	Pathogenic	TBX19	NM_005149.3:c.257T>G_(p.Met86Arg)	27.000	0.977	0.963	0.963	ORPHA:199296/ORPHA:98053;ORPHA:199296/ORPHA:97978
1	168291339	C	T	Pathogenic	TBX19	NM_005149.3:c.383C>T_(p.Ser128Phe)	25.900	0.984	0.800	0.965	ORPHA:199296/ORPHA:98053;ORPHA:199296/ORPHA:97978
1	168305041	T	C	Benign	TBX19	NM_005149.3:c.761T>C_(p.Val254Ala)	17.400	0.895	0.169	0.278	ORPHA:199296/ORPHA:98053;ORPHA:199296/ORPHA:97978
1	169468154	A	G	Benign/Likely_benign	SLC19A2	NM_006996.3:c.1322T>C_(p.Ile441Thr)	25.200	0.986	0.248	0.683	ORPHA:49827/ORPHA:97992;ORPHA:49827/ORPHA:68367;ORPHA:49827/ORPHA:93890;ORPHA:49827/ORPHA:97978;ORPHA:49827/ORPHA:98053;ORPHA:49827/ORPHA:98036
1	169477447	C	T	Pathogenic	SLC19A2	NM_006996.3:c.515G>A_(p.Gly172Asp)	25.400	0.997	0.854	0.984	ORPHA:49827/ORPHA:97992;ORPHA:49827/ORPHA:68367;ORPHA:49827/ORPHA:93890;ORPHA:49827/ORPHA:97978;ORPHA:49827/ORPHA:98053;ORPHA:49827/ORPHA:98036
1	169477534	G	A	Pathogenic	SLC19A2	NM_006996.3:c.428C>T_(p.Ser143Phe)	28.600	0.994	0.945	0.992	ORPHA:49827/ORPHA:97992;ORPHA:49827/ORPHA:68367;ORPHA:49827/ORPHA:93890;ORPHA:49827/ORPHA:97978;ORPHA:49827/ORPHA:98053;ORPHA:49827/ORPHA:98036
1	169485615	G	A	Pathogenic	SLC19A2	NM_006996.3:c.152C>T_(p.Pro51Leu)	32.000	0.965	0.643	0.776	ORPHA:49827/ORPHA:97992;ORPHA:49827/ORPHA:68367;ORPHA:49827/ORPHA:93890;ORPHA:49827/ORPHA:97978;ORPHA:49827/ORPHA:98053;ORPHA:49827/ORPHA:98036
1	169515529	A	G	Benign/Likely_benign	F5	NM_000130.5:c.6443T>C_(p.Met2148Thr)	25.500	0.786	0.412	0.454	ORPHA:326/ORPHA:98053;ORPHA:131/ORPHA:565779;ORPHA:131/ORPHA:57146;ORPHA:326/ORPHA:97992
1	169528054	C	T	Benign/Likely_benign	F5	NM_000130.5:c.5460G>A_(p.Met1820Ile)	24.700	0.948	0.439	0.359	ORPHA:326/ORPHA:98053;ORPHA:131/ORPHA:565779;ORPHA:131/ORPHA:57146;ORPHA:326/ORPHA:97992
1	169529782	G	C	Benign/Likely_benign	F5	NM_000130.5:c.5245C>G_(p.Leu1749Val)	20.600	0.427	0.440	0.131	ORPHA:326/ORPHA:98053;ORPHA:131/ORPHA:565779;ORPHA:131/ORPHA:57146;ORPHA:326/ORPHA:97992
1	169530805	T	C	Pathogenic	F5	NM_000130.5:c.5189A>G_(p.Tyr1730Cys)	32.000	0.982	0.962	0.892	ORPHA:326/ORPHA:98053;ORPHA:326/ORPHA:97992
1	169540880	G	A	Benign/Likely_benign	F5	NM_000130.5:c.4210C>T_(p.Pro1404Ser)	1.876	0.047	0.329	0.046	ORPHA:326/ORPHA:98053;ORPHA:131/ORPHA:565779;ORPHA:131/ORPHA:57146;ORPHA:326/ORPHA:97992
1	169540901	G	A	Benign/Likely_benign	F5	NM_000130.5:c.4189C>T_(p.Leu1397Phe)	0.704	0.045	0.066	0.086	ORPHA:326/ORPHA:98053;ORPHA:131/ORPHA:565779;ORPHA:131/ORPHA:57146;ORPHA:326/ORPHA:97992
1	169541110	T	C	Benign/Likely_benign	F5	NM_000130.5:c.3980A>G_(p.His1327Arg)	10.450	0.075	0.125	0.148	ORPHA:326/ORPHA:98053;ORPHA:326/ORPHA:97992
1	169541237	G	T	Benign/Likely_benign	F5	NM_000130.5:c.3853C>A_(p.Leu1285Ile)	0.121	0.099	0.027	0.083	ORPHA:326/ORPHA:98053;ORPHA:131/ORPHA:565779;ORPHA:131/ORPHA:57146;ORPHA:326/ORPHA:97992
1	169541652	G	C	Benign/Likely_benign	F5	NM_000130.5:c.3438C>G_(p.His1146Gln)	0.595	0.055	0.026	0.216	ORPHA:326/ORPHA:98053;ORPHA:131/ORPHA:565779;ORPHA:131/ORPHA:57146;ORPHA:326/ORPHA:97992
1	169542317	T	C	Benign/Likely_benign	F5	NM_000130.5:c.2773A>G_(p.Lys925Glu)	0.157	0.001	0.002	0.038	ORPHA:326/ORPHA:98053;ORPHA:131/ORPHA:565779;ORPHA:131/ORPHA:57146;ORPHA:326/ORPHA:97992
1	169542347	T	A	Benign/Likely_benign	F5	NM_000130.5:c.2743A>T_(p.Thr915Ser)	0.474	0.003	0.118	0.057	ORPHA:326/ORPHA:98053;ORPHA:131/ORPHA:565779;ORPHA:131/ORPHA:57146;ORPHA:326/ORPHA:97992
1	169542496	T	C	Benign/Likely_benign	F5	NM_000130.5:c.2594A>G_(p.His865Arg)	0.058	0.062	0.069	0.032	ORPHA:326/ORPHA:98053;ORPHA:131/ORPHA:565779;ORPHA:131/ORPHA:57146;ORPHA:326/ORPHA:97992
1	169542640	T	G	Benign/Likely_benign	F5	NM_000130.5:c.2450A>C_(p.Asn817Thr)	14.240	0.135	0.191	0.069	ORPHA:326/ORPHA:98053;ORPHA:131/ORPHA:565779;ORPHA:131/ORPHA:57146;ORPHA:326/ORPHA:97992
1	169542665	G	A	Benign/Likely_benign	F5	NM_000130.5:c.2425C>T_(p.Pro809Ser)	5.116	0.160	0.217	0.096	ORPHA:326/ORPHA:98053;ORPHA:131/ORPHA:565779;ORPHA:131/ORPHA:57146;ORPHA:326/ORPHA:97992
1	169542961	T	C	Benign	F5	NM_000130.5:c.2129A>G_(p.His710Arg)	0.006	0.016	0.040	0.043	ORPHA:326/ORPHA:98053;ORPHA:326/ORPHA:97992
1	169542985	G	A	Benign	F5	NM_000130.5:c.2105C>T_(p.Thr702Ile)	15.200	0.117	0.364	0.122	ORPHA:326/ORPHA:98053;ORPHA:326/ORPHA:97992
1	169549874	C	T	Benign/Likely_benign	F5	NM_000130.5:c.1538G>A_(p.Arg513Lys)	20.500	0.948	0.250	0.188	ORPHA:326/ORPHA:98053;ORPHA:131/ORPHA:565779;ORPHA:131/ORPHA:57146;ORPHA:326/ORPHA:97992
1	169552615	A	G	Benign/Likely_benign	F5	NM_000130.5:c.1238T>C_(p.Met413Thr)	0.056	0.036	0.065	0.045	ORPHA:326/ORPHA:98053;ORPHA:131/ORPHA:565779;ORPHA:131/ORPHA:57146;ORPHA:326/ORPHA:97992
1	169572275	C	G	Benign/Likely_benign	F5	NM_000130.5:c.319G>C_(p.Asp107His)	20.400	0.285	0.162	0.111	ORPHA:326/ORPHA:98053;ORPHA:131/ORPHA:565779;ORPHA:131/ORPHA:57146;ORPHA:326/ORPHA:97992
1	169586344	C	T	Benign/Likely_benign	F5	NM_000130.5:c.43G>A_(p.Gly15Ser)	22.800	0.275	0.136	0.160	ORPHA:326/ORPHA:98053;ORPHA:131/ORPHA:565779;ORPHA:131/ORPHA:57146;ORPHA:326/ORPHA:97992
1	170544841	G	C	Pathogenic	GORAB	NM_152281.3:c.658G>C_(p.Ala220Pro)	28.400	0.998	0.932	0.981	ORPHA:2078/ORPHA:98053;ORPHA:2078/ORPHA:93419;ORPHA:2078/ORPHA:89826;ORPHA:2078/ORPHA:97962;ORPHA:2078/ORPHA:165711;ORPHA:2078/ORPHA:93890
1	170552235	G	A	Benign	GORAB	NM_152281.3:c.883G>A_(p.Glu295Lys)	22.700	0.917	0.206	0.073	ORPHA:2078/ORPHA:98053;ORPHA:2078/ORPHA:93419;ORPHA:2078/ORPHA:89826;ORPHA:2078/ORPHA:97962;ORPHA:2078/ORPHA:165711;ORPHA:2078/ORPHA:93890
1	170719822	T	C	Pathogenic	PRRX1	NM_022716.4:c.338T>C_(p.Phe113Ser)	31.000	0.981	0.870	0.989	ORPHA:990/ORPHA:98053;ORPHA:990/ORPHA:93890;ORPHA:990/ORPHA:98006
1	170736139	G	C	Pathogenic	PRRX1	NM_022716.4:c.691G>C_(p.Ala231Pro)	29.900	0.990	0.980	0.887	ORPHA:990/ORPHA:98053;ORPHA:990/ORPHA:93890;ORPHA:990/ORPHA:98006
1	171636000	G	T	Pathogenic	MYOC	NM_000261.2:c.1440C>A_(p.Asn480Lys)	23.600	0.550	0.427	0.874	ORPHA:98977/ORPHA:97966;ORPHA:98977/ORPHA:93890;ORPHA:98977/ORPHA:98053
1	171636010	A	C	Pathogenic	MYOC	NM_000261.2:c.1430T>G_(p.Ile477Ser)	26.800	0.879	0.973	0.545	ORPHA:98977/ORPHA:97966;ORPHA:98977/ORPHA:93890;ORPHA:98977/ORPHA:98053
1	171636010	A	T	Pathogenic	MYOC	NM_000261.2:c.1430T>A_(p.Ile477Asn)	26.800	0.875	0.970	0.567	ORPHA:98977/ORPHA:97966;ORPHA:98977/ORPHA:93890;ORPHA:98977/ORPHA:98053
1	171636131	A	G	Pathogenic	MYOC	NM_000261.2:c.1309T>C_(p.Tyr437His)	28.600	0.912	0.971	0.975	ORPHA:98977/ORPHA:97966;ORPHA:98977/ORPHA:93890;ORPHA:98977/ORPHA:98053
1	171636143	A	G	Pathogenic	MYOC	NM_000261.2:c.1297T>C_(p.Cys433Arg)	29.600	0.892	0.985	0.958	ORPHA:98977/ORPHA:97966;ORPHA:98977/ORPHA:93890;ORPHA:98977/ORPHA:98053
1	171636173	T	C	Pathogenic	MYOC	NM_000261.2:c.1267A>G_(p.Lys423Glu)	25.600	0.845	0.922	0.940	ORPHA:98977/ORPHA:97966;ORPHA:98977/ORPHA:93890;ORPHA:98977/ORPHA:98053
1	171636301	T	G	Pathogenic	MYOC	NM_000261.2:c.1139A>C_(p.Asp380Ala)	28.300	0.889	0.993	0.980	ORPHA:98977/ORPHA:97966;ORPHA:98977/ORPHA:93890;ORPHA:98977/ORPHA:98053
1	171636310	G	A	Pathogenic	MYOC	NM_000261.2:c.1130C>T_(p.Thr377Met)	25.900	0.865	0.379	0.779	ORPHA:98977/ORPHA:97966;ORPHA:98977/ORPHA:93890;ORPHA:98977/ORPHA:98053
1	171636331	G	A	Pathogenic	MYOC	NM_000261.2:c.1109C>T_(p.Pro370Leu)	24.800	0.807	0.779	0.714	ORPHA:98977/ORPHA:97966;ORPHA:98977/ORPHA:93890;ORPHA:98977/ORPHA:98053
1	171636341	C	T	Pathogenic	MYOC	NM_000261.2:c.1099G>A_(p.Gly367Arg)	23.800	0.813	0.606	0.771	ORPHA:98977/ORPHA:97966;ORPHA:98977/ORPHA:93890;ORPHA:98977/ORPHA:98053
1	171636386	C	T	Benign	MYOC	NM_000261.2:c.1054G>A_(p.Glu352Lys)	24.100	0.913	0.253	0.530	ORPHA:98977/ORPHA:97966;ORPHA:98977/ORPHA:93890;ORPHA:98977/ORPHA:98053
1	171636430	T	C	Pathogenic	MYOC	NM_000261.2:c.1010A>G_(p.Gln337Arg)	22.800	0.848	0.929	0.549	ORPHA:98977/ORPHA:97966;ORPHA:98977/ORPHA:93890;ORPHA:98977/ORPHA:98053
1	171652385	C	T	Benign	MYOC	NM_000261.2:c.227G>A_(p.Arg76Lys)	20.500	0.857	0.066	0.064	ORPHA:98977/ORPHA:97966;ORPHA:98977/ORPHA:93890;ORPHA:98977/ORPHA:98053
1	172659460	T	C	Benign	FASLG	NM_000639.3:c.259T>C_(p.Phe87Leu)	22.700	0.956	0.205	0.603	ORPHA:3261/ORPHA:98004;ORPHA:3261/ORPHA:565779;ORPHA:3261/ORPHA:98053;ORPHA:3261/ORPHA:250908;ORPHA:3261/ORPHA:97992
1	172665775	G	C	Pathogenic	FASLG	NM_000639.3:c.605G>C_(p.Cys202Ser)	25.900	0.963	0.795	0.824	ORPHA:3261/ORPHA:98004;ORPHA:3261/ORPHA:565779;ORPHA:3261/ORPHA:98053;ORPHA:3261/ORPHA:250908;ORPHA:3261/ORPHA:97992
1	172665910	C	A	Pathogenic	FASLG	NM_000639.3:c.740C>A_(p.Ala247Glu)	24.400	0.799	0.809	0.941	ORPHA:3261/ORPHA:98004;ORPHA:3261/ORPHA:565779;ORPHA:3261/ORPHA:98053;ORPHA:3261/ORPHA:250908;ORPHA:3261/ORPHA:97992
1	172665999	G	A	Pathogenic	FASLG	NM_000639.3:c.829G>A_(p.Gly277Ser)	26.300	0.979	0.549	0.967	ORPHA:3261/ORPHA:98004;ORPHA:3261/ORPHA:565779;ORPHA:3261/ORPHA:98053;ORPHA:3261/ORPHA:250908;ORPHA:3261/ORPHA:97992
1	173826692	A	G	Pathogenic	DARS2	NM_018122.5:c.133A>G_(p.Ser45Gly)	23.100	0.995	0.900	0.796	ORPHA:137898/ORPHA:98006;ORPHA:137898/ORPHA:98053;ORPHA:137898/ORPHA:68367
1	173831593	G	T	Pathogenic	DARS2	NM_018122.5:c.455G>T_(p.Cys152Phe)	26.300	0.991	0.871	0.942	ORPHA:137898/ORPHA:98006;ORPHA:137898/ORPHA:98053;ORPHA:137898/ORPHA:68367
1	173833419	G	A	Pathogenic	DARS2	NM_018122.5:c.536G>A_(p.Arg179His)	31.000	0.993	0.984	0.927	ORPHA:137898/ORPHA:98006;ORPHA:137898/ORPHA:98053;ORPHA:137898/ORPHA:68367
1	173833463	G	A	Benign/Likely_benign	DARS2	NM_018122.5:c.580G>A_(p.Val194Ile)	23.600	0.989	0.859	0.512	ORPHA:137898/ORPHA:98006;ORPHA:137898/ORPHA:98053;ORPHA:137898/ORPHA:68367
1	173833470	A	G	Benign	DARS2	NM_018122.5:c.587A>G_(p.Lys196Arg)	16.590	0.871	0.073	0.146	ORPHA:137898/ORPHA:98006;ORPHA:137898/ORPHA:98053;ORPHA:137898/ORPHA:68367
1	173838207	G	A	Pathogenic	DARS2	NM_018122.5:c.788G>A_(p.Arg263Gln)	32.000	0.981	0.864	0.948	ORPHA:137898/ORPHA:98006;ORPHA:137898/ORPHA:98053;ORPHA:137898/ORPHA:68367
1	173839539	G	A	Benign	DARS2	NM_018122.5:c.1013G>A_(p.Gly338Glu)	19.840	0.777	0.748	0.227	ORPHA:137898/ORPHA:98006;ORPHA:137898/ORPHA:98053;ORPHA:137898/ORPHA:68367
1	173853873	C	A	Benign/Likely_benign	DARS2	NM_018122.5:c.1642C>A_(p.Leu548Met)	22.700	0.905	0.282	0.469	ORPHA:137898/ORPHA:98006;ORPHA:137898/ORPHA:98053;ORPHA:137898/ORPHA:68367
1	173857604	C	T	Pathogenic	DARS2	NM_018122.5:c.1837C>T_(p.Leu613Phe)	26.000	0.949	0.774	0.579	ORPHA:137898/ORPHA:98006;ORPHA:137898/ORPHA:98053;ORPHA:137898/ORPHA:68367
1	173857643	C	G	Pathogenic	DARS2	NM_018122.5:c.1876C>G_(p.Leu626Val)	22.600	0.901	0.788	0.833	ORPHA:137898/ORPHA:98006;ORPHA:137898/ORPHA:98053;ORPHA:137898/ORPHA:68367
1	173857644	T	A	Pathogenic	DARS2	NM_018122.5:c.1877T>A_(p.Leu626Gln)	29.100	0.967	0.913	0.941	ORPHA:137898/ORPHA:98006;ORPHA:137898/ORPHA:98053;ORPHA:137898/ORPHA:68367
1	173903902	G	A	Pathogenic	SERPINC1	NM_000488.4:c.1382C>T_(p.Pro461Leu)	27.500	0.973	0.730	0.911	ORPHA:82/ORPHA:98023;ORPHA:82/ORPHA:97992;ORPHA:82/ORPHA:93419;ORPHA:82/ORPHA:98053
1	173903968	G	A	Pathogenic	SERPINC1	NM_000488.4:c.1316C>T_(p.Pro439Leu)	29.000	0.988	0.939	0.976	ORPHA:82/ORPHA:98023;ORPHA:82/ORPHA:97992;ORPHA:82/ORPHA:93419;ORPHA:82/ORPHA:98053
1	173903978	C	T	Pathogenic	SERPINC1	NM_000488.4:c.1306G>A_(p.Ala436Thr)	26.900	0.980	0.863	0.955	ORPHA:82/ORPHA:98023;ORPHA:82/ORPHA:97992;ORPHA:82/ORPHA:93419;ORPHA:82/ORPHA:98053
1	173904007	G	A	Pathogenic	SERPINC1	NM_000488.4:c.1277C>T_(p.Ser426Leu)	28.000	0.988	0.860	0.953	ORPHA:82/ORPHA:98023;ORPHA:82/ORPHA:97992;ORPHA:82/ORPHA:93419;ORPHA:82/ORPHA:98053
1	173904010	C	G	Pathogenic	SERPINC1	NM_000488.4:c.1274G>C_(p.Arg425Pro)	26.400	0.985	0.968	0.979	ORPHA:82/ORPHA:98023;ORPHA:82/ORPHA:97992;ORPHA:82/ORPHA:93419;ORPHA:82/ORPHA:98053
1	173904010	C	T	Pathogenic	SERPINC1	NM_000488.4:c.1274G>A_(p.Arg425His)	26.500	0.980	0.952	0.880	ORPHA:82/ORPHA:98023;ORPHA:82/ORPHA:97992;ORPHA:82/ORPHA:93419;ORPHA:82/ORPHA:98053
1	173904011	G	A	Pathogenic	SERPINC1	NM_000488.4:c.1273C>T_(p.Arg425Cys)	29.800	0.981	0.919	0.957	ORPHA:82/ORPHA:98023;ORPHA:82/ORPHA:97992;ORPHA:82/ORPHA:93419;ORPHA:82/ORPHA:98053
1	173904013	C	T	Pathogenic	SERPINC1	NM_000488.4:c.1271G>A_(p.Gly424Asp)	25.000	0.959	0.831	0.967	ORPHA:82/ORPHA:98023;ORPHA:82/ORPHA:97992;ORPHA:82/ORPHA:93419;ORPHA:82/ORPHA:98053
1	173904038	C	G	Pathogenic	SERPINC1	NM_000488.4:c.1246G>C_(p.Ala416Pro)	24.500	0.985	0.941	0.789	ORPHA:82/ORPHA:98023;ORPHA:82/ORPHA:97992;ORPHA:82/ORPHA:93419;ORPHA:82/ORPHA:98053
1	173904044	C	T	Pathogenic	SERPINC1	NM_000488.4:c.1240G>A_(p.Ala414Thr)	25.300	0.980	0.921	0.839	ORPHA:82/ORPHA:98023;ORPHA:82/ORPHA:97992;ORPHA:82/ORPHA:93419;ORPHA:82/ORPHA:98053
1	173907511	A	G	Pathogenic/Likely_pathogenic	SERPINC1	NM_000488.4:c.1157T>C_(p.Ile386Thr)	26.200	0.996	0.701	0.801	ORPHA:82/ORPHA:98023;ORPHA:82/ORPHA:97992;ORPHA:82/ORPHA:93419;ORPHA:82/ORPHA:98053
1	173909564	A	G	Pathogenic	SERPINC1	NM_000488.4:c.1141T>C_(p.Ser381Pro)	23.400	0.962	0.715	0.770	ORPHA:82/ORPHA:98023;ORPHA:82/ORPHA:97992;ORPHA:82/ORPHA:93419;ORPHA:82/ORPHA:98053
1	173909791	G	T	Benign/Likely_benign	SERPINC1	NM_000488.4:c.914C>A_(p.Pro305His)	27.600	0.989	0.974	0.951	ORPHA:82/ORPHA:98023;ORPHA:82/ORPHA:97992;ORPHA:82/ORPHA:93419;ORPHA:82/ORPHA:98053
1	173910849	A	G	Pathogenic	SERPINC1	NM_000488.4:c.667T>C_(p.Ser223Pro)	21.900	0.182	0.681	0.770	ORPHA:82/ORPHA:98023;ORPHA:82/ORPHA:97992;ORPHA:82/ORPHA:93419;ORPHA:82/ORPHA:98053
1	173911923	T	G	Pathogenic	SERPINC1	NM_000488.4:c.500A>C_(p.Asn167Thr)	24.300	0.982	0.847	0.752	ORPHA:82/ORPHA:98023;ORPHA:82/ORPHA:97992;ORPHA:82/ORPHA:93419;ORPHA:82/ORPHA:98053
1	173911981	A	G	Pathogenic	SERPINC1	NM_000488.4:c.442T>C_(p.Ser148Pro)	26.600	0.987	0.969	0.925	ORPHA:82/ORPHA:98023;ORPHA:82/ORPHA:97992;ORPHA:82/ORPHA:93419;ORPHA:82/ORPHA:98053
1	173911984	T	C	Benign	SERPINC1	NM_000488.4:c.439A>G_(p.Thr147Ala)	23.500	0.956	0.282	0.438	ORPHA:82/ORPHA:98023;ORPHA:82/ORPHA:97992;ORPHA:82/ORPHA:93419;ORPHA:82/ORPHA:98053
1	173911987	T	C	Pathogenic	SERPINC1	NM_000488.4:c.436A>G_(p.Lys146Glu)	26.900	0.979	0.865	0.876	ORPHA:82/ORPHA:98023;ORPHA:82/ORPHA:97992;ORPHA:82/ORPHA:93419;ORPHA:82/ORPHA:98053
1	173914570	G	A	Pathogenic/Likely_pathogenic	SERPINC1	NM_000488.4:c.391C>T_(p.Leu131Phe)	29.600	0.935	0.980	0.902	ORPHA:82/ORPHA:98023;ORPHA:82/ORPHA:97992;ORPHA:82/ORPHA:93419;ORPHA:82/ORPHA:98053
1	173914582	A	G	Pathogenic	SERPINC1	NM_000488.4:c.379T>C_(p.Cys127Arg)	24.100	0.928	0.971	0.955	ORPHA:82/ORPHA:98023;ORPHA:82/ORPHA:97992;ORPHA:82/ORPHA:93419;ORPHA:82/ORPHA:98053
1	173914620	C	T	Pathogenic	SERPINC1	NM_000488.4:c.341G>A_(p.Ser114Asn)	25.700	0.909	0.944	0.981	ORPHA:82/ORPHA:98023;ORPHA:82/ORPHA:97992;ORPHA:82/ORPHA:93419;ORPHA:82/ORPHA:98053
1	173914726	G	A	Pathogenic/Likely_pathogenic	SERPINC1	NM_000488.4:c.235C>T_(p.Arg79Cys)	28.000	0.908	0.852	0.943	ORPHA:82/ORPHA:98023;ORPHA:82/ORPHA:97992;ORPHA:82/ORPHA:93419;ORPHA:82/ORPHA:98053
1	173914726	G	T	Pathogenic	SERPINC1	NM_000488.4:c.235C>A_(p.Arg79Ser)	24.400	0.903	0.794	0.936	ORPHA:82/ORPHA:98023;ORPHA:82/ORPHA:97992;ORPHA:82/ORPHA:93419;ORPHA:82/ORPHA:98053
1	173914743	G	A	Pathogenic/Likely_pathogenic	SERPINC1	NM_000488.4:c.218C>T_(p.Pro73Leu)	28.400	0.976	0.984	0.920	ORPHA:82/ORPHA:98023;ORPHA:82/ORPHA:97992;ORPHA:82/ORPHA:93419;ORPHA:82/ORPHA:98053
1	173914845	A	T	Pathogenic	SERPINC1	NM_000488.4:c.116T>A_(p.Ile39Asn)	26.600	0.982	0.979	0.933	ORPHA:82/ORPHA:98023;ORPHA:82/ORPHA:97992;ORPHA:82/ORPHA:93419;ORPHA:82/ORPHA:98053
1	173914893	A	G	Pathogenic	SERPINC1	NM_000488.4:c.68T>C_(p.Leu23Pro)	26.400	0.987	0.915	0.848	ORPHA:82/ORPHA:98023;ORPHA:82/ORPHA:97992;ORPHA:82/ORPHA:93419;ORPHA:82/ORPHA:98053
1	179551396	T	A	Pathogenic	NPHS2	NM_014625.4:c.929A>T_(p.Glu310Val)	25.200	0.836	0.628	0.671	ORPHA:656/ORPHA:98053;ORPHA:656/ORPHA:565779;ORPHA:656/ORPHA:93626
1	179552605	G	A	Pathogenic/Likely_pathogenic	NPHS2	NM_014625.4:c.871C>T_(p.Arg291Trp)	34.000	0.924	0.588	0.805	ORPHA:656/ORPHA:98053;ORPHA:656/ORPHA:565779;ORPHA:656/ORPHA:93626
1	179552625	G	A	Pathogenic/Likely_pathogenic	NPHS2	NM_014625.4:c.851C>T_(p.Ala284Val)	26.000	0.957	0.256	0.936	ORPHA:656/ORPHA:98053;ORPHA:656/ORPHA:565779;ORPHA:656/ORPHA:93626
1	179552664	G	A	Pathogenic	NPHS2	NM_014625.4:c.812C>T_(p.Pro271Leu)	32.000	0.969	0.726	0.980	ORPHA:656/ORPHA:98053;ORPHA:656/ORPHA:565779;ORPHA:656/ORPHA:93626
1	179557051	C	A	Pathogenic/Likely_pathogenic	NPHS2	NM_014625.4:c.714G>T_(p.Arg238Ser)	25.200	0.843	0.830	0.955	ORPHA:656/ORPHA:98053;ORPHA:656/ORPHA:565779;ORPHA:656/ORPHA:93626
1	179557227	C	T	Pathogenic	NPHS2	NM_014625.4:c.538G>A_(p.Val180Met)	24.300	0.939	0.569	0.604	ORPHA:656/ORPHA:98053;ORPHA:656/ORPHA:565779;ORPHA:656/ORPHA:93626
1	179559710	C	T	Pathogenic/Likely_pathogenic	NPHS2	NM_014625.4:c.503G>A_(p.Arg168His)	27.600	0.937	0.974	0.982	ORPHA:656/ORPHA:98053;ORPHA:656/ORPHA:565779;ORPHA:656/ORPHA:93626
1	179559734	T	C	Pathogenic	NPHS2	NM_014625.4:c.479A>G_(p.Asp160Gly)	31.000	0.946	0.910	0.977	ORPHA:656/ORPHA:98053;ORPHA:656/ORPHA:565779;ORPHA:656/ORPHA:93626
1	179564715	G	A	Pathogenic	NPHS2	NM_014625.4:c.353C>T_(p.Pro118Leu)	27.300	0.968	0.881	0.879	ORPHA:656/ORPHA:98053;ORPHA:656/ORPHA:565779;ORPHA:656/ORPHA:93626
1	179575591	C	A	Pathogenic	NPHS2	NM_014625.4:c.274G>T_(p.Gly92Cys)	34.000	0.889	0.918	0.914	ORPHA:656/ORPHA:98053;ORPHA:656/ORPHA:565779;ORPHA:656/ORPHA:93626
1	179575741	C	T	Benign/Likely_benign	NPHS2	NM_014625.4:c.124G>A_(p.Gly42Arg)	2.692	0.047	0.587	0.649	ORPHA:656/ORPHA:98053;ORPHA:656/ORPHA:565779;ORPHA:656/ORPHA:93626
1	179882572	C	G	Benign/Likely_benign	TOR1AIP1	NM_015602.4:c.70C>G_(p.Pro24Ala)	25.000	0.891	0.391	0.620	ORPHA:424261/ORPHA:98006;ORPHA:424261/ORPHA:98053
1	179882930	C	T	Benign	TOR1AIP1	NM_015602.4:c.428C>T_(p.Ser143Phe)	24.100	0.435	0.047	0.300	ORPHA:424261/ORPHA:98006;ORPHA:424261/ORPHA:98053
1	179882939	T	C	Benign	TOR1AIP1	NM_015602.4:c.437T>C_(p.Met146Thr)	2.664	0.003	0.049	0.086	ORPHA:424261/ORPHA:98006;ORPHA:424261/ORPHA:98053
1	179907853	C	G	Benign	TOR1AIP1	NM_015602.4:c.827C>G_(p.Pro276Arg)	16.470	0.195	0.045	0.322	ORPHA:424261/ORPHA:98006;ORPHA:424261/ORPHA:98053
1	179908645	A	C	Benign	TOR1AIP1	NM_015602.4:c.879A>C_(p.Gln293His)	1.269	0.041	0.049	0.163	ORPHA:424261/ORPHA:98006;ORPHA:424261/ORPHA:98053
1	180271497	T	G	Pathogenic	LHX4	NM_033343.4:c.569T>G_(p.Leu190Arg)	29.200	0.932	0.973	0.994	ORPHA:85442/ORPHA:98053;ORPHA:85442/ORPHA:97978
1	180271856	G	C	Pathogenic	LHX4	NM_033343.4:c.628G>C_(p.Ala210Pro)	27.300	0.953	0.876	0.988	ORPHA:85442/ORPHA:98053;ORPHA:85442/ORPHA:97978
1	180274389	A	G	Benign	LHX4	NM_033343.4:c.983A>G_(p.Asn328Ser)	13.780	0.920	0.061	0.019	ORPHA:85442/ORPHA:98053;ORPHA:85442/ORPHA:97978
1	180274566	A	C	Benign	LHX4	NM_033343.4:c.1160A>C_(p.His387Pro)	24.300	0.988	0.789	0.533	ORPHA:85442/ORPHA:98053;ORPHA:85442/ORPHA:97978
1	180274568	C	A	Pathogenic	LHX4	NM_033343.4:c.1162C>A_(p.Pro388Thr)	17.960	0.936	0.409	0.272	ORPHA:85442/ORPHA:98053;ORPHA:85442/ORPHA:97978
1	180274571	C	A	Benign	LHX4	NM_033343.4:c.1165C>A_(p.Pro389Thr)	22.400	0.985	0.589	0.692	ORPHA:85442/ORPHA:98053;ORPHA:85442/ORPHA:97978
1	180803571	G	A	Pathogenic	XPR1	NM_004736.4:c.407G>A_(p.Ser136Asn)	25.300	0.971	0.768	0.687	ORPHA:1980/ORPHA:98053;ORPHA:1980/ORPHA:98006
1	180803583	T	C	Pathogenic	XPR1	NM_004736.4:c.419T>C_(p.Leu140Pro)	28.500	0.977	0.965	0.976	ORPHA:1980/ORPHA:98053;ORPHA:1980/ORPHA:98006
1	180803598	T	C	Pathogenic	XPR1	NM_004736.4:c.434T>C_(p.Leu145Pro)	29.500	0.977	0.950	0.992	ORPHA:1980/ORPHA:98053;ORPHA:1980/ORPHA:98006
1	180806529	T	C	Pathogenic	XPR1	NM_004736.4:c.653T>C_(p.Leu218Ser)	27.500	0.974	0.978	0.970	ORPHA:1980/ORPHA:98053;ORPHA:1980/ORPHA:98006
1	182384506	G	A	Pathogenic	GLUL	NM_001033044.4:c.1021C>T_(p.Arg341Cys)	31.000	0.975	0.873	0.540	ORPHA:71278/ORPHA:98053;ORPHA:71278/ORPHA:68367;ORPHA:71278/ORPHA:98006
1	182384557	G	A	Pathogenic	GLUL	NM_001033044.4:c.970C>T_(p.Arg324Cys)	31.000	0.972	0.956	0.973	ORPHA:71278/ORPHA:98053;ORPHA:71278/ORPHA:68367;ORPHA:71278/ORPHA:98006
1	182384557	G	T	Pathogenic	GLUL	NM_001033044.4:c.970C>A_(p.Arg324Ser)	28.800	0.974	0.977	0.982	ORPHA:71278/ORPHA:98053;ORPHA:71278/ORPHA:68367;ORPHA:71278/ORPHA:98006
1	182586804	C	T	Pathogenic	RNASEL	NM_021133.4:c.3G>A_(p.Met1Ile)	21.400	0.951	0.852	0.972	ORPHA:1331/ORPHA:101433;ORPHA:1331/ORPHA:250908;ORPHA:1331/ORPHA:98053
1	183215555	C	T	Benign	LAMC2	NM_005562.3:c.371C>T_(p.Thr124Met)	23.400	0.944	0.091	0.180	ORPHA:79405/ORPHA:89826;ORPHA:79404/ORPHA:93890;ORPHA:79402/ORPHA:98053;ORPHA:79405/ORPHA:98053;ORPHA:251393/ORPHA:89826;ORPHA:79404/ORPHA:89826;ORPHA:79404/ORPHA:98026;ORPHA:79404/ORPHA:97966;ORPHA:251393/ORPHA:98026;ORPHA:251393/ORPHA:98053;ORPHA:79404/ORPHA:98053;ORPHA:79402/ORPHA:98026;ORPHA:79402/ORPHA:89826;ORPHA:79402/ORPHA:93890;ORPHA:79405/ORPHA:93890;ORPHA:79405/ORPHA:98026;ORPHA:251393…
1	183232835	G	C	Benign	LAMC2	NM_005562.3:c.2198G>C_(p.Ser733Thr)	13.160	0.350	0.085	0.212	ORPHA:79405/ORPHA:89826;ORPHA:79404/ORPHA:93890;ORPHA:79402/ORPHA:98053;ORPHA:79405/ORPHA:98053;ORPHA:251393/ORPHA:89826;ORPHA:79404/ORPHA:89826;ORPHA:79404/ORPHA:98026;ORPHA:79404/ORPHA:97966;ORPHA:251393/ORPHA:98026;ORPHA:251393/ORPHA:98053;ORPHA:79404/ORPHA:98053;ORPHA:79402/ORPHA:98026;ORPHA:79402/ORPHA:89826;ORPHA:79402/ORPHA:93890;ORPHA:79405/ORPHA:93890;ORPHA:79405/ORPHA:98026;ORPHA:251393…
1	183560204	G	A	Benign/Likely_benign	NCF2	NM_000433.4:c.1360C>T_(p.Pro454Ser)	2.110	0.073	0.038	0.071	ORPHA:379/ORPHA:98004;ORPHA:379/ORPHA:565779;ORPHA:379/ORPHA:97966;ORPHA:379/ORPHA:97955;ORPHA:379/ORPHA:98053;ORPHA:379/ORPHA:97935;ORPHA:379/ORPHA:89826
1	183560222	T	C	Benign	NCF2	NM_000433.4:c.1342A>G_(p.Asn448Asp)	1.997	0.025	0.088	0.082	ORPHA:379/ORPHA:98004;ORPHA:379/ORPHA:565779;ORPHA:379/ORPHA:97966;ORPHA:379/ORPHA:97955;ORPHA:379/ORPHA:98053;ORPHA:379/ORPHA:97935;ORPHA:379/ORPHA:89826
1	183563229	T	A	Benign/Likely_benign	NCF2	NM_000433.4:c.1256A>T_(p.Asn419Ile)	25.400	0.867	0.882	0.468	ORPHA:379/ORPHA:98004;ORPHA:379/ORPHA:97935;ORPHA:379/ORPHA:98053;ORPHA:379/ORPHA:97955;ORPHA:442835/ORPHA:98006;ORPHA:379/ORPHA:565779;ORPHA:379/ORPHA:97966;ORPHA:442835/ORPHA:98053;ORPHA:379/ORPHA:89826
1	183563302	G	A	Benign/Likely_benign	NCF2	NM_000433.4:c.1183C>T_(p.Arg395Trp)	27.300	0.826	0.287	0.707	ORPHA:379/ORPHA:98004;ORPHA:379/ORPHA:565779;ORPHA:379/ORPHA:97966;ORPHA:379/ORPHA:97955;ORPHA:379/ORPHA:98053;ORPHA:379/ORPHA:97935;ORPHA:379/ORPHA:89826
1	183563445	G	T	Benign/Likely_benign	NCF2	NM_000433.4:c.1167C>A_(p.His389Gln)	22.800	0.792	0.248	0.433	ORPHA:379/ORPHA:98004;ORPHA:379/ORPHA:565779;ORPHA:379/ORPHA:97966;ORPHA:379/ORPHA:97955;ORPHA:379/ORPHA:98053;ORPHA:379/ORPHA:97935;ORPHA:379/ORPHA:89826
1	183563455	C	T	Benign	NCF2	NM_000433.4:c.1157G>A_(p.Arg386Gln)	9.514	0.039	0.020	0.061	ORPHA:379/ORPHA:98004;ORPHA:379/ORPHA:565779;ORPHA:379/ORPHA:97966;ORPHA:379/ORPHA:97955;ORPHA:379/ORPHA:98053;ORPHA:379/ORPHA:97935;ORPHA:379/ORPHA:89826
1	183566954	A	G	Benign	NCF2	NM_000433.4:c.890T>C_(p.Val297Ala)	19.990	0.866	0.180	0.257	ORPHA:379/ORPHA:98004;ORPHA:379/ORPHA:565779;ORPHA:379/ORPHA:97966;ORPHA:379/ORPHA:97955;ORPHA:379/ORPHA:98053;ORPHA:379/ORPHA:97935;ORPHA:379/ORPHA:89826
1	183567223	G	A	Benign/Likely_benign	NCF2	NM_000433.4:c.836C>T_(p.Thr279Met)	27.700	0.942	0.279	0.540	ORPHA:379/ORPHA:98004;ORPHA:379/ORPHA:565779;ORPHA:379/ORPHA:97966;ORPHA:379/ORPHA:97955;ORPHA:379/ORPHA:98053;ORPHA:379/ORPHA:97935;ORPHA:379/ORPHA:89826
1	183573252	T	C	Benign	NCF2	NM_000433.4:c.542A>G_(p.Lys181Arg)	16.250	0.460	0.045	0.050	ORPHA:379/ORPHA:98004;ORPHA:379/ORPHA:565779;ORPHA:379/ORPHA:97966;ORPHA:379/ORPHA:97955;ORPHA:379/ORPHA:98053;ORPHA:379/ORPHA:97935;ORPHA:379/ORPHA:89826
1	183574605	G	A	Pathogenic	NCF2	NM_000433.4:c.383C>T_(p.Ala128Val)	26.100	0.949	0.645	0.859	ORPHA:379/ORPHA:98004;ORPHA:379/ORPHA:565779;ORPHA:379/ORPHA:97966;ORPHA:379/ORPHA:97955;ORPHA:379/ORPHA:98053;ORPHA:379/ORPHA:97935;ORPHA:379/ORPHA:89826
1	184054736	T	G	Pathogenic/Likely_pathogenic	TSEN15	NM_052965.4:c.226T>G_(p.Trp76Gly)	29.800	0.905	0.820	0.966	ORPHA:2524/ORPHA:98006;ORPHA:2524/ORPHA:93890;ORPHA:2524/ORPHA:98053
1	184072258	A	G	Pathogenic	TSEN15	NM_052965.4:c.455A>G_(p.Tyr152Cys)	27.600	0.919	0.675	0.919	ORPHA:2524/ORPHA:98006;ORPHA:2524/ORPHA:93890;ORPHA:2524/ORPHA:98053
1	186304862	C	T	Benign	PRG4	NM_005807.6:c.538C>T_(p.Arg180Trp)	25.200	0.641	0.133	0.380	ORPHA:2848/ORPHA:98023;ORPHA:2848/ORPHA:98053
1	186307529	A	G	Benign	PRG4	NM_005807.6:c.1810A>G_(p.Thr604Ala)	4.882	0.021	0.125	0.159	ORPHA:2848/ORPHA:98023;ORPHA:2848/ORPHA:98053
1	186894164	T	C	Pathogenic	PLA2G4A	NM_024420.3:c.331T>C_(p.Ser111Pro)	22.500	0.964	0.708	0.827	ORPHA:477787/ORPHA:97992;ORPHA:477787/ORPHA:98053;ORPHA:477787/ORPHA:97935
1	186956219	G	A	Pathogenic	PLA2G4A	NM_024420.3:c.1454G>A_(p.Arg485His)	31.000	0.990	0.925	0.948	ORPHA:477787/ORPHA:97992;ORPHA:477787/ORPHA:98053;ORPHA:477787/ORPHA:97935
1	186965552	G	C	Pathogenic	PLA2G4A	NM_024420.3:c.1723G>C_(p.Asp575His)	25.400	0.990	0.971	0.998	ORPHA:477787/ORPHA:97992;ORPHA:477787/ORPHA:98053;ORPHA:477787/ORPHA:97935
1	193122203	G	A	Pathogenic	CDC73	NM_024529.5:c.3G>A_(p.Met1Ile)	27.800	0.811	0.354	0.771	ORPHA:99880/ORPHA:97978;ORPHA:99880/ORPHA:98053;ORPHA:99880/ORPHA:250908;ORPHA:99880/ORPHA:93626
1	193125171	T	C	Pathogenic	CDC73	NM_024529.5:c.191T>C_(p.Leu64Pro)	29.800	0.996	0.937	0.985	ORPHA:99879/ORPHA:97978;ORPHA:99879/ORPHA:98053;ORPHA:99879/ORPHA:250908
1	196673103	G	A	Benign	CFH	NM_000186.4:c.184G>A_(p.Val62Ile)	7.637	0.002	0.091	0.105	ORPHA:90038/ORPHA:93626;ORPHA:90038/ORPHA:565779;ORPHA:75376/ORPHA:97966;ORPHA:90038/ORPHA:97992;ORPHA:75376/ORPHA:98053
1	196690107	C	T	Benign	CFH	NM_000186.4:c.1204C>T_(p.His402Tyr)	0.001	0.001	0.031	0.087	ORPHA:90038/ORPHA:93626;ORPHA:90038/ORPHA:565779;ORPHA:75376/ORPHA:97966;ORPHA:90038/ORPHA:97992;ORPHA:75376/ORPHA:98053
1	196715725	T	C	Benign	CFH	NM_000186.4:c.1652T>C_(p.Ile551Thr)	22.400	0.088	0.186	0.215	ORPHA:90038/ORPHA:93626;ORPHA:90038/ORPHA:565779;ORPHA:75376/ORPHA:97966;ORPHA:90038/ORPHA:97992;ORPHA:75376/ORPHA:98053
1	196736919	G	A	Benign/Likely_benign	CFH	NM_000186.4:c.2509G>A_(p.Val837Ile)	0.001	0.008	0.081	0.069	ORPHA:90038/ORPHA:93626;ORPHA:90038/ORPHA:565779;ORPHA:75376/ORPHA:97966;ORPHA:90038/ORPHA:97992;ORPHA:75376/ORPHA:98053
1	196737547	G	T	Benign	CFH	NM_000186.4:c.2669G>T_(p.Ser890Ile)	1.102	0.007	0.009	0.024	ORPHA:90038/ORPHA:93626;ORPHA:90038/ORPHA:565779;ORPHA:75376/ORPHA:97966;ORPHA:90038/ORPHA:97992;ORPHA:75376/ORPHA:98053
1	196740644	G	T	Benign	CFH	NM_000186.4:c.2808G>T_(p.Glu936Asp)	1.280	0.032	0.176	0.067	ORPHA:90038/ORPHA:93626;ORPHA:90038/ORPHA:565779;ORPHA:75376/ORPHA:97966;ORPHA:90038/ORPHA:97992;ORPHA:75376/ORPHA:98053
1	196741937	G	T	Benign	CFH	NM_000186.4:c.3019G>T_(p.Val1007Leu)	3.118	0.000	0.016	0.007	ORPHA:90038/ORPHA:93626;ORPHA:90038/ORPHA:565779;ORPHA:75376/ORPHA:97966;ORPHA:90038/ORPHA:97992;ORPHA:75376/ORPHA:98053
1	196741968	C	T	Benign/Likely_benign	CFH	NM_000186.4:c.3050C>T_(p.Thr1017Ile)	0.357	0.016	0.019	0.161	ORPHA:90038/ORPHA:93626;ORPHA:90038/ORPHA:565779;ORPHA:75376/ORPHA:97966;ORPHA:90038/ORPHA:97992;ORPHA:75376/ORPHA:98053
1	196743494	T	C	Benign	CFH	NM_000186.4:c.3176T>C_(p.Ile1059Thr)	13.990	0.199	0.131	0.696	ORPHA:90038/ORPHA:93626;ORPHA:90038/ORPHA:565779;ORPHA:75376/ORPHA:97966;ORPHA:90038/ORPHA:97992;ORPHA:75376/ORPHA:98053
1	196743496	G	C	Benign/Likely_benign	CFH	NM_000186.4:c.3178G>C_(p.Val1060Leu)	0.211	0.071	0.019	0.178	ORPHA:90038/ORPHA:93626;ORPHA:90038/ORPHA:565779;ORPHA:75376/ORPHA:97966;ORPHA:90038/ORPHA:97992;ORPHA:75376/ORPHA:98053
1	196745933	C	G	Benign	CFH	NM_000186.4:c.3427C>G_(p.Gln1143Glu)	0.001	0.002	0.018	0.088	ORPHA:90038/ORPHA:93626;ORPHA:90038/ORPHA:565779;ORPHA:75376/ORPHA:97966;ORPHA:90038/ORPHA:97992;ORPHA:75376/ORPHA:98053
1	197050728	A	C	Benign/Likely_benign	F13B	NM_001994.3:c.1707T>G_(p.Asp569Glu)	0.003	0.005	0.006	0.105	ORPHA:331/ORPHA:97992;ORPHA:331/ORPHA:98053
1	197055720	C	A	Pathogenic	F13B	NM_001994.3:c.1349G>T_(p.Cys450Phe)	26.100	0.962	0.494	0.967	ORPHA:331/ORPHA:97992;ORPHA:331/ORPHA:98053
1	197061891	C	T	Benign	F13B	NM_001994.3:c.344G>A_(p.Arg115His)	0.080	0.016	0.017	0.018	ORPHA:331/ORPHA:97992;ORPHA:331/ORPHA:98053
1	197090252	T	C	Benign/Likely_benign	ASPM	NM_018136.5:c.9773A>G_(p.His3258Arg)	18.220	0.909	0.094	0.177	ORPHA:2512/ORPHA:98053;ORPHA:2512/ORPHA:97966;ORPHA:2512/ORPHA:98006;ORPHA:2512/ORPHA:93890
1	197091956	A	C	Benign	ASPM	NM_018136.5:c.9395T>G_(p.Leu3132Arg)	14.430	0.086	0.183	0.133	ORPHA:2512/ORPHA:98053;ORPHA:2512/ORPHA:97966;ORPHA:2512/ORPHA:98006;ORPHA:2512/ORPHA:93890
1	197101312	G	T	Benign	ASPM	NM_018136.5:c.7939C>A_(p.Leu2647Ile)	11.230	0.231	0.041	0.177	ORPHA:2512/ORPHA:98053;ORPHA:2512/ORPHA:97966;ORPHA:2512/ORPHA:98006;ORPHA:2512/ORPHA:93890
1	197101391	C	G	Benign	ASPM	NM_018136.5:c.7860G>C_(p.Gln2620His)	2.855	0.083	0.031	0.063	ORPHA:2512/ORPHA:98053;ORPHA:2512/ORPHA:97966;ORPHA:2512/ORPHA:98006;ORPHA:2512/ORPHA:93890
1	197101464	A	G	Benign/Likely_benign	ASPM	NM_018136.5:c.7787T>C_(p.Val2596Ala)	9.191	0.001	0.009	0.088	ORPHA:2512/ORPHA:98053;ORPHA:2512/ORPHA:97966;ORPHA:2512/ORPHA:98006;ORPHA:2512/ORPHA:93890
1	197101567	T	C	Benign	ASPM	NM_018136.5:c.7684A>G_(p.Ser2562Gly)	25.000	0.817	0.208	0.521	ORPHA:2512/ORPHA:98053;ORPHA:2512/ORPHA:97966;ORPHA:2512/ORPHA:98006;ORPHA:2512/ORPHA:93890
1	197101771	A	G	Benign	ASPM	NM_018136.5:c.7480T>C_(p.Tyr2494His)	15.590	0.086	0.033	0.135	ORPHA:2512/ORPHA:98053;ORPHA:2512/ORPHA:97966;ORPHA:2512/ORPHA:98006;ORPHA:2512/ORPHA:93890
1	197102524	C	A	Benign/Likely_benign	ASPM	NM_018136.5:c.6727G>T_(p.Val2243Leu)	16.480	0.494	0.519	0.222	ORPHA:2512/ORPHA:98053;ORPHA:2512/ORPHA:97966;ORPHA:2512/ORPHA:98006;ORPHA:2512/ORPHA:93890
1	197103430	A	G	Benign	ASPM	NM_018136.5:c.5821T>C_(p.Cys1941Arg)	12.590	0.046	0.014	0.136	ORPHA:2512/ORPHA:98053;ORPHA:2512/ORPHA:97966;ORPHA:2512/ORPHA:98006;ORPHA:2512/ORPHA:93890
1	197103510	T	C	Benign/Likely_benign	ASPM	NM_018136.5:c.5741A>G_(p.Gln1914Arg)	0.323	0.275	0.041	0.076	ORPHA:2512/ORPHA:98053;ORPHA:2512/ORPHA:97966;ORPHA:2512/ORPHA:98006;ORPHA:2512/ORPHA:93890
1	197103622	C	T	Benign/Likely_benign	ASPM	NM_018136.5:c.5629G>A_(p.Ala1877Thr)	24.800	0.971	0.206	0.204	ORPHA:2512/ORPHA:98053;ORPHA:2512/ORPHA:97966;ORPHA:2512/ORPHA:98006;ORPHA:2512/ORPHA:93890
1	197103672	G	A	Benign	ASPM	NM_018136.5:c.5579C>T_(p.Ala1860Val)	20.600	0.985	0.122	0.323	ORPHA:2512/ORPHA:98053;ORPHA:2512/ORPHA:97966;ORPHA:2512/ORPHA:98006;ORPHA:2512/ORPHA:93890
1	197104066	G	A	Benign/Likely_benign	ASPM	NM_018136.5:c.5185C>T_(p.Arg1729Trp)	25.500	0.855	0.314	0.393	ORPHA:2512/ORPHA:98053;ORPHA:2512/ORPHA:97966;ORPHA:2512/ORPHA:98006;ORPHA:2512/ORPHA:93890
1	197104168	G	A	Benign	ASPM	NM_018136.5:c.5083C>T_(p.Arg1695Cys)	24.000	0.321	0.211	0.493	ORPHA:2512/ORPHA:98053;ORPHA:2512/ORPHA:97966;ORPHA:2512/ORPHA:98006;ORPHA:2512/ORPHA:93890
1	197104188	G	A	Benign	ASPM	NM_018136.5:c.5063C>T_(p.Thr1688Ile)	7.466	0.033	0.038	0.039	ORPHA:2512/ORPHA:98053;ORPHA:2512/ORPHA:97966;ORPHA:2512/ORPHA:98006;ORPHA:2512/ORPHA:93890
1	197121994	C	T	Benign/Likely_benign	ASPM	NM_018136.5:c.3791G>A_(p.Arg1264His)	26.400	0.890	0.926	0.476	ORPHA:2512/ORPHA:98053;ORPHA:2512/ORPHA:97966;ORPHA:2512/ORPHA:98006;ORPHA:2512/ORPHA:93890
1	197124231	G	A	Benign	ASPM	NM_018136.5:c.3269C>T_(p.Ser1090Phe)	16.570	0.125	0.070	0.321	ORPHA:2512/ORPHA:98053;ORPHA:2512/ORPHA:97966;ORPHA:2512/ORPHA:98006;ORPHA:2512/ORPHA:93890
1	197125046	C	T	Pathogenic	ASPM	NM_018136.5:c.3082G>A_(p.Gly1028Arg)	36.000	0.991	0.980	0.875	ORPHA:2512/ORPHA:98053;ORPHA:2512/ORPHA:97966;ORPHA:2512/ORPHA:98006;ORPHA:2512/ORPHA:93890
1	197129938	G	A	Benign	ASPM	NM_018136.5:c.2606C>T_(p.Thr869Ile)	15.970	0.222	0.016	0.387	ORPHA:2512/ORPHA:98053;ORPHA:2512/ORPHA:97966;ORPHA:2512/ORPHA:98006;ORPHA:2512/ORPHA:93890
1	197133502	T	C	Benign/Likely_benign	ASPM	NM_018136.5:c.2267A>G_(p.Tyr756Cys)	28.200	0.996	0.874	0.921	ORPHA:2512/ORPHA:98053;ORPHA:2512/ORPHA:97966;ORPHA:2512/ORPHA:98006;ORPHA:2512/ORPHA:93890
1	197139806	C	A	Benign/Likely_benign	ASPM	NM_018136.5:c.1987G>T_(p.Ala663Ser)	22.300	0.991	0.818	0.370	ORPHA:2512/ORPHA:98053;ORPHA:2512/ORPHA:97966;ORPHA:2512/ORPHA:98006;ORPHA:2512/ORPHA:93890
1	197142520	C	T	Benign/Likely_benign	ASPM	NM_018136.5:c.1732G>A_(p.Asp578Asn)	10.320	0.719	0.053	0.050	ORPHA:2512/ORPHA:98053;ORPHA:2512/ORPHA:97966;ORPHA:2512/ORPHA:98006;ORPHA:2512/ORPHA:93890
1	197142964	T	C	Benign	ASPM	NM_018136.5:c.1288A>G_(p.Arg430Gly)	14.020	0.317	0.131	0.159	ORPHA:2512/ORPHA:98053;ORPHA:2512/ORPHA:97966;ORPHA:2512/ORPHA:98006;ORPHA:2512/ORPHA:93890
1	197143404	G	A	Benign	ASPM	NM_018136.5:c.848C>T_(p.Ser283Phe)	18.270	0.091	0.071	0.325	ORPHA:2512/ORPHA:98053;ORPHA:2512/ORPHA:97966;ORPHA:2512/ORPHA:98006;ORPHA:2512/ORPHA:93890
1	197143671	G	T	Benign/Likely_benign	ASPM	NM_018136.5:c.581C>A_(p.Ala194Asp)	21.300	0.954	0.172	0.474	ORPHA:2512/ORPHA:98053;ORPHA:2512/ORPHA:97966;ORPHA:2512/ORPHA:98006;ORPHA:2512/ORPHA:93890
1	197146215	C	T	Benign/Likely_benign	ASPM	NM_018136.5:c.223G>A_(p.Ala75Thr)	16.510	0.158	0.082	0.132	ORPHA:2512/ORPHA:98053;ORPHA:2512/ORPHA:97966;ORPHA:2512/ORPHA:98006;ORPHA:2512/ORPHA:93890
1	197328806	G	A	Pathogenic/Likely_pathogenic	CRB1	NM_201253.3:c.455G>A_(p.Cys152Tyr)	26.000	0.998	0.976	0.977	ORPHA:791/ORPHA:98053;ORPHA:65/ORPHA:98006;ORPHA:791/ORPHA:97966;ORPHA:791/ORPHA:98006;ORPHA:65/ORPHA:97966;ORPHA:65/ORPHA:98053
1	197328935	G	T	Pathogenic/Likely_pathogenic	CRB1	NM_201253.3:c.584G>T_(p.Cys195Phe)	25.900	0.966	0.933	0.972	ORPHA:791/ORPHA:98053;ORPHA:65/ORPHA:98006;ORPHA:791/ORPHA:97966;ORPHA:791/ORPHA:98006;ORPHA:65/ORPHA:97966;ORPHA:65/ORPHA:98053
1	197344292	G	A	Benign/Likely_benign	CRB1	NM_201253.3:c.664G>A_(p.Glu222Lys)	25.300	0.982	0.670	0.756	ORPHA:251295/ORPHA:98053;ORPHA:791/ORPHA:98053;ORPHA:65/ORPHA:98006;ORPHA:791/ORPHA:97966;ORPHA:791/ORPHA:98006;ORPHA:65/ORPHA:97966;ORPHA:251295/ORPHA:97966;ORPHA:65/ORPHA:98053
1	197356840	G	A	Pathogenic	CRB1	NM_201253.3:c.998G>A_(p.Gly333Asp)	26.500	0.942	0.886	0.942	ORPHA:65/ORPHA:97966;ORPHA:65/ORPHA:98006;ORPHA:65/ORPHA:98053
1	197356990	G	A	Pathogenic	CRB1	NM_201253.3:c.1148G>A_(p.Cys383Tyr)	25.000	0.932	0.993	0.986	ORPHA:65/ORPHA:97966;ORPHA:65/ORPHA:98006;ORPHA:65/ORPHA:98053
1	197421257	G	A	Pathogenic/Likely_pathogenic	CRB1	NM_201253.3:c.1429G>A_(p.Gly477Arg)	25.800	0.993	0.739	0.954	ORPHA:791/ORPHA:98053;ORPHA:65/ORPHA:98006;ORPHA:791/ORPHA:97966;ORPHA:791/ORPHA:98006;ORPHA:65/ORPHA:97966;ORPHA:65/ORPHA:98053
1	197421266	T	C	Pathogenic/Likely_pathogenic	CRB1	NM_201253.3:c.1438T>C_(p.Cys480Arg)	24.500	0.982	0.783	0.987	ORPHA:791/ORPHA:98053;ORPHA:65/ORPHA:98006;ORPHA:791/ORPHA:97966;ORPHA:791/ORPHA:98006;ORPHA:65/ORPHA:97966;ORPHA:65/ORPHA:98053
1	197421659	T	C	Pathogenic	CRB1	NM_201253.3:c.1831T>C_(p.Ser611Pro)	22.400	0.900	0.438	0.736	ORPHA:791/ORPHA:98053;ORPHA:65/ORPHA:98006;ORPHA:791/ORPHA:97966;ORPHA:791/ORPHA:98006;ORPHA:65/ORPHA:97966;ORPHA:65/ORPHA:98053
1	197421669	G	T	Pathogenic	CRB1	NM_201253.3:c.1841G>T_(p.Gly614Val)	26.700	0.993	0.916	0.928	ORPHA:791/ORPHA:98053;ORPHA:65/ORPHA:98006;ORPHA:791/ORPHA:97966;ORPHA:791/ORPHA:98006;ORPHA:65/ORPHA:97966;ORPHA:65/ORPHA:98053
1	197421870	G	A	Pathogenic/Likely_pathogenic	CRB1	NM_201253.3:c.2042G>A_(p.Cys681Tyr)	27.700	0.991	0.991	0.979	ORPHA:791/ORPHA:98053;ORPHA:65/ORPHA:98006;ORPHA:791/ORPHA:97966;ORPHA:791/ORPHA:98006;ORPHA:65/ORPHA:97966;ORPHA:65/ORPHA:98053
1	197427454	A	T	Pathogenic	CRB1	NM_201253.3:c.2129A>T_(p.Glu710Val)	23.900	0.967	0.851	0.706	ORPHA:791/ORPHA:98053;ORPHA:65/ORPHA:98006;ORPHA:791/ORPHA:97966;ORPHA:791/ORPHA:98006;ORPHA:65/ORPHA:97966;ORPHA:65/ORPHA:98053
1	197427496	A	G	Pathogenic	CRB1	NM_201253.3:c.2171A>G_(p.Tyr724Cys)	22.900	0.965	0.493	0.871	ORPHA:791/ORPHA:98053;ORPHA:65/ORPHA:98006;ORPHA:791/ORPHA:97966;ORPHA:791/ORPHA:98006;ORPHA:65/ORPHA:97966;ORPHA:65/ORPHA:98053
1	197427547	T	C	Pathogenic/Likely_pathogenic	CRB1	NM_201253.3:c.2222T>C_(p.Met741Thr)	23.100	0.964	0.854	0.881	ORPHA:791/ORPHA:98053;ORPHA:65/ORPHA:98006;ORPHA:791/ORPHA:97966;ORPHA:791/ORPHA:98006;ORPHA:65/ORPHA:97966;ORPHA:65/ORPHA:98053
1	197427559	C	A	Pathogenic	CRB1	NM_201253.3:c.2234C>A_(p.Thr745Lys)	22.900	0.986	0.900	0.928	ORPHA:65/ORPHA:97966;ORPHA:65/ORPHA:98006;ORPHA:65/ORPHA:98053
1	197427559	C	T	Pathogenic/Likely_pathogenic	CRB1	NM_201253.3:c.2234C>T_(p.Thr745Met)	22.900	0.979	0.464	0.931	ORPHA:251295/ORPHA:98053;ORPHA:791/ORPHA:98053;ORPHA:65/ORPHA:98006;ORPHA:791/ORPHA:97966;ORPHA:791/ORPHA:98006;ORPHA:65/ORPHA:97966;ORPHA:251295/ORPHA:97966;ORPHA:65/ORPHA:98053
1	197427615	C	T	Pathogenic/Likely_pathogenic	CRB1	NM_201253.3:c.2290C>T_(p.Arg764Cys)	16.510	0.098	0.027	0.765	ORPHA:791/ORPHA:98053;ORPHA:65/ORPHA:98006;ORPHA:791/ORPHA:97966;ORPHA:791/ORPHA:98006;ORPHA:65/ORPHA:97966;ORPHA:65/ORPHA:98053
1	197427625	T	C	Pathogenic/Likely_pathogenic	CRB1	NM_201253.3:c.2300T>C_(p.Leu767Pro)	24.700	0.989	0.973	0.963	ORPHA:791/ORPHA:98053;ORPHA:65/ORPHA:98006;ORPHA:791/ORPHA:97966;ORPHA:791/ORPHA:98006;ORPHA:65/ORPHA:97966;ORPHA:65/ORPHA:98053
1	197427631	G	A	Benign/Likely_benign	CRB1	NM_201253.3:c.2306G>A_(p.Arg769His)	0.221	0.015	0.034	0.239	ORPHA:251295/ORPHA:98053;ORPHA:791/ORPHA:98053;ORPHA:65/ORPHA:98006;ORPHA:791/ORPHA:97966;ORPHA:791/ORPHA:98006;ORPHA:65/ORPHA:97966;ORPHA:251295/ORPHA:97966;ORPHA:65/ORPHA:98053
1	197427633	G	A	Pathogenic/Likely_pathogenic	CRB1	NM_201253.3:c.2308G>A_(p.Gly770Ser)	23.500	0.992	0.953	0.945	ORPHA:791/ORPHA:98053;ORPHA:65/ORPHA:98006;ORPHA:791/ORPHA:97966;ORPHA:791/ORPHA:98006;ORPHA:65/ORPHA:97966;ORPHA:65/ORPHA:98053
1	197427823	G	A	Pathogenic	CRB1	NM_201253.3:c.2498G>A_(p.Gly833Asp)	24.200	0.998	0.841	0.922	ORPHA:791/ORPHA:98053;ORPHA:65/ORPHA:98006;ORPHA:791/ORPHA:97966;ORPHA:791/ORPHA:98006;ORPHA:65/ORPHA:97966;ORPHA:65/ORPHA:98053
1	197427873	G	A	Pathogenic	CRB1	NM_201253.3:c.2548G>A_(p.Gly850Ser)	26.300	0.997	0.948	0.954	ORPHA:791/ORPHA:98053;ORPHA:65/ORPHA:98006;ORPHA:791/ORPHA:97966;ORPHA:791/ORPHA:98006;ORPHA:65/ORPHA:97966;ORPHA:65/ORPHA:98053
1	197427880	T	C	Pathogenic	CRB1	NM_201253.3:c.2555T>C_(p.Ile852Thr)	25.000	0.996	0.821	0.874	ORPHA:791/ORPHA:98053;ORPHA:65/ORPHA:98006;ORPHA:791/ORPHA:97966;ORPHA:791/ORPHA:98006;ORPHA:65/ORPHA:97966;ORPHA:65/ORPHA:98053
1	197429459	G	A	Pathogenic/Likely_pathogenic	CRB1	NM_201253.3:c.2687G>A_(p.Cys896Tyr)	28.000	0.989	0.990	0.992	ORPHA:791/ORPHA:97966;ORPHA:791/ORPHA:98006;ORPHA:791/ORPHA:98053
1	197429555	G	A	Pathogenic	CRB1	NM_201253.3:c.2783G>A_(p.Cys928Tyr)	24.600	0.976	0.909	0.986	ORPHA:791/ORPHA:97966;ORPHA:791/ORPHA:98006;ORPHA:791/ORPHA:98053
1	197429581	G	C	Pathogenic	CRB1	NM_201253.3:c.2809G>C_(p.Ala937Pro)	19.220	0.681	0.728	0.681	ORPHA:65/ORPHA:97966;ORPHA:65/ORPHA:98006;ORPHA:65/ORPHA:98053
1	197429614	T	C	Pathogenic	CRB1	NM_201253.3:c.2842T>C_(p.Cys948Arg)	27.300	0.961	0.829	0.989	ORPHA:251295/ORPHA:98053;ORPHA:791/ORPHA:98053;ORPHA:65/ORPHA:98006;ORPHA:791/ORPHA:97966;ORPHA:791/ORPHA:98006;ORPHA:65/ORPHA:97966;ORPHA:251295/ORPHA:97966;ORPHA:65/ORPHA:98053
1	197434877	A	T	Pathogenic	CRB1	NM_201253.3:c.3014A>T_(p.Asp1005Val)	25.900	0.975	0.545	0.776	ORPHA:791/ORPHA:98053;ORPHA:65/ORPHA:98006;ORPHA:791/ORPHA:97966;ORPHA:791/ORPHA:98006;ORPHA:65/ORPHA:97966;ORPHA:65/ORPHA:98053
1	197434985	T	C	Pathogenic	CRB1	NM_201253.3:c.3122T>C_(p.Met1041Thr)	22.800	0.983	0.941	0.839	ORPHA:791/ORPHA:98053;ORPHA:65/ORPHA:98006;ORPHA:791/ORPHA:97966;ORPHA:791/ORPHA:98006;ORPHA:65/ORPHA:97966;ORPHA:65/ORPHA:98053
1	197435162	T	G	Pathogenic	CRB1	NM_201253.3:c.3299T>G_(p.Ile1100Arg)	26.700	0.988	0.917	0.845	ORPHA:65/ORPHA:97966;ORPHA:65/ORPHA:98006;ORPHA:65/ORPHA:98053
1	197435170	G	A	Pathogenic	CRB1	NM_201253.3:c.3307G>A_(p.Gly1103Arg)	20.500	0.052	0.496	0.913	ORPHA:791/ORPHA:98053;ORPHA:65/ORPHA:98006;ORPHA:791/ORPHA:97966;ORPHA:791/ORPHA:98006;ORPHA:65/ORPHA:97966;ORPHA:65/ORPHA:98053
1	197435351	G	T	Pathogenic	CRB1	NM_201253.3:c.3488G>T_(p.Cys1163Phe)	26.800	0.991	0.985	0.970	ORPHA:791/ORPHA:98053;ORPHA:65/ORPHA:98006;ORPHA:791/ORPHA:97966;ORPHA:791/ORPHA:98006;ORPHA:65/ORPHA:97966;ORPHA:65/ORPHA:98053
1	197435404	T	C	Pathogenic	CRB1	NM_201253.3:c.3541T>C_(p.Cys1181Arg)	28.500	0.987	0.913	0.996	ORPHA:791/ORPHA:97966;ORPHA:791/ORPHA:98006;ORPHA:791/ORPHA:98053
1	197442221	T	A	Pathogenic	CRB1	NM_201253.3:c.3934T>A_(p.Cys1312Ser)	25.000	0.953	0.958	0.986	ORPHA:791/ORPHA:97966;ORPHA:791/ORPHA:98006;ORPHA:791/ORPHA:98053
1	197442278	C	T	Pathogenic/Likely_pathogenic	CRB1	NM_201253.3:c.3991C>T_(p.Arg1331Cys)	29.900	0.885	0.453	0.759	ORPHA:791/ORPHA:98053;ORPHA:65/ORPHA:98006;ORPHA:791/ORPHA:97966;ORPHA:791/ORPHA:98006;ORPHA:65/ORPHA:97966;ORPHA:65/ORPHA:98053
1	197442279	G	A	Benign/Likely_benign	CRB1	NM_201253.3:c.3992G>A_(p.Arg1331His)	20.800	0.653	0.194	0.749	ORPHA:251295/ORPHA:98053;ORPHA:791/ORPHA:98053;ORPHA:65/ORPHA:98006;ORPHA:791/ORPHA:97966;ORPHA:791/ORPHA:98006;ORPHA:65/ORPHA:97966;ORPHA:251295/ORPHA:97966;ORPHA:65/ORPHA:98053
1	200553438	G	C	Benign	KIF14	NM_014875.3:c.4897C>G_(p.Pro1633Ala)	1.361	0.104	0.056	0.084	ORPHA:439897/ORPHA:98053;ORPHA:439897/ORPHA:93890;ORPHA:439897/ORPHA:565779;ORPHA:439897/ORPHA:98006;ORPHA:439897/ORPHA:101433;ORPHA:439897/ORPHA:93626
1	200644514	C	T	Pathogenic	DDX59	NM_001031725.6:c.1600G>A_(p.Gly534Arg)	29.500	0.996	0.959	0.881	ORPHA:2919/ORPHA:93890;ORPHA:2919/ORPHA:98036;ORPHA:2919/ORPHA:93419;ORPHA:2919/ORPHA:98053;ORPHA:2919/ORPHA:68329;ORPHA:2919/ORPHA:98006
1	200650639	A	C	Pathogenic	DDX59	NM_001031725.6:c.1100T>G_(p.Val367Gly)	27.700	0.994	0.936	0.876	ORPHA:2919/ORPHA:93890;ORPHA:2919/ORPHA:98036;ORPHA:2919/ORPHA:93419;ORPHA:2919/ORPHA:98053;ORPHA:2919/ORPHA:68329;ORPHA:2919/ORPHA:98006
1	201039883	C	T	Benign/Likely_benign	CACNA1S	NM_000069.3:c.5570G>A_(p.Ser1857Asn)	21.200	0.938	0.240	0.071	ORPHA:681/ORPHA:98006;ORPHA:681/ORPHA:98053;ORPHA:423/ORPHA:98053;ORPHA:423/ORPHA:98006
1	201039899	C	T	Benign/Likely_benign	CACNA1S	NM_000069.3:c.5554G>A_(p.Gly1852Arg)	0.001	0.002	0.086	0.058	ORPHA:681/ORPHA:98006;ORPHA:681/ORPHA:98053;ORPHA:423/ORPHA:98053;ORPHA:423/ORPHA:98006
1	201039938	G	A	Benign/Likely_benign	CACNA1S	NM_000069.3:c.5515C>T_(p.Pro1839Ser)	15.180	0.343	0.443	0.022	ORPHA:681/ORPHA:98006;ORPHA:681/ORPHA:98053;ORPHA:423/ORPHA:98053;ORPHA:423/ORPHA:98006
1	201040054	A	G	Benign	CACNA1S	NM_000069.3:c.5399T>C_(p.Leu1800Ser)	24.900	0.966	0.512	0.255	ORPHA:681/ORPHA:98006;ORPHA:681/ORPHA:98053;ORPHA:423/ORPHA:98053;ORPHA:423/ORPHA:98006
1	201040302	G	T	Benign/Likely_benign	CACNA1S	NM_000069.3:c.5299C>A_(p.Pro1767Thr)	1.703	0.022	0.042	0.052	ORPHA:681/ORPHA:98006;ORPHA:681/ORPHA:98053;ORPHA:423/ORPHA:98053;ORPHA:423/ORPHA:98006
1	201041551	G	A	Benign/Likely_benign	CACNA1S	NM_000069.3:c.5087C>T_(p.Thr1696Met)	7.591	0.013	0.011	0.100	ORPHA:681/ORPHA:98006;ORPHA:681/ORPHA:98053;ORPHA:423/ORPHA:98053;ORPHA:423/ORPHA:98006
1	201043356	C	T	Benign	CACNA1S	NM_000069.3:c.4973G>A_(p.Arg1658His)	11.570	0.211	0.483	0.087	ORPHA:681/ORPHA:98006;ORPHA:681/ORPHA:98053;ORPHA:423/ORPHA:98053;ORPHA:423/ORPHA:98006
1	201043375	G	A	Benign/Likely_benign	CACNA1S	NM_000069.3:c.4954C>T_(p.Arg1652Cys)	15.660	0.146	0.075	0.159	ORPHA:681/ORPHA:98006;ORPHA:681/ORPHA:98053;ORPHA:423/ORPHA:98053;ORPHA:423/ORPHA:98006
1	201047168	G	A	Benign	CACNA1S	NM_000069.3:c.4615C>T_(p.Arg1539Cys)	26.800	0.960	0.692	0.187	ORPHA:681/ORPHA:98006;ORPHA:681/ORPHA:98053;ORPHA:423/ORPHA:98053;ORPHA:423/ORPHA:98006
1	201048677	A	C	Benign	CACNA1S	NM_000069.3:c.4346T>G_(p.Val1449Gly)	32.000	0.997	0.685	0.441	ORPHA:681/ORPHA:98006;ORPHA:681/ORPHA:98053;ORPHA:423/ORPHA:98053;ORPHA:423/ORPHA:98006
1	201053259	C	T	Benign	CACNA1S	NM_000069.3:c.3811G>A_(p.Ala1271Thr)	27.100	0.873	0.450	0.782	ORPHA:681/ORPHA:98006;ORPHA:681/ORPHA:98053;ORPHA:423/ORPHA:98053;ORPHA:423/ORPHA:98006
1	201053538	C	T	Pathogenic	CACNA1S	NM_000069.3:c.3716G>A_(p.Arg1239His)	29.800	0.861	0.987	0.938	ORPHA:681/ORPHA:98006;ORPHA:681/ORPHA:98053;ORPHA:423/ORPHA:98053;ORPHA:423/ORPHA:98006
1	201053539	G	C	Pathogenic	CACNA1S	NM_000069.3:c.3715C>G_(p.Arg1239Gly)	32.000	0.880	0.994	0.965	ORPHA:681/ORPHA:98006;ORPHA:681/ORPHA:98053;ORPHA:423/ORPHA:98053;ORPHA:423/ORPHA:98006
1	201060741	C	T	Benign/Likely_benign	CACNA1S	NM_000069.3:c.3331G>A_(p.Val1111Met)	24.900	0.667	0.258	0.504	ORPHA:681/ORPHA:98006;ORPHA:681/ORPHA:98053;ORPHA:423/ORPHA:98053;ORPHA:423/ORPHA:98006
1	201065943	G	C	Pathogenic	CACNA1S	NM_000069.3:c.2748C>G_(p.His916Gln)	26.400	0.943	0.861	0.796	ORPHA:681/ORPHA:98006;ORPHA:681/ORPHA:98053
1	201066950	C	T	Benign/Likely_benign	CACNA1S	NM_000069.3:c.2594G>A_(p.Arg865His)	29.800	0.977	0.896	0.854	ORPHA:681/ORPHA:98006;ORPHA:681/ORPHA:98053;ORPHA:423/ORPHA:98053;ORPHA:423/ORPHA:98006
1	201069148	T	C	Benign/Likely_benign	CACNA1S	NM_000069.3:c.2539A>G_(p.Ile847Val)	28.600	0.994	0.536	0.502	ORPHA:681/ORPHA:98006;ORPHA:681/ORPHA:98053;ORPHA:423/ORPHA:98053;ORPHA:423/ORPHA:98006
1	201069482	A	G	Benign	CACNA1S	NM_000069.3:c.2480T>C_(p.Met827Thr)	14.530	0.838	0.415	0.047	ORPHA:681/ORPHA:98006;ORPHA:681/ORPHA:98053;ORPHA:423/ORPHA:98053;ORPHA:423/ORPHA:98006
1	201074522	G	A	Benign	CACNA1S	NM_000069.3:c.2047C>T_(p.Arg683Cys)	29.100	0.776	0.284	0.671	ORPHA:681/ORPHA:98006;ORPHA:681/ORPHA:98053;ORPHA:423/ORPHA:98053;ORPHA:423/ORPHA:98006
1	201075507	C	T	Benign	CACNA1S	NM_000069.3:c.1936G>A_(p.Val646Ile)	12.950	0.408	0.027	0.281	ORPHA:681/ORPHA:98006;ORPHA:681/ORPHA:98053
1	201075528	T	C	Benign	CACNA1S	NM_000069.3:c.1915A>G_(p.Ile639Val)	22.000	0.888	0.224	0.384	ORPHA:681/ORPHA:98006;ORPHA:681/ORPHA:98053
1	201076930	C	T	Benign/Likely_benign	CACNA1S	NM_000069.3:c.1817G>A_(p.Ser606Asn)	24.200	0.796	0.075	0.825	ORPHA:681/ORPHA:98006;ORPHA:681/ORPHA:98053;ORPHA:423/ORPHA:98053;ORPHA:423/ORPHA:98006
1	201076967	G	A	Benign	CACNA1S	NM_000069.3:c.1780C>T_(p.Arg594Cys)	31.000	0.892	0.407	0.907	ORPHA:681/ORPHA:98006;ORPHA:681/ORPHA:98053;ORPHA:423/ORPHA:98053;ORPHA:423/ORPHA:98006
1	201077036	C	T	Benign/Likely_benign	CACNA1S	NM_000069.3:c.1711G>A_(p.Val571Ile)	5.059	0.427	0.011	0.235	ORPHA:681/ORPHA:98006;ORPHA:681/ORPHA:98053;ORPHA:423/ORPHA:98053;ORPHA:423/ORPHA:98006
1	201077077	C	T	Benign/Likely_benign	CACNA1S	NM_000069.3:c.1670G>A_(p.Arg557His)	25.300	0.897	0.660	0.387	ORPHA:681/ORPHA:98006;ORPHA:681/ORPHA:98053;ORPHA:423/ORPHA:98053;ORPHA:423/ORPHA:98006
1	201077915	C	T	Pathogenic	CACNA1S	NM_000069.3:c.1583G>A_(p.Arg528His)	28.400	0.980	0.955	0.973	ORPHA:681/ORPHA:98006;ORPHA:681/ORPHA:98053;ORPHA:423/ORPHA:98053;ORPHA:423/ORPHA:98006
1	201077916	G	C	Pathogenic	CACNA1S	NM_000069.3:c.1582C>G_(p.Arg528Gly)	27.400	0.945	0.945	0.926	ORPHA:681/ORPHA:98006;ORPHA:681/ORPHA:98053
1	201077951	G	A	Benign/Likely_benign	CACNA1S	NM_000069.3:c.1547C>T_(p.Ser516Leu)	12.930	0.084	0.243	0.154	ORPHA:681/ORPHA:98006;ORPHA:681/ORPHA:98053;ORPHA:423/ORPHA:98053;ORPHA:423/ORPHA:98006
1	201083182	A	T	Benign	CACNA1S	NM_000069.3:c.1373T>A_(p.Leu458His)	23.400	0.483	0.620	0.165	ORPHA:681/ORPHA:98006;ORPHA:681/ORPHA:98053;ORPHA:423/ORPHA:98053;ORPHA:423/ORPHA:98006
1	201083231	C	T	Benign/Likely_benign	CACNA1S	NM_000069.3:c.1324G>A_(p.Val442Ile)	22.700	0.972	0.236	0.326	ORPHA:681/ORPHA:98006;ORPHA:681/ORPHA:98053;ORPHA:423/ORPHA:98053;ORPHA:423/ORPHA:98006
1	201083254	A	G	Benign	CACNA1S	NM_000069.3:c.1301T>C_(p.Phe434Ser)	31.000	0.991	0.732	0.949	ORPHA:681/ORPHA:98006;ORPHA:681/ORPHA:98053;ORPHA:423/ORPHA:98053;ORPHA:423/ORPHA:98006
1	201089263	A	G	Benign/Likely_benign	CACNA1S	NM_000069.3:c.895T>C_(p.Tyr299His)	27.500	0.945	0.993	0.967	ORPHA:681/ORPHA:98006;ORPHA:681/ORPHA:98053;ORPHA:423/ORPHA:98053;ORPHA:423/ORPHA:98006
1	201089385	C	T	Benign/Likely_benign	CACNA1S	NM_000069.3:c.773G>A_(p.Gly258Asp)	23.400	0.898	0.927	0.892	ORPHA:681/ORPHA:98006;ORPHA:681/ORPHA:98053;ORPHA:423/ORPHA:98053;ORPHA:423/ORPHA:98006
1	201091678	T	C	Benign	CACNA1S	NM_000069.3:c.656A>G_(p.Lys219Arg)	23.100	0.710	0.109	0.509	ORPHA:681/ORPHA:98006;ORPHA:681/ORPHA:98053
1	201092068	T	C	Benign	CACNA1S	NM_000069.3:c.445A>G_(p.Thr149Ala)	13.820	0.204	0.018	0.309	ORPHA:681/ORPHA:98006;ORPHA:681/ORPHA:98053
1	201093886	G	T	Benign	CACNA1S	NM_000069.3:c.394C>A_(p.Leu132Met)	20.800	0.624	0.296	0.426	ORPHA:681/ORPHA:98006;ORPHA:681/ORPHA:98053;ORPHA:423/ORPHA:98053;ORPHA:423/ORPHA:98006
1	201093897	G	C	Benign/Likely_benign	CACNA1S	NM_000069.3:c.383C>G_(p.Thr128Ser)	17.630	0.769	0.401	0.295	ORPHA:681/ORPHA:98006;ORPHA:681/ORPHA:98053;ORPHA:423/ORPHA:98053;ORPHA:423/ORPHA:98006
1	201110216	G	C	Benign	CACNA1S	NM_000069.3:c.206C>G_(p.Ala69Gly)	24.400	0.989	0.571	0.280	ORPHA:681/ORPHA:98006;ORPHA:681/ORPHA:98053;ORPHA:423/ORPHA:98053;ORPHA:423/ORPHA:98006
1	201313206	G	A	Benign	PKP1	NM_001005337.3:c.347G>A_(p.Arg116His)	28.600	0.951	0.649	0.791	ORPHA:158668/ORPHA:93890;ORPHA:158668/ORPHA:89826;ORPHA:158668/ORPHA:98053
1	201313341	G	A	Benign	PKP1	NM_001005337.3:c.482G>A_(p.Cys161Tyr)	20.900	0.869	0.717	0.655	ORPHA:158668/ORPHA:93890;ORPHA:158668/ORPHA:89826;ORPHA:158668/ORPHA:98053
1	201313445	A	G	Benign	PKP1	NM_001005337.3:c.586A>G_(p.Ile196Val)	0.041	0.011	0.007	0.081	ORPHA:158668/ORPHA:93890;ORPHA:158668/ORPHA:89826;ORPHA:158668/ORPHA:98053
1	201320359	C	T	Benign	PKP1	NM_001005337.3:c.1325C>T_(p.Ala442Val)	25.100	0.875	0.087	0.471	ORPHA:158668/ORPHA:93890;ORPHA:158668/ORPHA:89826;ORPHA:158668/ORPHA:98053
1	201324489	G	A	Benign	PKP1	NM_001005337.3:c.1742G>A_(p.Arg581His)	24.400	0.929	0.756	0.329	ORPHA:158668/ORPHA:93890;ORPHA:158668/ORPHA:89826;ORPHA:158668/ORPHA:98053
1	201325782	C	T	Benign	PKP1	NM_001005337.3:c.2050C>T_(p.Arg684Trp)	28.500	0.761	0.509	0.576	ORPHA:158668/ORPHA:93890;ORPHA:158668/ORPHA:89826;ORPHA:158668/ORPHA:98053
1	201359636	C	T	Pathogenic	TNNT2	NM_001276345.2:c.838G>A_(p.Asp280Asn)	25.100	0.979	0.291	0.840	ORPHA:154/ORPHA:565779;ORPHA:154/ORPHA:98053;ORPHA:154/ORPHA:97929;ORPHA:54260/ORPHA:98053;ORPHA:54260/ORPHA:97929
1	201361301	T	C	Benign/Likely_benign	TNNT2	NM_001276345.2:c.788A>G_(p.Lys263Arg)	23.500	0.784	0.135	0.159	ORPHA:54260/ORPHA:98053;ORPHA:154/ORPHA:98053;ORPHA:154/ORPHA:97929;ORPHA:54260/ORPHA:97929;ORPHA:75249/ORPHA:97929;ORPHA:75249/ORPHA:98053;ORPHA:154/ORPHA:565779;ORPHA:75249/ORPHA:565779
1	201361988	C	A	Pathogenic	TNNT2	NM_001276345.2:c.644G>T_(p.Arg215Leu)	31.000	0.815	0.917	0.899	ORPHA:154/ORPHA:565779;ORPHA:154/ORPHA:98053;ORPHA:154/ORPHA:97929;ORPHA:54260/ORPHA:98053;ORPHA:54260/ORPHA:97929
1	201362016	G	A	Pathogenic	TNNT2	NM_001276345.2:c.616C>T_(p.Arg206Trp)	27.000	0.569	0.290	0.433	ORPHA:54260/ORPHA:98053;ORPHA:154/ORPHA:98053;ORPHA:154/ORPHA:97929;ORPHA:54260/ORPHA:97929;ORPHA:75249/ORPHA:97929;ORPHA:75249/ORPHA:98053;ORPHA:154/ORPHA:565779;ORPHA:75249/ORPHA:565779
1	201363330	G	A	Pathogenic/Likely_pathogenic	TNNT2	NM_001276345.2:c.566C>T_(p.Ser189Phe)	31.000	0.974	0.866	0.896	ORPHA:54260/ORPHA:98053;ORPHA:154/ORPHA:98053;ORPHA:154/ORPHA:97929;ORPHA:54260/ORPHA:97929;ORPHA:75249/ORPHA:97929;ORPHA:75249/ORPHA:98053;ORPHA:154/ORPHA:565779;ORPHA:75249/ORPHA:565779
1	201363348	C	A	Pathogenic	TNNT2	NM_001276345.2:c.548G>T_(p.Arg183Leu)	31.000	0.900	0.701	0.715	ORPHA:154/ORPHA:565779;ORPHA:154/ORPHA:98053;ORPHA:154/ORPHA:97929;ORPHA:54260/ORPHA:98053;ORPHA:54260/ORPHA:97929
1	201363348	C	T	Pathogenic/Likely_pathogenic	TNNT2	NM_001276345.2:c.548G>A_(p.Arg183Gln)	29.900	0.797	0.744	0.854	ORPHA:54260/ORPHA:98053;ORPHA:154/ORPHA:98053;ORPHA:154/ORPHA:97929;ORPHA:54260/ORPHA:97929;ORPHA:75249/ORPHA:97929;ORPHA:75249/ORPHA:98053;ORPHA:154/ORPHA:565779;ORPHA:75249/ORPHA:565779
1	201363349	G	A	Pathogenic	TNNT2	NM_001276345.2:c.547C>T_(p.Arg183Trp)	32.000	0.920	0.743	0.877	ORPHA:54260/ORPHA:98053;ORPHA:154/ORPHA:98053;ORPHA:154/ORPHA:97929;ORPHA:54260/ORPHA:97929;ORPHA:75249/ORPHA:97929;ORPHA:75249/ORPHA:98053;ORPHA:154/ORPHA:565779;ORPHA:75249/ORPHA:565779
1	201364336	G	A	Pathogenic	TNNT2	NM_001276345.2:c.451C>T_(p.Arg151Trp)	25.800	0.978	0.879	0.905	ORPHA:54260/ORPHA:98053;ORPHA:154/ORPHA:98053;ORPHA:154/ORPHA:97929;ORPHA:54260/ORPHA:97929;ORPHA:75249/ORPHA:97929;ORPHA:75249/ORPHA:98053;ORPHA:154/ORPHA:565779;ORPHA:75249/ORPHA:565779
1	201364365	C	T	Pathogenic	TNNT2	NM_001276345.2:c.422G>A_(p.Arg141Gln)	25.900	0.988	0.972	0.749	ORPHA:54260/ORPHA:98053;ORPHA:154/ORPHA:98053;ORPHA:154/ORPHA:97929;ORPHA:54260/ORPHA:97929;ORPHA:75249/ORPHA:97929;ORPHA:75249/ORPHA:98053;ORPHA:154/ORPHA:565779;ORPHA:75249/ORPHA:565779
1	201364366	G	A	Pathogenic/Likely_pathogenic	TNNT2	NM_001276345.2:c.421C>T_(p.Arg141Trp)	25.700	0.804	0.699	0.844	ORPHA:54260/ORPHA:98053;ORPHA:154/ORPHA:98053;ORPHA:154/ORPHA:97929;ORPHA:54260/ORPHA:97929;ORPHA:75249/ORPHA:97929;ORPHA:75249/ORPHA:98053;ORPHA:154/ORPHA:565779;ORPHA:75249/ORPHA:565779
1	201364369	G	A	Pathogenic/Likely_pathogenic	TNNT2	NM_001276345.2:c.418C>T_(p.Arg140Cys)	27.200	0.929	0.893	0.924	ORPHA:54260/ORPHA:98053;ORPHA:154/ORPHA:98053;ORPHA:154/ORPHA:97929;ORPHA:54260/ORPHA:97929;ORPHA:75249/ORPHA:97929;ORPHA:75249/ORPHA:98053;ORPHA:154/ORPHA:565779;ORPHA:75249/ORPHA:565779
1	201365244	A	T	Pathogenic	TNNT2	NM_001276345.2:c.358T>A_(p.Phe120Ile)	31.000	0.985	0.966	0.858	ORPHA:154/ORPHA:565779;ORPHA:154/ORPHA:98053;ORPHA:154/ORPHA:97929;ORPHA:54260/ORPHA:98053;ORPHA:54260/ORPHA:97929
1	201365291	C	A	Pathogenic/Likely_pathogenic	TNNT2	NM_001276345.2:c.311G>T_(p.Arg104Leu)	32.000	0.981	0.965	0.981	ORPHA:54260/ORPHA:98053;ORPHA:154/ORPHA:98053;ORPHA:154/ORPHA:97929;ORPHA:54260/ORPHA:97929;ORPHA:75249/ORPHA:97929;ORPHA:75249/ORPHA:98053;ORPHA:154/ORPHA:565779;ORPHA:75249/ORPHA:565779
1	201365291	C	T	Pathogenic	TNNT2	NM_001276345.2:c.311G>A_(p.Arg104His)	32.000	0.976	0.913	0.857	ORPHA:54260/ORPHA:98053;ORPHA:154/ORPHA:98053;ORPHA:154/ORPHA:97929;ORPHA:54260/ORPHA:97929;ORPHA:75249/ORPHA:97929;ORPHA:75249/ORPHA:98053;ORPHA:154/ORPHA:565779;ORPHA:75249/ORPHA:565779
1	201365292	G	A	Pathogenic/Likely_pathogenic	TNNT2	NM_001276345.2:c.310C>T_(p.Arg104Cys)	33.000	0.956	0.938	0.893	ORPHA:54260/ORPHA:98053;ORPHA:154/ORPHA:98053;ORPHA:154/ORPHA:97929;ORPHA:54260/ORPHA:97929;ORPHA:75249/ORPHA:97929;ORPHA:75249/ORPHA:98053;ORPHA:154/ORPHA:565779;ORPHA:75249/ORPHA:565779
1	201365297	C	T	Pathogenic/Likely_pathogenic	TNNT2	NM_001276345.2:c.305G>A_(p.Arg102Gln)	32.000	0.933	0.592	0.850	ORPHA:54260/ORPHA:98053;ORPHA:154/ORPHA:98053;ORPHA:154/ORPHA:97929;ORPHA:54260/ORPHA:97929;ORPHA:75249/ORPHA:97929;ORPHA:75249/ORPHA:98053;ORPHA:154/ORPHA:565779;ORPHA:75249/ORPHA:565779
1	201365298	G	A	Pathogenic	TNNT2	NM_001276345.2:c.304C>T_(p.Arg102Trp)	32.000	0.916	0.724	0.917	ORPHA:54260/ORPHA:98053;ORPHA:154/ORPHA:98053;ORPHA:154/ORPHA:97929;ORPHA:54260/ORPHA:97929;ORPHA:75249/ORPHA:97929;ORPHA:75249/ORPHA:98053;ORPHA:154/ORPHA:565779;ORPHA:75249/ORPHA:565779
1	201365638	A	T	Pathogenic	TNNT2	NM_001276345.2:c.266T>A_(p.Ile89Asn)	28.800	0.997	0.981	0.956	ORPHA:54260/ORPHA:98053;ORPHA:154/ORPHA:98053;ORPHA:154/ORPHA:97929;ORPHA:54260/ORPHA:97929;ORPHA:75249/ORPHA:97929;ORPHA:75249/ORPHA:98053;ORPHA:154/ORPHA:565779;ORPHA:75249/ORPHA:565779
1	202335751	G	C	Pathogenic	UBE2T	NM_014176.4:c.4C>G_(p.Gln2Glu)	25.100	0.903	0.979	0.909	ORPHA:84/ORPHA:97992;ORPHA:84/ORPHA:93890;ORPHA:84/ORPHA:565779;ORPHA:84/ORPHA:93419;ORPHA:84/ORPHA:98053;ORPHA:84/ORPHA:89826;ORPHA:84/ORPHA:250908;ORPHA:84/ORPHA:98006;ORPHA:84/ORPHA:93626
1	203861660	A	G	Pathogenic	SNRPE	NM_003094.4:c.1A>G_(p.Met1Val)	23.100	0.704	0.874	0.975	ORPHA:55654/ORPHA:89826;ORPHA:55654/ORPHA:98053
1	203863714	G	A	Pathogenic	SNRPE	NM_003094.4:c.133G>A_(p.Gly45Ser)	32.000	0.958	0.860	0.973	ORPHA:55654/ORPHA:89826;ORPHA:55654/ORPHA:98053
1	204159439	C	T	Benign	REN	NM_000537.4:c.649G>A_(p.Gly217Arg)	1.654	0.028	0.017	0.253	ORPHA:217330/ORPHA:93626;ORPHA:217330/ORPHA:98053;ORPHA:217330/ORPHA:565779
1	204166247	A	C	Pathogenic	REN	NM_000537.4:c.47T>G_(p.Leu16Arg)	23.500	0.763	0.635	0.707	ORPHA:217330/ORPHA:93626;ORPHA:217330/ORPHA:98053;ORPHA:217330/ORPHA:565779
1	204166272	G	C	Benign/Likely_benign	REN	NM_000537.4:c.22C>G_(p.Pro8Ala)	8.423	0.082	0.127	0.131	ORPHA:217330/ORPHA:93626;ORPHA:217330/ORPHA:98053;ORPHA:217330/ORPHA:565779
1	204190562	G	C	Pathogenic	KISS1	NM_002256.4:c.339C>G_(p.Asn113Lys)	22.700	0.798	0.335	0.741	ORPHA:432/ORPHA:98047;ORPHA:432/ORPHA:97978;ORPHA:432/ORPHA:98053;ORPHA:432/ORPHA:96344
1	204190633	G	C	Benign/Likely_benign	KISS1	NM_002256.4:c.268C>G_(p.His90Asp)	6.884	0.151	0.012	0.698	ORPHA:432/ORPHA:98047;ORPHA:432/ORPHA:97978;ORPHA:432/ORPHA:98053;ORPHA:432/ORPHA:96344
1	204190659	G	C	Benign	KISS1	NM_002256.4:c.242C>G_(p.Pro81Arg)	16.980	0.347	0.043	0.041	ORPHA:432/ORPHA:98047;ORPHA:432/ORPHA:97978;ORPHA:432/ORPHA:98053;ORPHA:432/ORPHA:96344
1	204406262	G	A	Pathogenic	PPP1R15B	NM_032833.5:c.1972C>T_(p.Arg658Cys)	32.000	0.931	0.858	0.709	ORPHA:391408/ORPHA:98006;ORPHA:391408/ORPHA:98053;ORPHA:391408/ORPHA:93890;ORPHA:391408/ORPHA:97978
1	205058028	G	A	Benign	CNTN2	NM_005076.5:c.178G>A_(p.Ala60Thr)	16.530	0.527	0.304	0.094	ORPHA:86814/ORPHA:98053;ORPHA:86814/ORPHA:98006
1	205058064	C	T	Benign	CNTN2	NM_005076.5:c.214C>T_(p.Arg72Trp)	22.700	0.728	0.181	0.514	ORPHA:86814/ORPHA:98053;ORPHA:86814/ORPHA:98006
1	205058188	A	G	Benign	CNTN2	NM_005076.5:c.223A>G_(p.Met75Val)	18.250	0.844	0.176	0.108	ORPHA:86814/ORPHA:98053;ORPHA:86814/ORPHA:98006
1	205058609	G	A	Benign	CNTN2	NM_005076.5:c.433G>A_(p.Ala145Thr)	15.720	0.194	0.014	0.023	ORPHA:86814/ORPHA:98053;ORPHA:86814/ORPHA:98006
1	205061988	C	T	Benign	CNTN2	NM_005076.5:c.1097C>T_(p.Pro366Leu)	22.900	0.967	0.289	0.097	ORPHA:86814/ORPHA:98053;ORPHA:86814/ORPHA:98006
1	205064390	C	G	Benign	CNTN2	NM_005076.5:c.1309C>G_(p.Leu437Val)	0.002	0.020	0.089	0.030	ORPHA:86814/ORPHA:98053;ORPHA:86814/ORPHA:98006
1	205066593	C	T	Benign	CNTN2	NM_005076.5:c.1969C>T_(p.Arg657Trp)	26.500	0.928	0.658	0.688	ORPHA:86814/ORPHA:98053;ORPHA:86814/ORPHA:98006
1	205066599	A	G	Benign	CNTN2	NM_005076.5:c.1975A>G_(p.Asn659Asp)	21.200	0.761	0.655	0.222	ORPHA:86814/ORPHA:98053;ORPHA:86814/ORPHA:98006
1	205073712	G	A	Benign	CNTN2	NM_005076.5:c.3070G>A_(p.Val1024Ile)	0.001	0.014	0.005	0.021	ORPHA:86814/ORPHA:98053;ORPHA:86814/ORPHA:98006
1	205161285	A	G	Benign	DSTYK	NM_015375.3:c.1921T>C_(p.Cys641Arg)	23.100	0.343	0.249	0.261	ORPHA:101003/ORPHA:98006;ORPHA:101003/ORPHA:98053
1	207331243	G	C	Pathogenic	CD55	NM_000574.5:c.800G>C_(p.Cys267Ser)	23.800	0.697	0.846	0.953	ORPHA:566175/ORPHA:565779;ORPHA:566175/ORPHA:98053;ORPHA:566175/ORPHA:97935
1	207466667	C	G	Benign	CR2	NM_001006658.3:c.200C>G_(p.Thr67Ser)	0.012	0.005	0.157	0.134	ORPHA:1572/ORPHA:98004;ORPHA:1572/ORPHA:250908;ORPHA:1572/ORPHA:98053
1	207472823	G	T	Benign	CR2	NM_001006658.3:c.1622G>T_(p.Ser541Ile)	22.100	0.067	0.082	NA	ORPHA:1572/ORPHA:98004;ORPHA:1572/ORPHA:250908;ORPHA:1572/ORPHA:98053
1	207473117	G	A	Benign	CR2	NM_001006658.3:c.1916G>A_(p.Ser639Asn)	23.300	0.148	0.047	0.293	ORPHA:1572/ORPHA:98004;ORPHA:1572/ORPHA:250908;ORPHA:1572/ORPHA:98053
1	207473553	T	C	Benign	CR2	NM_001006658.3:c.1987T>C_(p.Ser663Pro)	11.600	0.001	0.014	0.069	ORPHA:1572/ORPHA:98004;ORPHA:1572/ORPHA:250908;ORPHA:1572/ORPHA:98053
1	207473578	G	A	Benign	CR2	NM_001006658.3:c.2012G>A_(p.Arg671His)	4.261	0.002	0.046	0.134	ORPHA:1572/ORPHA:98004;ORPHA:1572/ORPHA:250908;ORPHA:1572/ORPHA:98053
1	207480019	A	G	Benign	CR2	NM_001006658.3:c.3154A>G_(p.Ile1052Val)	2.225	0.000	0.029	0.041	ORPHA:1572/ORPHA:98004;ORPHA:1572/ORPHA:250908;ORPHA:1572/ORPHA:98053
1	207480050	C	A	Benign	CR2	NM_001006658.3:c.3185C>A_(p.Ala1062Glu)	2.197	0.006	0.065	0.107	ORPHA:1572/ORPHA:98004;ORPHA:1572/ORPHA:250908;ORPHA:1572/ORPHA:98053
1	209618584	G	T	Benign	LAMB3	NM_000228.3:c.2777C>A_(p.Ala926Asp)	22.700	0.836	0.167	0.237	ORPHA:79405/ORPHA:89826;ORPHA:79404/ORPHA:93890;ORPHA:79402/ORPHA:98053;ORPHA:79405/ORPHA:98053;ORPHA:251393/ORPHA:89826;ORPHA:79404/ORPHA:89826;ORPHA:79404/ORPHA:98026;ORPHA:79404/ORPHA:97966;ORPHA:251393/ORPHA:98026;ORPHA:251393/ORPHA:98053;ORPHA:79404/ORPHA:98053;ORPHA:79402/ORPHA:98026;ORPHA:79402/ORPHA:89826;ORPHA:79402/ORPHA:93890;ORPHA:79405/ORPHA:93890;ORPHA:79405/ORPHA:98026;ORPHA:251393…
1	209622984	T	A	Benign	LAMB3	NM_000228.3:c.2554A>T_(p.Met852Leu)	21.100	0.742	0.558	0.102	ORPHA:79405/ORPHA:89826;ORPHA:79404/ORPHA:93890;ORPHA:79402/ORPHA:98053;ORPHA:79405/ORPHA:98053;ORPHA:251393/ORPHA:89826;ORPHA:79404/ORPHA:89826;ORPHA:79404/ORPHA:98026;ORPHA:79404/ORPHA:97966;ORPHA:251393/ORPHA:98026;ORPHA:251393/ORPHA:98053;ORPHA:79404/ORPHA:98053;ORPHA:79402/ORPHA:98026;ORPHA:79402/ORPHA:89826;ORPHA:79402/ORPHA:93890;ORPHA:79405/ORPHA:93890;ORPHA:79405/ORPHA:98026;ORPHA:251393…
1	209623908	T	C	Benign	LAMB3	NM_000228.3:c.2069A>G_(p.Asn690Ser)	4.385	0.146	0.058	0.054	ORPHA:79405/ORPHA:89826;ORPHA:79404/ORPHA:93890;ORPHA:79402/ORPHA:98053;ORPHA:79405/ORPHA:98053;ORPHA:251393/ORPHA:89826;ORPHA:79404/ORPHA:89826;ORPHA:79404/ORPHA:98026;ORPHA:79404/ORPHA:97966;ORPHA:251393/ORPHA:98026;ORPHA:251393/ORPHA:98053;ORPHA:79404/ORPHA:98053;ORPHA:79402/ORPHA:98026;ORPHA:79402/ORPHA:89826;ORPHA:79402/ORPHA:93890;ORPHA:79405/ORPHA:93890;ORPHA:79405/ORPHA:98026;ORPHA:251393…
1	209626885	C	T	Benign	LAMB3	NM_000228.3:c.1579G>A_(p.Val527Met)	9.596	0.056	0.011	0.023	ORPHA:79405/ORPHA:89826;ORPHA:79404/ORPHA:93890;ORPHA:79402/ORPHA:98053;ORPHA:79405/ORPHA:98053;ORPHA:251393/ORPHA:89826;ORPHA:79404/ORPHA:89826;ORPHA:79404/ORPHA:98026;ORPHA:79404/ORPHA:97966;ORPHA:251393/ORPHA:98026;ORPHA:251393/ORPHA:98053;ORPHA:79404/ORPHA:98053;ORPHA:79402/ORPHA:98026;ORPHA:79402/ORPHA:89826;ORPHA:79402/ORPHA:93890;ORPHA:79405/ORPHA:93890;ORPHA:79405/ORPHA:98026;ORPHA:251393…
1	209629854	A	G	Benign	LAMB3	NM_000228.3:c.1015T>C_(p.Tyr339His)	14.280	0.270	0.019	0.049	ORPHA:79404/ORPHA:93890;ORPHA:79404/ORPHA:89826;ORPHA:79404/ORPHA:98053;ORPHA:79404/ORPHA:98026;ORPHA:79404/ORPHA:97966
1	209633070	C	T	Pathogenic	LAMB3	NM_000228.3:c.628G>A_(p.Glu210Lys)	33.000	0.543	0.401	0.741	ORPHA:79405/ORPHA:89826;ORPHA:251393/ORPHA:89826;ORPHA:79402/ORPHA:93890;ORPHA:79405/ORPHA:93890;ORPHA:79402/ORPHA:98053;ORPHA:79405/ORPHA:98053;ORPHA:251393/ORPHA:93890;ORPHA:251393/ORPHA:98053;ORPHA:79405/ORPHA:98026;ORPHA:251393/ORPHA:98026;ORPHA:79402/ORPHA:98026;ORPHA:79402/ORPHA:89826
1	209633079	T	G	Pathogenic	LAMB3	NM_000228.3:c.619A>C_(p.Lys207Gln)	25.600	0.820	0.347	0.355	ORPHA:79405/ORPHA:89826;ORPHA:251393/ORPHA:89826;ORPHA:79402/ORPHA:93890;ORPHA:79405/ORPHA:93890;ORPHA:79402/ORPHA:98053;ORPHA:79405/ORPHA:98053;ORPHA:251393/ORPHA:93890;ORPHA:251393/ORPHA:98053;ORPHA:79405/ORPHA:98026;ORPHA:251393/ORPHA:98026;ORPHA:79402/ORPHA:98026;ORPHA:79402/ORPHA:89826
1	209707020	C	T	Pathogenic	HSD11B1	NM_005525.4:c.409C>T_(p.Arg137Cys)	27.000	0.722	0.716	0.886	ORPHA:168588/ORPHA:96344;ORPHA:168588/ORPHA:98053;ORPHA:168588/ORPHA:97978
1	209732479	G	T	Pathogenic	HSD11B1	NM_005525.4:c.561G>T_(p.Lys187Asn)	24.300	0.874	0.447	0.882	ORPHA:168588/ORPHA:96344;ORPHA:168588/ORPHA:98053;ORPHA:168588/ORPHA:97978
1	209788626	G	A	Pathogenic	IRF6	NM_006147.4:c.1198C>T_(p.Arg400Trp)	32.000	0.868	0.881	0.809	ORPHA:888/ORPHA:98053;ORPHA:888/ORPHA:98036;ORPHA:888/ORPHA:93890;ORPHA:888/ORPHA:68329
1	209790735	C	T	Benign	IRF6	NM_006147.4:c.820G>A_(p.Val274Ile)	23.500	0.888	0.478	0.168	ORPHA:888/ORPHA:98053;ORPHA:888/ORPHA:98036;ORPHA:888/ORPHA:93890;ORPHA:888/ORPHA:68329
1	209796476	C	T	Pathogenic	IRF6	NM_006147.4:c.251G>A_(p.Arg84His)	28.200	0.974	0.942	0.906	ORPHA:888/ORPHA:98053;ORPHA:1300/ORPHA:98053;ORPHA:1300/ORPHA:98036;ORPHA:888/ORPHA:98036;ORPHA:1300/ORPHA:93890;ORPHA:1300/ORPHA:97966;ORPHA:1300/ORPHA:98006;ORPHA:888/ORPHA:93890;ORPHA:1300/ORPHA:68329;ORPHA:888/ORPHA:68329
1	209796477	G	A	Pathogenic	IRF6	NM_006147.4:c.250C>T_(p.Arg84Cys)	28.900	0.956	0.929	0.866	ORPHA:1300/ORPHA:98006;ORPHA:1300/ORPHA:98053;ORPHA:1300/ORPHA:97966;ORPHA:1300/ORPHA:98036;ORPHA:1300/ORPHA:93890;ORPHA:1300/ORPHA:68329
1	209796501	G	A	Pathogenic	IRF6	NM_006147.4:c.226C>T_(p.Pro76Ser)	26.900	0.983	0.984	0.906	ORPHA:888/ORPHA:98053;ORPHA:888/ORPHA:98036;ORPHA:888/ORPHA:93890;ORPHA:888/ORPHA:68329
1	210155872	G	A	Pathogenic	SYT14	NM_001146261.3:c.1451G>A_(p.Gly484Asp)	27.400	0.987	0.983	0.975	ORPHA:284271/ORPHA:98053;ORPHA:284271/ORPHA:98006
1	210418239	T	C	Pathogenic	HHAT	NM_018194.6:c.770T>C_(p.Leu257Pro)	27.600	0.870	0.822	0.986	ORPHA:1422/ORPHA:98053;ORPHA:1422/ORPHA:93419;ORPHA:1422/ORPHA:97978;ORPHA:1422/ORPHA:93890;ORPHA:1422/ORPHA:96344;ORPHA:1422/ORPHA:101433;ORPHA:1422/ORPHA:97966
1	210464508	G	T	Pathogenic	HHAT	NM_018194.6:c.860G>T_(p.Gly287Val)	27.000	0.942	0.959	0.970	ORPHA:1422/ORPHA:98053;ORPHA:1422/ORPHA:93419;ORPHA:1422/ORPHA:97978;ORPHA:1422/ORPHA:93890;ORPHA:1422/ORPHA:96344;ORPHA:1422/ORPHA:101433;ORPHA:1422/ORPHA:97966
1	210804083	G	A	Pathogenic	KCNH1	NM_172362.3:c.1546C>T_(p.Leu516Phe)	26.300	0.960	0.779	0.804	ORPHA:420561/ORPHA:98053;ORPHA:420561/ORPHA:89826;ORPHA:420561/ORPHA:93890;ORPHA:420561/ORPHA:98006
1	210804121	T	C	Pathogenic	KCNH1	NM_172362.3:c.1508A>G_(p.Gln503Arg)	26.400	0.973	0.969	0.891	ORPHA:420561/ORPHA:98053;ORPHA:420561/ORPHA:89826;ORPHA:420561/ORPHA:93890;ORPHA:420561/ORPHA:98006
1	210804143	C	T	Pathogenic/Likely_pathogenic	KCNH1	NM_172362.3:c.1486G>A_(p.Gly496Arg)	27.100	0.998	0.938	0.993	ORPHA:3473/ORPHA:98053;ORPHA:3473/ORPHA:98006;ORPHA:3473/ORPHA:98026;ORPHA:3473/ORPHA:93890
1	210804149	T	C	Pathogenic	KCNH1	NM_172362.3:c.1480A>G_(p.Ile494Val)	24.000	0.995	0.816	0.821	ORPHA:3473/ORPHA:98006;ORPHA:420561/ORPHA:98006;ORPHA:420561/ORPHA:93890;ORPHA:3473/ORPHA:98026;ORPHA:3473/ORPHA:98053;ORPHA:420561/ORPHA:98053;ORPHA:420561/ORPHA:89826;ORPHA:3473/ORPHA:93890
1	210919955	C	G	Pathogenic	KCNH1	NM_172362.3:c.1147G>C_(p.Val383Leu)	23.800	0.987	0.968	0.910	ORPHA:3473/ORPHA:98053;ORPHA:3473/ORPHA:98006;ORPHA:3473/ORPHA:98026;ORPHA:3473/ORPHA:93890
1	210919967	G	C	Pathogenic	KCNH1	NM_172362.3:c.1135C>G_(p.Leu379Val)	25.300	0.973	0.725	0.894	ORPHA:3473/ORPHA:98053;ORPHA:3473/ORPHA:98006;ORPHA:3473/ORPHA:98026;ORPHA:3473/ORPHA:93890
1	210919979	C	T	Pathogenic	KCNH1	NM_172362.3:c.1123G>A_(p.Gly375Arg)	27.200	0.987	0.976	0.977	ORPHA:3473/ORPHA:98053;ORPHA:3473/ORPHA:98006;ORPHA:3473/ORPHA:98026;ORPHA:3473/ORPHA:93890
1	210920032	C	T	Pathogenic/Likely_pathogenic	KCNH1	NM_172362.3:c.1070G>A_(p.Arg357Gln)	27.100	0.977	0.914	0.932	ORPHA:3473/ORPHA:98006;ORPHA:420561/ORPHA:98006;ORPHA:420561/ORPHA:93890;ORPHA:3473/ORPHA:98026;ORPHA:3473/ORPHA:98053;ORPHA:420561/ORPHA:98053;ORPHA:420561/ORPHA:89826;ORPHA:3473/ORPHA:93890
1	210920047	G	T	Pathogenic	KCNH1	NM_172362.3:c.1055C>A_(p.Ser352Tyr)	24.600	0.989	0.991	0.937	ORPHA:3473/ORPHA:98053;ORPHA:3473/ORPHA:98006;ORPHA:3473/ORPHA:98026;ORPHA:3473/ORPHA:93890
1	211019164	C	G	Pathogenic	KCNH1	NM_172362.3:c.651G>C_(p.Lys217Asn)	24.800	0.949	0.773	0.882	ORPHA:420561/ORPHA:98053;ORPHA:420561/ORPHA:89826;ORPHA:420561/ORPHA:93890;ORPHA:420561/ORPHA:98006
1	211479040	T	A	Benign/Likely_benign	RD3	NM_001164688.2:c.584A>T_(p.Asp195Val)	22.600	0.953	0.627	0.258	ORPHA:65/ORPHA:97966;ORPHA:65/ORPHA:98006;ORPHA:65/ORPHA:98053
1	211479124	C	T	Benign	RD3	NM_001164688.2:c.500G>A_(p.Arg167Lys)	8.277	0.257	0.063	0.017	ORPHA:65/ORPHA:97966;ORPHA:65/ORPHA:98006;ORPHA:65/ORPHA:98053
1	211481347	C	G	Benign	RD3	NM_001164688.2:c.69G>C_(p.Glu23Asp)	13.780	0.482	0.056	0.186	ORPHA:65/ORPHA:97966;ORPHA:65/ORPHA:98006;ORPHA:65/ORPHA:98053
1	211481400	A	G	Benign	RD3	NM_001164688.2:c.16T>C_(p.Trp6Arg)	19.830	0.920	0.533	0.583	ORPHA:65/ORPHA:97966;ORPHA:65/ORPHA:98006;ORPHA:65/ORPHA:98053
1	212858454	T	C	Pathogenic/Likely_pathogenic	FLVCR1	NM_014053.4:c.2T>C_(p.Met1Thr)	23.100	0.880	0.082	0.618	ORPHA:88628/ORPHA:98006;ORPHA:88628/ORPHA:98053
1	212858606	G	C	Benign	FLVCR1	NM_014053.4:c.154G>C_(p.Ala52Pro)	17.380	0.841	0.089	0.034	ORPHA:88628/ORPHA:98006;ORPHA:88628/ORPHA:98053
1	212858813	A	G	Pathogenic	FLVCR1	NM_014053.4:c.361A>G_(p.Asn121Asp)	29.800	0.966	0.985	0.982	ORPHA:88628/ORPHA:98006;ORPHA:88628/ORPHA:98053
1	212859173	G	A	Pathogenic	FLVCR1	NM_014053.4:c.721G>A_(p.Ala241Thr)	32.000	0.981	0.719	0.850	ORPHA:88628/ORPHA:98006;ORPHA:88628/ORPHA:98053
1	212889209	G	C	Pathogenic	FLVCR1	NM_014053.4:c.1477G>C_(p.Gly493Arg)	26.100	0.994	0.970	0.989	ORPHA:88628/ORPHA:98006;ORPHA:88628/ORPHA:98053
1	212895253	C	T	Benign	FLVCR1	NM_014053.4:c.1631C>T_(p.Thr544Met)	8.382	0.019	0.026	0.036	ORPHA:88628/ORPHA:98006;ORPHA:88628/ORPHA:98053
1	214637901	C	G	Benign	CENPF	NM_016343.4:c.1482C>G_(p.His494Gln)	9.438	0.061	0.075	0.030	ORPHA:444069/ORPHA:98006;ORPHA:444069/ORPHA:98053;ORPHA:444069/ORPHA:93626;ORPHA:444069/ORPHA:93890;ORPHA:444069/ORPHA:565779
1	214640439	A	G	Benign	CENPF	NM_016343.4:c.2101A>G_(p.Met701Val)	6.862	0.008	0.025	0.007	ORPHA:444069/ORPHA:98006;ORPHA:444069/ORPHA:98053;ORPHA:444069/ORPHA:93626;ORPHA:444069/ORPHA:93890;ORPHA:444069/ORPHA:565779
1	214640598	C	G	Benign	CENPF	NM_016343.4:c.2260C>G_(p.Gln754Glu)	18.410	0.754	0.254	0.089	ORPHA:444069/ORPHA:98006;ORPHA:444069/ORPHA:98053;ORPHA:444069/ORPHA:93626;ORPHA:444069/ORPHA:93890;ORPHA:444069/ORPHA:565779
1	214640782	G	A	Benign	CENPF	NM_016343.4:c.2444G>A_(p.Arg815His)	0.378	0.034	0.145	0.008	ORPHA:444069/ORPHA:98006;ORPHA:444069/ORPHA:98053;ORPHA:444069/ORPHA:93626;ORPHA:444069/ORPHA:93890;ORPHA:444069/ORPHA:565779
1	214641390	T	G	Benign	CENPF	NM_016343.4:c.3052T>G_(p.Tyr1018Asp)	23.500	0.270	0.270	0.209	ORPHA:444069/ORPHA:98006;ORPHA:444069/ORPHA:98053;ORPHA:444069/ORPHA:93626;ORPHA:444069/ORPHA:93890;ORPHA:444069/ORPHA:565779
[truncated: 25,726 more rows]
